# Supplementary material for: APX2 Is an Ascorbate Peroxidase–Related Protein that Regulates the Levels of Plastocyanin in Chlamydomonas
Source: Plant Cell Physiol. 2024 Mar 2;65(4):644–56. doi: 10.1093/pcp/pcae019 (PMC11094752; doi:10.1093/pcp/pcae019)
Supplement: pcae019_Supp [file pcae019_supp.zip]

Archive with 3 entries (3 files):
- suppl_data/pcp-2023-e-00263-File009.docx
- suppl_data/pcp-2023-e-00263-File010.xlsx
- suppl_data/pcp-2023-e-00263-File011.xlsx
