# Supplementary material for: APX2 Is an Ascorbate Peroxidase–Related Protein that Regulates the Levels of Plastocyanin in Chlamydomonas
Source: Plant Cell Physiol. 2024 Mar 2;65(4):644–56. doi: 10.1093/pcp/pcae019 (PMC11094752; doi:10.1093/pcp/pcae019)
Supplement: pcae019_Supp [file pcae019_supp.zip › suppl_data/pcp-2023-e-00263-File010.xlsx]

## Sheet: Legend
Legend
Protein FDR Confidence: Combined	Displays the level of confidence for the identicafied protein as determined by the Protein FDR Validator node. This column appears when the consensus workflow includes the Protein FDR Validator node in the consensus workflow.
Accession	Displays by default the unique identifier assigned to the protein by the FASTA database used to generate the report.
Description	Provides the name of the protein exclusive of the identifier that appears in the Accession column. This description appears in the table by default.
Exp. q-value: Combined	Displays the q-values derived from the validation. The values must be grater than tresholds set by the Protein FDR Validator. This column appears when the consensus workflow includes the Protein FDR Validator node.
Sum PEP Score	Displays the scores that the Protein FDR Validator node calculates on the basis of the PEP values of the PSMs. The application uses these scores to rank the list of proteins.
Coverage [%]	Displays the percentage of the protein sequences covered by identified peptides.
Abundance Ratio: (apx2-1) / (W)	Displays the abundance ratios of the biological replicates as normal space values.
Abundance Ratio (log2): (apx2-1) / (W)	Displays the abundance ratios of the biological replicates as log2 values.
Abundance Ratio Adj. P-Value: (apx2-1) / (W)	Displays the p-values adjusted by using Benjamini-Hochberg correction for the false discovery rate.
# Peptides	Displays the total number of distinct peptide sequences identified from all included searches.
# PSMs	Displays the number of identified peptide spectrum matches identified from all included searches, including those redundantly identified.
Score Sequest HT: Sequest HT	Displays the protein score, which is the sum of the scores of the individual peptides. This column appears when the consensus workflow includes the Protein Scorer node.
Biological Process	Dispalys the GO Slim categories of the protein's biological processes as colored boxes. This column appears when the consensus workflow includes the Protein Annotation node.
Cellular Component	Displays the GO Slim categories of protein's cellular components as colored boxes. This column appears when the consensus workflow includes the Protein Annotation node.
Molecular Function	Displays the GO Slim categories of protein's molecular functions as colored boxes. This column appears when the consensus workflow includes the Protein Annotation node.
Pfam IDs	Displays the identification numbers of families of proteins. A special sequence comparison algorithm, called the Hidden Markov Model, groups proteins into families by comparing the sequences. Each family has not its own ID number that starts with Pf. This column appears when the consensus workflow includes the Protein Accession node.
Entrez Gene ID	Displays the Entrez Gene database identification of the gene that the protein is derived from. If the gene is not stored in the Entrez Gene database, the value displayed is 0. This column appears when the consensus workflow includes the Protein Annotation node.
Gene ID	Displays the identification number of the referenced gene.
Gene Symbol	Displays the official gene name that is used in publications. This information is taken from the second line of the General page of the ProteinCard page. This column appears when the consensus workflow includes the Protein Accession node.
# Protein Pathway Groups
Abundances (Grouped): apx2-1	Displays the abundance values of the sample groups. A grouped abundance value is calculated as the arithmetic mean of all the replicate abundance values within a sample group. You can specify the sample grouping on the Grouping and Quantification page when you set up an analysis. This column appears when you group samples in the analysis setup, and there is at least one sample group consisting of…
Abundances (Grouped): W	Displays the abundance values of the sample groups. A grouped abundance value is calculated as the arithmetic mean of all the replicate abundance values within a sample group. You can specify the sample grouping on the Grouping and Quantification page when you set up an analysis. This column appears when you group samples in the analysis setup, and there is at least one sample group consisting of…
Abundances (Grouped) CV [%]: apx2-1
Abundances (Grouped) CV [%]: W
Found in Sample: [S91] F16: 126, Sample, apx2-1	Represents the best confidence of the PSMs of the protein that the application identified in the samples. This column appears only when you include the Data Distributions node in the consensus workflow and set its Show Found in Samples parameter or True.
Found in Sample: [S92] F16: 127, Sample, apx2-1	Represents the best confidence of the PSMs of the protein that the application identified in the samples. This column appears only when you include the Data Distributions node in the consensus workflow and set its Show Found in Samples parameter or True.
Found in Sample: [S93] F16: 128, Sample, apx2-1	Represents the best confidence of the PSMs of the protein that the application identified in the samples. This column appears only when you include the Data Distributions node in the consensus workflow and set its Show Found in Samples parameter or True.
Found in Sample: [S94] F16: 129, Sample, W	Represents the best confidence of the PSMs of the protein that the application identified in the samples. This column appears only when you include the Data Distributions node in the consensus workflow and set its Show Found in Samples parameter or True.
Found in Sample: [S95] F16: 130, Sample, W	Represents the best confidence of the PSMs of the protein that the application identified in the samples. This column appears only when you include the Data Distributions node in the consensus workflow and set its Show Found in Samples parameter or True.
Found in Sample: [S96] F16: 131, Sample, W	Represents the best confidence of the PSMs of the protein that the application identified in the samples. This column appears only when you include the Data Distributions node in the consensus workflow and set its Show Found in Samples parameter or True.
# Protein Groups	Displays the total number of protein groups.
Modifications	Displays the modifications identified in the protein consolidated from all PSMs. The column shows confidence value if the IMP-ptmRS node was used in the processing workflow.

## Sheet: All_proteins
Protein FDR Confidence: Combined	Accession	Description	Exp. q-value: Combined	Sum PEP Score	Coverage [%]	Abundance Ratio: (apx2-1) / (W)	Abundance Ratio (log2): (apx2-1) / (W)	Abundance Ratio Adj. P-Value: (apx2-1) / (W)	# Peptides	# PSMs	Score Sequest HT: Sequest HT	Biological Process	Cellular Component	Molecular Function	Pfam IDs	Entrez Gene ID	Gene ID	Gene Symbol	# Protein Pathway Groups	Abundances (Grouped): apx2-1	Abundances (Grouped): W	Abundances (Grouped) CV [%]: apx2-1	Abundances (Grouped) CV [%]: W	Found in Sample: [S91] F16: 126, Sample, apx2-1	Found in Sample: [S92] F16: 127, Sample, apx2-1	Found in Sample: [S93] F16: 128, Sample, apx2-1	Found in Sample: [S94] F16: 129, Sample, W	Found in Sample: [S95] F16: 130, Sample, W	Found in Sample: [S96] F16: 131, Sample, W	# Protein Groups	Modifications
High	Q945T1	GrpE protein homolog OS=Chlamydomonas reinhardtii OX=3055 GN=CGE1 PE=2 SV=1	0	38.703	66				12	17	59.57	cell organization and biogenesis;transport;other biological processes	other membranes;mitochondrion	other molecular function	Pf01025	5717997	Q945T1	CGE1	0					High	High	High	High	High	High	1
High	A8IBU6	Nuclear ribonucleoprotein OS=Chlamydomonas reinhardtii OX=3055 GN=CHLRE_10g428200v5 PE=4 SV=1	0	12.238	10				2	2	9.45		other cell component	nucleic acid binding activity	Pf00076	5728145	A8IBU6; cre:CHLRE_10g428200v5		0					High	High	High	High	High	High	1
High	A0A2K3DS20	Uncharacterized protein OS=Chlamydomonas reinhardtii OX=3055 GN=CHLRE_05g247550v5 PE=3 SV=1	0	10.655	8				1	1	7.29	other metabolic processes	other cell component	other molecular function	Pf13417		A0A2K3DS20		0					High	High	High	High	High	High	1
High	A0A2K3DCE9	Kinesin-like protein OS=Chlamydomonas reinhardtii OX=3055 GN=CHLRE_09g386700v5 PE=3 SV=1	0	9.64	9				5	5	13	other biological processes	cytoskeleton	cytoskeletal activity;other molecular function	Pf00225		A0A2K3DCE9		0					High	High	High	High	High	High	1
High	A8IRV6	Eukaryotic translation initiation factor 3 subunit B OS=Chlamydomonas reinhardtii OX=3055 GN=EIF3B PE=3 SV=1	0	9.385	6				3	3	11.38	cell organization and biogenesis;protein metabolism;other metabolic processes	translational apparatus;other cell component	nucleic acid binding activity;other molecular function	Pf00076, Pf08662	5717518	A8IRV6; cre:CHLRE_03g190100v5	EIF3B	0					High	High	High	High	High	High	1
High	Q08363	Cytochrome b559 subunit beta OS=Chlamydomonas reinhardtii OX=3055 GN=psbF PE=1 SV=2	0	9.192	32				2	2	9.67	other metabolic processes	other membranes	other molecular function	Pf00283	2716994	B7U1I3; cre:ChreCp043; Q08363	psbF	0					High	High	High	High	High	High	1
High	A0A2K3E5T0	Casein kinase II subunit beta OS=Chlamydomonas reinhardtii OX=3055 GN=CHLRE_01g016556v5 PE=3 SV=1	0	8.533	8				1	1	6.69	other biological processes	other cell component	enzyme regulator activity	Pf01214		A0A2K3E5T0		0					High	High	High	High	High	High	1
High	A0A2K3DPB3	Uncharacterized protein OS=Chlamydomonas reinhardtii OX=3055 GN=CHLRE_06g278259v5 PE=4 SV=1	0	8.342	3				1	1	5.69	protein metabolism;other metabolic processes;other biological processes					A0A2K3DPB3		0					High	High	High	High	High	High	1
High	A8J3J0	Flagellar associated protein OS=Chlamydomonas reinhardtii OX=3055 GN=FAP269 PE=4 SV=1	0	7.47	9				2	2	7.37		cytoskeleton		Pf13637	5721440	A8J3J0; cre:CHLRE_16g674300v5	FAP269	0					High	High	High	High	High	High	1
High	A0A2K3DUZ3	Uncharacterized protein OS=Chlamydomonas reinhardtii OX=3055 GN=CHLRE_04g231614v5 PE=4 SV=1	0	7.455	6				2	2	7.4		cytoskeleton;other cell component		Pf13855		A0A2K3DUZ3		0					High	High	High	High	High	High	1
High	A0A2K3DV02	Uncharacterized protein OS=Chlamydomonas reinhardtii OX=3055 GN=CHLRE_04g232602v5 PE=4 SV=1	0	7.437	10				2	2	8.21	other biological processes	cytosol;nucleus	other molecular function	Pf00085, Pf00462		A0A2K3DV02		0					High	High	High	High	High	High	1
High	A8J3K3	Predicted protein OS=Chlamydomonas reinhardtii OX=3055 GN=CHLRE_16g674950v5 PE=4 SV=1	0	7.085	4				2	2	6.2	other metabolic processes		other molecular function	Pf01593	5721453	A8J3K3; cre:CHLRE_16g674950v5		0					High	High	High	High	High	High	1
High	A8IYP5	Thioredoxin h2 OS=Chlamydomonas reinhardtii OX=3055 GN=TRXh2c|TRXh2a|TRXh2b PE=4 SV=1	0	6.944	16				2	2	8.66				Pf00085	5719723	A8IYP5; cre:CHLRE_12g554850v5	TRXh2c|TRXh2a|TRXh2b	0					High	High	High	High	High	High	1
High	A0A2K3DXH4	TIP120 domain-containing protein OS=Chlamydomonas reinhardtii OX=3055 GN=CHLRE_03g177053v5 PE=4 SV=1	0	6.801	2				2	2	8.95	cell organization and biogenesis;protein metabolism;other metabolic processes	nucleus		Pf08623		A0A2K3DXH4		0					High	High	High	High	High	High	1
High	A8IHM8	Protein phosphatase 5-like protein OS=Chlamydomonas reinhardtii OX=3055 GN=CHLRE_07g326800v5 PE=4 SV=1	0	6.788	6				2	2	6.17		cytosol;nucleus;other cell component	other molecular function	Pf00149, Pf07719, Pf08321, Pf13181	5716237	A8IHM8; cre:CHLRE_07g326800v5		0					High	High	High	High	High	High	1
High	A0A2K3E7B6	Uncharacterized protein OS=Chlamydomonas reinhardtii OX=3055 GN=CHLRE_01g039850v5 PE=4 SV=1	0	6.651	3				1	1	6.71	other metabolic processes		kinase activity;other molecular function	Pf00294, Pf03641		A0A2K3E7B6		0					High	High	High	High	High	High	1
High	A8HVK4	Ribosomal protein S27a OS=Chlamydomonas reinhardtii OX=3055 GN=RPS27a PE=4 SV=1	0	6.568	11				1	1	6.17	protein metabolism;other metabolic processes	translational apparatus;nucleus;other cell component	other molecular function	Pf00240, Pf01599	5721788	A8HVK4; cre:CHLRE_06g273600v5	RPS27a	0					High	High	High	High	High	High	1
High	A0A2K3CXC4	Uncharacterized protein OS=Chlamydomonas reinhardtii OX=3055 GN=CHLRE_14g612700v5 PE=4 SV=1	0	6.39	1				1	1	6.15	other biological processes	cytoskeleton;other cell component		Pf13415, Pf13418, Pf13855		A0A2K3CXC4		0					High	High	High	High	High	High	1
High	A0A2K3E2B5	Uncharacterized protein OS=Chlamydomonas reinhardtii OX=3055 GN=CHLRE_02g100750v5 PE=4 SV=1	0	6.157	6				1	1	6.87	RNA metabolism OR transcription;other metabolic processes	cytosol;nucleus;other cell component		Pf10483		A0A2K3E2B5		0					High	High	High	High	High	High	1
High	A0A2K3D991	Uncharacterized protein OS=Chlamydomonas reinhardtii OX=3055 GN=CHLRE_10g422150v5 PE=4 SV=1	0	6.142	3				1	1	6.25	protein metabolism		other molecular function	Pf05577		A0A2K3D991		0					High	High	High	High	High	High	1
High	A8I478	Predicted protein OS=Chlamydomonas reinhardtii OX=3055 GN=CHLRE_02g105200v5 PE=4 SV=1	0	6.125	5				1	1	4.95	other metabolic processes	non-structural extracellular;other cytoplasmic organelle	other molecular function	Pf03489, Pf05184	5725532	A8I478; cre:CHLRE_02g105200v5		0					High	High	High	High	High	High	1
High	A0A2K3DG66	Aha1_N domain-containing protein OS=Chlamydomonas reinhardtii OX=3055 GN=CHLRE_08g358539v5 PE=4 SV=1	0	6.102	25				2	2	4.57	other biological processes	cytosol	other molecular function	Pf09229		A0A2K3DG66		0					High	High	High	High	High	High	1
High	A0A2K3CPY4	Bifunctional dihydrofolate reductase-thymidylate synthase OS=Chlamydomonas reinhardtii OX=3055 GN=CHLRE_17g715900v5 PE=3 SV=1	0	6.04	4				1	1	4.98	other metabolic processes	cytosol;mitochondrion	other molecular function	Pf00186, Pf00303		A0A2K3CPY4		0					High	High	High	High	High	High	1
High	A0A2K3DDA3	Nucleoporin_N domain-containing protein OS=Chlamydomonas reinhardtii OX=3055 GN=CHLRE_09g394350v5 PE=4 SV=1	0	5.987	1				1	1	7.4	cell organization and biogenesis;transport;other biological processes	nucleus	other molecular function	Pf08801		A0A2K3DDA3		0					High	High	High	High	High	High	1
High	A0A2K3DXI7	Protein DETOXIFICATION OS=Chlamydomonas reinhardtii OX=3055 GN=CHLRE_03g177750v5 PE=3 SV=1	0	5.823	4				1	1	5.42	transport	other membranes	transporter activity	Pf01554		A0A2K3DXI7		0					High	High	High	High	High	High	1
High	A0A2K3CYH8	RRM domain-containing protein OS=Chlamydomonas reinhardtii OX=3055 GN=CHLRE_14g628100v5 PE=4 SV=1	0	5.802	4				1	1	5.03		other cell component	nucleic acid binding activity	Pf00076		A0A2K3CYH8		0					High	High	High	High	High	High	1
High	A8J8E3	Predicted protein OS=Chlamydomonas reinhardtii OX=3055 GN=CHLRE_05g235700v5 PE=4 SV=1	0	5.793	5				1	1	4.44	other metabolic processes	non-structural extracellular;other cytoplasmic organelle	other molecular function	Pf03489	5723308	A8J8E3; cre:CHLRE_05g235700v5		0					High	High	High	High	High	High	1
High	A0A2K3CQY7	Endoglucanase OS=Chlamydomonas reinhardtii OX=3055 GN=CHLRE_17g730600v5 PE=3 SV=1	0	5.716	2				1	1	6.28	other metabolic processes		other molecular function	Pf00759		A0A2K3CQY7		0					High	High	High	High	High	High	1
High	A0A2K3D5C8	UBD domain-containing protein OS=Chlamydomonas reinhardtii OX=3055 GN=CHLRE_12g538950v5 PE=4 SV=1	0	5.676	12				1	1	3.84				Pf16455		A0A2K3D5C8		0					High	High	High	High	High	High	1
High	A0A2K3D068	Uncharacterized protein OS=Chlamydomonas reinhardtii OX=3055 GN=CHLRE_13g577850v5 PE=4 SV=1	0	5.656	13				2	2	7.37						A0A2K3D068		0					High	High	High	High	High	High	1
High	A8HX11	Predicted protein OS=Chlamydomonas reinhardtii OX=3055 GN=CHLRE_06g264050v5 PE=4 SV=1	0	5.599	8				2	2	3.92			other molecular function	Pf04366	5721982	A8HX11		0					High	High	High	High	High	High	1
High	A0A2K3DNM2	Protein kinase domain-containing protein OS=Chlamydomonas reinhardtii OX=3055 GN=CHLRE_06g275450v5 PE=4 SV=1	0	5.583	3				1	1	4.71		other membranes;cytoskeleton;other cell component	kinase activity;other molecular function	Pf00069, Pf13855		A0A2K3DNM2		0					High	High	High	High	High	High	1
High	A8J4Z4	Mitochondrial F1F0 ATP synthase associated 45.5 kDa protein OS=Chlamydomonas reinhardtii OX=3055 GN=ASA2 PE=4 SV=1	0	5.581	5				3	3	7.96					5722365	A8J4Z4; cre:CHLRE_09g415550v5	ASA2	0					High	High	High	High	High	High	1
High	D5LAU2	eIF5Bbm OS=Chlamydomonas reinhardtii OX=3055 GN=EIF5Bbp PE=4 SV=1	0	5.573	3				1	1	4.15	cell organization and biogenesis;protein metabolism;other metabolic processes	cytosol	enzyme regulator activity;nucleic acid binding activity;other molecular function	Pf01873, Pf02020	5722189	D5LAU2	EIF5Bbp	0					High	High	High	High	High	High	1
High	A0A2K3CYF6	EamA domain-containing protein OS=Chlamydomonas reinhardtii OX=3055 GN=CHLRE_14g627433v5 PE=4 SV=1	0	5.572	4				1	2	6.87		other membranes;other cell component		Pf00892		A0A2K3CYF6		0					High	High	High	High	High	High	1
High	A0A2K3DJ87	CULLIN_2 domain-containing protein OS=Chlamydomonas reinhardtii OX=3055 GN=CHLRE_07g324050v5 PE=3 SV=1	0	5.555	2				1	1	3.25	protein metabolism;other metabolic processes	other cell component	other molecular function	Pf00888, Pf10557		A0A2K3DJ87		0					High	High	High	High	High	High	1
High	A0A2K3E1M8	AhpC-TSA domain-containing protein OS=Chlamydomonas reinhardtii OX=3055 GN=CHLRE_02g095069v5 PE=4 SV=1	0	5.411	15				1	1	5.02	stress response;other biological processes	other cell component	other molecular function	Pf00578		A0A2K3E1M8		0					High	High	High	High	High	High	1
High	A8IR98	Uncharacterized protein OS=Chlamydomonas reinhardtii OX=3055 GN=CHLRE_17g707900v5 PE=4 SV=1	0	5.265	5				1	1	4.44		other membranes			5717183	A8IR98; cre:CHLRE_17g707900v5		0					High	High	High	High	High	High	1
High	A0A2K3DD34	Uncharacterized protein OS=Chlamydomonas reinhardtii OX=3055 GN=CHLRE_09g397200v5 PE=3 SV=1	0	5.147	5				1	1	3.71	other biological processes	cytosol	other molecular function	Pf00118		A0A2K3DD34		0					High	High	High	High	High	High	1
High	A0A2K3D880	RPN13_C domain-containing protein OS=Chlamydomonas reinhardtii OX=3055 GN=CHLRE_11g469450v5 PE=4 SV=1	0	5.144	5				1	1	3.23	protein metabolism;other metabolic processes;other biological processes	nucleus;other cell component	enzyme regulator activity;other molecular function	Pf04683, Pf16550		A0A2K3D880		0					High	High	High	High	High	High	1
High	A0A2K3CXE6	Uncharacterized protein OS=Chlamydomonas reinhardtii OX=3055 GN=CHLRE_14g613350v5 PE=4 SV=1	0	5.141	6				2	2	6.41	protein metabolism;other metabolic processes;stress response	other membranes;ER/Golgi	other molecular function	Pf03152		A0A2K3CXE6		0					High	High	High	High	High	High	1
High	A8IK60	Qa-SNARE protein, Tlg2/Syntaxin16-family OS=Chlamydomonas reinhardtii OX=3055 GN=SYP4 PE=3 SV=1	0	5.006	6				1	1	4.33	cell organization and biogenesis;transport	other membranes;other cell component	other molecular function	Pf05739	5716501	A8IK60; cre:CHLRE_12g507450v5	SYP4	0					High	High	High	High	High	High	1
High	Q75VY7	Chlorophyll a-b binding protein, chloroplastic OS=Chlamydomonas reinhardtii OX=3055 GN=LhcI-4 PE=1 SV=1	0	5.005	8				1	1	4.95	other metabolic processes;other biological processes	other membranes	other molecular function	Pf00504	5721808	cre:CHLRE_06g272650v5; Q75VY7	LhcI-4	0					High	High	High	High	High	High	1
High	A4PET3	Flagellar associated protein OS=Chlamydomonas reinhardtii OX=3055 GN=p38 PE=2 SV=1	0	4.923	5				1	1	4.14		cytoskeleton			5717453	A4PET3; cre:CHLRE_03g186300v5	p38	0					High	High	High	High	High	High	1
High	A8J728	Predicted protein OS=Chlamydomonas reinhardtii OX=3055 GN=CHLRE_11g478100v5 PE=4 SV=1	0	4.832	8				1	1	4.34				Pf12680	5722886	A8J728; cre:CHLRE_11g478100v5		0					High	High	High	High	High	High	1
High	A8I5R9	Cysteine endopeptidase OS=Chlamydomonas reinhardtii OX=3055 GN=CEP2 PE=3 SV=1	0	4.712	3				1	1	4.78	protein metabolism;other metabolic processes	non-structural extracellular;other cytoplasmic organelle	other molecular function	Pf00112, Pf00396, Pf08246	5726491	A8I5R9; cre:CHLRE_05g247851v5	CEP2	0					High	High	High	High	High	High	1
High	A0A2K3D614	GCV_T domain-containing protein OS=Chlamydomonas reinhardtii OX=3055 GN=CHLRE_12g552850v5 PE=4 SV=1	0	4.649	3				1	1	5.51	cell organization and biogenesis;other metabolic processes			Pf01571		A0A2K3D614		0					High	High	High	High	High	High	1
High	A0A2K3DRF1	Uncharacterized protein OS=Chlamydomonas reinhardtii OX=3055 GN=CHLRE_06g307450v5 PE=4 SV=1	0	4.539	2				1	1	4.74	RNA metabolism OR transcription;other metabolic processes	nucleus	nucleic acid binding activity	Pf00240, Pf01805, Pf12230		A0A2K3DRF1		0					High	High	High	High	High	High	1
High	A0A2K3D5B6	Uncharacterized protein OS=Chlamydomonas reinhardtii OX=3055 GN=CHLRE_12g538150v5 PE=4 SV=1	0	4.474	6				1	1	4	cell organization and biogenesis;RNA metabolism OR transcription;other metabolic processes;transport	plasma membrane;other membranes;cytosol;nucleus;other cell component		Pf03517		A0A2K3D5B6		0					High	High	High	High	High	High	1
High	A0A2K3CTA4	VID27 domain-containing protein OS=Chlamydomonas reinhardtii OX=3055 GN=CHLRE_16g657550v5 PE=4 SV=1	0	4.425	3				1	1	4.71		nucleus;other cell component		Pf08553		A0A2K3CTA4		0					High	High	High	High	High	High	1
High	A0A2K3E363	Uncharacterized protein OS=Chlamydomonas reinhardtii OX=3055 GN=CHLRE_02g114050v5 PE=4 SV=1	0	4.391	2				1	1	5.24						A0A2K3E363		0					High	High	High	High	High	High	1
High	A0A2K3DCZ6	Uncharacterized protein OS=Chlamydomonas reinhardtii OX=3055 GN=CHLRE_09g398700v5 PE=4 SV=1	0	4.363	6				2	2	6.15				Pf02353		A0A2K3DCZ6		0					High	High	High	High	High	High	1
High	A8HX34	R53.5-related protein OS=Chlamydomonas reinhardtii OX=3055 GN=LCI7 PE=4 SV=1	0	4.248	5				1	1	3.26	other biological processes	other cell component	other molecular function	Pf13911	5721991	A8HX34	LCI7	0					High	High	High	High	High	High	1
High	A0A2K3DEZ2	Uncharacterized protein OS=Chlamydomonas reinhardtii OX=3055 GN=CHLRE_09g400627v5 PE=4 SV=1	0	4.151	5				1	1	3.16						A0A2K3DEZ2		0					High	High	High	High	High	High	1
High	A8IIP9	T-complex protein 1, alpha subunit OS=Chlamydomonas reinhardtii OX=3055 GN=CCT1 PE=3 SV=1	0	4.13	5				2	3	7.22	other biological processes	cytosol	other molecular function	Pf00118	5716082	A8IIP9; cre:CHLRE_10g439100v5	CCT1	0					High	High	High	High	High	High	1
High	A0A2K3E6A7	ABC transporter domain-containing protein OS=Chlamydomonas reinhardtii OX=3055 GN=CHLRE_01g023787v5 PE=4 SV=1	0	4.13	5				1	1	3.03			other molecular function	Pf00005, Pf12848		A0A2K3E6A7		0					High	High	High	High	High	High	1
High	A0A2K3E6X1	Aminotran_1_2 domain-containing protein OS=Chlamydomonas reinhardtii OX=3055 GN=CHLRE_01g034050v5 PE=4 SV=1	0	4.07	4				1	1	4.79	other metabolic processes	other cell component	other molecular function	Pf00155		A0A2K3E6X1		0					High	High	High	High	High	High	1
High	A0A2K3DGD0	Uncharacterized protein OS=Chlamydomonas reinhardtii OX=3055 GN=CHLRE_08g359650v5 PE=4 SV=1	0	4.031	2				1	1	3.35						A0A2K3DGD0		0					High	High	High	High	High	High	1
High	A0A2K3CUR8	Uncharacterized protein OS=Chlamydomonas reinhardtii OX=3055 GN=CHLRE_16g685450v5 PE=4 SV=1	0	4.007	1				1	1	4.44	cell organization and biogenesis;other biological processes	cytoskeleton;other cell component	cytoskeletal activity;other molecular function	Pf03028, Pf08393, Pf12774, Pf12775, Pf12777, Pf12780, Pf12781, Pf17852, Pf17857, Pf18198, Pf18199		A0A2K3CUR8		0					High	High	High	High	High	High	1
High	A8J3X9	N-acetyltransferase-like protein OS=Chlamydomonas reinhardtii OX=3055 GN=NAT1 PE=4 SV=1	0	3.988	7				1	2	7.81	protein metabolism;other metabolic processes	other cell component	other molecular function	Pf00583	5721636	A8J3X9; cre:CHLRE_08g364450v5	NAT1	0					High	High	High	High	High	High	1
High	A0A2K3E1U5	FAD_binding_3 domain-containing protein OS=Chlamydomonas reinhardtii OX=3055 GN=CHLRE_02g095750v5 PE=4 SV=1	0	3.976	5				1	1	4.6			other molecular function	Pf01494, Pf13450		A0A2K3E1U5		0					High	High	High	High	High	High	1
High	A0A2K3DH31	Alanine--tRNA ligase OS=Chlamydomonas reinhardtii OX=3055 GN=CHLRE_08g368900v5 PE=3 SV=1	0	3.965	1				1	1	3.04	protein metabolism;RNA metabolism OR transcription;other metabolic processes	mitochondrion	nucleic acid binding activity;other molecular function	Pf01411, Pf02272, Pf07973		A0A2K3DH31		0					High	High	High	High	High	High	1
High	P05726	50S ribosomal protein L16, chloroplastic OS=Chlamydomonas reinhardtii OX=3055 GN=rpl16 PE=3 SV=1	0	3.88	10				1	1	3.84	protein metabolism;other metabolic processes	mitochondrion;translational apparatus;other cell component	nucleic acid binding activity;other molecular function	Pf00252	2717057	B7U1F7; cre:ChreCp014; P05726	rpl16	0					High	High	High	High	High	High	1
High	A0A2K3CUF8	dUTPase domain-containing protein OS=Chlamydomonas reinhardtii OX=3055 GN=CHLRE_16g667850v5 PE=4 SV=1	0	3.787	10				1	1	3.09	other metabolic processes		other molecular function	Pf00692		A0A2K3CUF8		0					High	High	High	High	High	High	1
High	A0A2K3E7M3	Uncharacterized protein OS=Chlamydomonas reinhardtii OX=3055 GN=CHLRE_01g044700v5 PE=3 SV=1	0	3.762	3				1	1	3.82	other metabolic processes		other molecular function	Pf13410, Pf13417		A0A2K3E7M3		0					High	High	High	High	High	High	1
High	A0A2K3E5S0	HpcH_HpaI domain-containing protein OS=Chlamydomonas reinhardtii OX=3055 GN=CHLRE_01g015550v5 PE=4 SV=1	0	3.758	4				1	1	3.24		other cell component	other molecular function	Pf03328		A0A2K3E5S0		0					High	High	High	High	High	High	1
High	A0A2K3DG91	Uncharacterized protein OS=Chlamydomonas reinhardtii OX=3055 GN=CHLRE_08g358552v5 PE=4 SV=1	0	3.749	5				1	1	4.77						A0A2K3DG91		0					High	High	High	High	High	High	1
High	A0A2K3CSZ7	BZIP domain-containing protein OS=Chlamydomonas reinhardtii OX=3055 GN=CHLRE_16g653300v5 PE=4 SV=1	0	3.746	2				2	2	4.99	other biological processes		other molecular function			A0A2K3CSZ7		0					High	High	High	High	High	High	1
High	A8HVR4	Predicted protein OS=Chlamydomonas reinhardtii OX=3055 GN=CHLRE_06g272500v5 PE=4 SV=1	0	3.742	14				1	1	3.72					5721810	A8HVR4; cre:CHLRE_06g272500v5		0					High	High	High	High	High	High	1
High	A8ISD8	Predicted protein OS=Chlamydomonas reinhardtii OX=3055 GN=CHLRE_16g686900v5 PE=4 SV=1	0	3.741	10				1	1	2.89		nucleus		Pf08555	5717658	A8ISD8; cre:CHLRE_16g686900v5		0					High	High	High	High	High	High	1
High	A0A2K3CSK3	Uncharacterized protein OS=Chlamydomonas reinhardtii OX=3055 GN=CHLRE_16g691450v5 PE=4 SV=1	0	3.732	1				1	1	3.35		other membranes				A0A2K3CSK3		0					High	High	High	High	High	High	1
High	A0A2K3DJ36	Uncharacterized protein OS=Chlamydomonas reinhardtii OX=3055 GN=CHLRE_07g321750v5 PE=4 SV=1	0	3.704	4				1	1	3.13		other membranes				A0A2K3DJ36		0					High	High	High	High	High	High	1
High	A0A2K3E031	Uncharacterized protein OS=Chlamydomonas reinhardtii OX=3055 GN=CHLRE_02g074950v5 PE=4 SV=1	0.001	3.67	3				2	2	5.48		other membranes		Pf19050		A0A2K3E031		0					High	High	High	High	High	High	1
High	A0A2K3DI00	PMSR domain-containing protein OS=Chlamydomonas reinhardtii OX=3055 GN=CHLRE_08g380300v5 PE=3 SV=1	0.001	3.625	7				1	1	2.75	stress response	other cell component	other molecular function	Pf01625		A0A2K3DI00		0					High	High	High	High	High	High	1
High	A0A2K3CUI1	Pyr_redox_2 domain-containing protein OS=Chlamydomonas reinhardtii OX=3055 GN=CHLRE_16g671000v5 PE=4 SV=1	0.001	3.613	3				1	1	4.06	other metabolic processes		other molecular function	Pf07992		A0A2K3CUI1		0					High	High	High	High	High	High	1
High	A0A2K3E5Y6	Uncharacterized protein OS=Chlamydomonas reinhardtii OX=3055 GN=CHLRE_01g016500v5 PE=4 SV=1	0.001	3.594	3				1	1	3.93						A0A2K3E5Y6		0					High	High	High	High	High	High	1
High	A0A2K3CSN1	Thioredoxin domain-containing protein OS=Chlamydomonas reinhardtii OX=3055 GN=CHLRE_16g647534v5 PE=4 SV=1	0.001	3.572	7				1	1	3.12				Pf13905		A0A2K3CSN1		0					High	High	High	High	High	High	1
High	A8I311	Mitochondrial pyruvate carrier OS=Chlamydomonas reinhardtii OX=3055 GN=CHLRE_02g113100v5 PE=3 SV=1	0.001	3.557	10				1	1	4.12	transport	other membranes;mitochondrion	transporter activity	Pf03650	5725456	A8I311; cre:CHLRE_02g113100v5		0					High	High	High	High	High	High	1
High	A0A2K3E3R4	Uncharacterized protein OS=Chlamydomonas reinhardtii OX=3055 GN=CHLRE_02g146050v5 PE=3 SV=1	0.001	3.501	4				1	1	5.43	other metabolic processes	other cytoplasmic organelle	other molecular function	Pf00108, Pf02803		A0A2K3E3R4		0					High	High	High	High	High	High	1
High	A0A2K3CP02	ANK_REP_REGION domain-containing protein OS=Chlamydomonas reinhardtii OX=3055 GN=CHLRE_17g702200v5 PE=4 SV=1	0.001	3.469	5				1	1	4.2				Pf12796		A0A2K3CP02		0					High	High	High	High	High	High	1
High	A8I1J7	Transmembrane protein OS=Chlamydomonas reinhardtii OX=3055 GN=CGL36 PE=4 SV=1	0.001	3.46	6				1	1	3.56		other membranes		Pf12646	5724177	A8I1J7; cre:CHLRE_10g464650v5	CGL36	0					High	High	High	High	High	High	1
High	Q9ZSM9	Snf1-like protein kinase OS=Chlamydomonas reinhardtii OX=3055 GN=Sac3 PE=2 SV=1	0.001	3.459	3				1	1	3.67	protein metabolism;other metabolic processes;signal transduction		kinase activity;other molecular function	Pf00069	5727875	cre:CHLRE_12g499500v5; Q9ZSM9	Sac3	0					High	High	High	High	High	High	1
High	A0A2K3D1K2	Uncharacterized protein OS=Chlamydomonas reinhardtii OX=3055 GN=CHLRE_13g607600v5 PE=4 SV=1	0.002	3.316	3				1	1	4.22	other metabolic processes		kinase activity;other molecular function	Pf06574		A0A2K3D1K2		0					High	High	High	High	High	High	1
High	A8ITJ3	Iron-sulfur cluster assembly protein OS=Chlamydomonas reinhardtii OX=3055 GN=SUFC PE=4 SV=1	0.002	3.31	5				1	1	3.7	cell organization and biogenesis;transport	other cell component	transporter activity;other molecular function	Pf00005	5717974	A8ITJ3; cre:CHLRE_07g339700v5	SUFC	0					High	High	High	High	High	High	1
High	A0A2K3D6V3	Ysc84 domain-containing protein OS=Chlamydomonas reinhardtii OX=3055 GN=CHLRE_12g541550v5 PE=4 SV=1	0.002	3.294	3				1	2	5.51						A0A2K3D6V3		0					High	High	High	High	High	High	1
High	A0A2K3E5B2	ANK_REP_REGION domain-containing protein OS=Chlamydomonas reinhardtii OX=3055 GN=CHLRE_01g008500v5 PE=4 SV=1	0.002	3.278	2				1	2	6.82	other biological processes	nucleus		Pf12796, Pf13637		A0A2K3E5B2		0					High	High	High	High	High	High	1
High	A0A2K3D611	WD_REPEATS_REGION domain-containing protein OS=Chlamydomonas reinhardtii OX=3055 GN=CHLRE_12g552900v5 PE=4 SV=1	0.002	3.25	3				1	1	3.28				Pf00400		A0A2K3D611		0					High	High	High	High	High	High	1
High	A0A2K3DUJ3	Uncharacterized protein OS=Chlamydomonas reinhardtii OX=3055 GN=CHLRE_04g225400v5 PE=4 SV=1	0.002	3.237	5				1	1	3.48		other membranes	other molecular function			A0A2K3DUJ3		0					High	High	High	High	High	High	1
High	Q5VLJ9	Aquaporin, glycerol transport activity OS=Chlamydomonas reinhardtii OX=3055 GN=MIP1 PE=2 SV=1	0.002	3.2	7				1	1	3.8	transport	other membranes	transporter activity	Pf00230	5719640	cre:CHLRE_12g549300v5; Q5VLJ9	MIP1	0					High	High	High	High	High	High	1
High	A8JEV7	Predicted protein OS=Chlamydomonas reinhardtii OX=3055 GN=CHLRE_08g372850v5 PE=4 SV=1	0.002	3.171	6				1	1	4.03		nucleus;other cell component	other molecular function	Pf03367	5726873	A8JEV7; cre:CHLRE_08g372850v5		0					High	High	High	High	High	High	1	Met-loss [N-Term]
High	A0A2K3CS10	Uncharacterized protein OS=Chlamydomonas reinhardtii OX=3055 GN=CHLRE_17g745297v5 PE=4 SV=1	0.002	3.107	3				1	1	3.27						A0A2K3CS10		0					High	High	High	High	High	High	1
High	A0A2K3CXH2	Uncharacterized protein OS=Chlamydomonas reinhardtii OX=3055 GN=CHLRE_14g614800v5 PE=4 SV=1	0.002	3.09	13				1	1	2.76		other membranes				A0A2K3CXH2		0					High	High	High	High	High	High	1
High	A0A2K3CTJ0	Rubis-subs-bind domain-containing protein OS=Chlamydomonas reinhardtii OX=3055 GN=CHLRE_16g661350v5 PE=4 SV=1	0.002	3.074	2				1	1	3.25	RNA metabolism OR transcription;other metabolic processes	nucleus;other cell component	nucleic acid binding activity;other molecular function	Pf00856, Pf09273		A0A2K3CTJ0		0					High	High	High	High	High	High	1
High	A0A2K3E587	Uncharacterized protein OS=Chlamydomonas reinhardtii OX=3055 GN=CHLRE_01g007950v5 PE=3 SV=1	0.002	3.019	2				1	1	2.89	other metabolic processes		other molecular function	Pf00067		A0A2K3E587		0					High	High	High	High	High	High	1
High	A0A2K3DQT1	MYND-type domain-containing protein OS=Chlamydomonas reinhardtii OX=3055 GN=CHLRE_06g298600v5 PE=4 SV=1	0.002	2.988	2				1	1	3.53			other molecular function	Pf01753		A0A2K3DQT1		0					High	High	High	High	High	High	1
High	A0A2K3CYL8	tRNA_int_endo domain-containing protein OS=Chlamydomonas reinhardtii OX=3055 GN=CHLRE_14g630500v5 PE=4 SV=1	0.002	2.962	2				1	1	2.33	RNA metabolism OR transcription;other metabolic processes	nucleus	nucleic acid binding activity;other molecular function	Pf01974		A0A2K3CYL8		0					High	High	High	High	High	High	1
High	A0A2K3CVJ1	Methylthioribose-1-phosphate isomerase OS=Chlamydomonas reinhardtii OX=3055 GN=CHLRE_16g673550v5 PE=3 SV=1	0.002	2.939	2				2	2	4.23	other metabolic processes	nucleus;other cell component	kinase activity;other molecular function	Pf01008, Pf01636		A0A2K3CVJ1		0					High	High	High	High	High	High	1
High	A0A2K3DCY0	U-box domain-containing protein OS=Chlamydomonas reinhardtii OX=3055 GN=CHLRE_09g399550v5 PE=4 SV=1	0.002	2.928	4				1	1	3.65	protein metabolism;other metabolic processes		other molecular function	Pf04564, Pf07002		A0A2K3DCY0		0					High	High	High	High	High	High	1
High	A0A2K3D6K4	ENTH domain-containing protein OS=Chlamydomonas reinhardtii OX=3055 GN=CHLRE_12g545300v5 PE=4 SV=1	0.002	2.923	1				1	1	3.88		other membranes;ER/Golgi;other cell component		Pf01417		A0A2K3D6K4		0					High	High	High	High	High	High	1
High	A0A2K3D5T6	Uncharacterized protein OS=Chlamydomonas reinhardtii OX=3055 GN=CHLRE_12g556100v5 PE=4 SV=1	0.002	2.918	1				1	1	3.42	cell organization and biogenesis;transport	cytosol;mitochondrion;other cell component	other molecular function	Pf07719, Pf13877		A0A2K3D5T6		0					High	High	High	High	High	High	1
High	A0A2K3DCF2	Uncharacterized protein OS=Chlamydomonas reinhardtii OX=3055 GN=CHLRE_09g386731v5 PE=4 SV=1	0.002	2.871	1				1	1	2.64	RNA metabolism OR transcription;other metabolic processes;other biological processes	nucleus	nucleic acid binding activity;other molecular function	Pf00013, Pf00076, Pf16275		A0A2K3DCF2		0					High	High	High	High	High	High	1
High	A0A2K3CRJ7	Uncharacterized protein OS=Chlamydomonas reinhardtii OX=3055 GN=CHLRE_17g738050v5 PE=4 SV=1	0.002	2.852	7				1	1	3.29				Pf04749		A0A2K3CRJ7		0					High	High	High	High	High	High	1
High	A0A2K3DMN9	Uncharacterized protein OS=Chlamydomonas reinhardtii OX=3055 GN=CHLRE_06g260450v5 PE=4 SV=1	0.002	2.826	2				1	1	2.94	transport	other membranes	transporter activity	Pf00939		A0A2K3DMN9		0					High	High	High	High	High	High	1
High	A8IWA3	Allantoinase OS=Chlamydomonas reinhardtii OX=3055 GN=DAL1 PE=4 SV=1	0.002	2.821	2				1	1	2.66	other metabolic processes	other cell component	other molecular function	Pf01979	5718659	A8IWA3; cre:CHLRE_13g592050v5	DAL1	0					High	High	High	High	High	High	1
High	A0A2K3DQP2	Uncharacterized protein OS=Chlamydomonas reinhardtii OX=3055 GN=CHLRE_06g296983v5 PE=4 SV=1	0.002	2.805	2				1	1	2.93	protein metabolism;other metabolic processes	nucleus;other cell component	other molecular function	Pf00899, Pf10585, Pf14732		A0A2K3DQP2		0					High	High	High	High	High	High	1
High	A0A2K3D954	PDZ domain-containing protein OS=Chlamydomonas reinhardtii OX=3055 GN=CHLRE_10g420550v5 PE=4 SV=1	0.002	2.777	2				1	1	2.37			other molecular function	Pf03572, Pf17820		A0A2K3D954		0					High	High	High	High	High	High	1
High	A0A2K3DEQ0	Uncharacterized protein OS=Chlamydomonas reinhardtii OX=3055 GN=CHLRE_09g397512v5 PE=4 SV=1	0.002	2.733	2				1	1	2			other molecular function			A0A2K3DEQ0		0					High	High	High	High	High	High	1
High	Q9FPR7	Glutamyl-tRNA reductase OS=Chlamydomonas reinhardtii OX=3055 GN=HemA PE=2 SV=1	0.002	2.712	3				2	3	2.94	other metabolic processes		other molecular function	Pf00745, Pf01488, Pf05201	5717992	cre:CHLRE_07g342150v5; Q9FPR7	HemA	0					High	High	High	High	High	High	1
High	A8HQ81	Ribosomal protein L11 OS=Chlamydomonas reinhardtii OX=3055 GN=RPL11 PE=3 SV=1	0.002	2.705	7				1	1	2.5	protein metabolism;other metabolic processes	cytosol;translational apparatus	nucleic acid binding activity;other molecular function	Pf00281, Pf00673	5715302	A8HQ81; cre:CHLRE_01g027000v5	RPL11	0					High	High	High	High	High	High	1
High	A0A2K3E367	Glyco_18 domain-containing protein OS=Chlamydomonas reinhardtii OX=3055 GN=CHLRE_02g112400v5 PE=3 SV=1	0.002	2.7	4				1	1	4.24	other metabolic processes		other molecular function	Pf00704		A0A2K3E367		0					High	High	High	High	High	High	1
High	A0A2K3DQP1	SGNH_hydro domain-containing protein OS=Chlamydomonas reinhardtii OX=3055 GN=CHLRE_06g295500v5 PE=4 SV=1	0.002	2.699	4				1	1	2.9				Pf13472		A0A2K3DQP1		0					High	High	High	High	High	High	1
High	A0A2K3CZD6	Uncharacterized protein OS=Chlamydomonas reinhardtii OX=3055 GN=CHLRE_13g566100v5 PE=4 SV=1	0.002	2.698	12				1	1	3.03		other membranes				A0A2K3CZD6		0					High	High	High	High	High	High	1
High	A0A2K3DSC2	Uncharacterized protein OS=Chlamydomonas reinhardtii OX=3055 GN=CHLRE_05g243450v5 PE=4 SV=1	0.002	2.697	1				1	1	2.6				Pf07250, Pf09118		A0A2K3DSC2		0					High	High	High	High	High	High	1
High	A0A2K3DPR9	Uncharacterized protein OS=Chlamydomonas reinhardtii OX=3055 GN=CHLRE_06g282200v5 PE=4 SV=1	0.002	2.697	7				1	1	2.53	cell organization and biogenesis;transport	plasma membrane;other membranes;other cytoplasmic organelle		Pf03357		A0A2K3DPR9		0					High	High	High	High	High	High	1
High	A0A2K3E656	Uncharacterized protein OS=Chlamydomonas reinhardtii OX=3055 GN=CHLRE_01g021450v5 PE=4 SV=1	0.002	2.668	1				1	1	3.57	other biological processes	other cell component		Pf13432		A0A2K3E656		0					High	High	High	High	High	High	1
High	A0A2K3E2J1	Uncharacterized protein OS=Chlamydomonas reinhardtii OX=3055 GN=CHLRE_02g104550v5 PE=4 SV=1	0.002	2.668	3				1	1	2.03	cell organization and biogenesis;protein metabolism;RNA metabolism OR transcription;other metabolic processes;other biological processes	nucleus	other molecular function	Pf05179, Pf16050		A0A2K3E2J1		0					High	High	High	High	High	High	1
High	A0A2K3DG19	Rhodanese domain-containing protein OS=Chlamydomonas reinhardtii OX=3055 GN=CHLRE_09g416850v5 PE=4 SV=1	0.002	2.645	2				2	2	2.16						A0A2K3DG19		0					High	High	High	High	High	High	1
High	A0A2K3CSA4	Uncharacterized protein OS=Chlamydomonas reinhardtii OX=3055 GN=CHLRE_16g695500v5 PE=4 SV=1	0.002	2.641	2				1	1	3.74	transport	other membranes	transporter activity	Pf05631		A0A2K3CSA4		0					High	High	High	High	High	High	1
High	A0A2K3D3T4	Protein kinase domain-containing protein OS=Chlamydomonas reinhardtii OX=3055 GN=CHLRE_12g517000v5 PE=4 SV=1	0.002	2.639	2				1	1	2.3		other membranes	kinase activity;other molecular function	Pf07714		A0A2K3D3T4		0					High	High	High	High	High	High	1
High	A8J8G5	U1 small nuclear ribonucleoprotein OS=Chlamydomonas reinhardtii OX=3055 GN=SMP12 PE=4 SV=1	0.002	2.629	2				1	1	3.11	RNA metabolism OR transcription;other metabolic processes	nucleus	nucleic acid binding activity	Pf00076, Pf12220	5723388	A8J8G5; cre:CHLRE_16g656250v5	SMP12	0					High	High	High	High	High	High	1
High	A0A2K3D9X5	CPSF_A domain-containing protein OS=Chlamydomonas reinhardtii OX=3055 GN=CHLRE_10g432000v5 PE=4 SV=1	0.002	2.609	1				1	1	2.68		nucleus	nucleic acid binding activity	Pf03178, Pf10433		A0A2K3D9X5		0					High	High	High	High	High	High	1
High	A0A2K3DQS7	Uncharacterized protein OS=Chlamydomonas reinhardtii OX=3055 GN=CHLRE_06g298850v5 PE=4 SV=1	0.002	2.601	2				1	1	3.05						A0A2K3DQS7		0					High	High	High	High	High	High	1
High	A8JD99	COP-II coat subunit OS=Chlamydomonas reinhardtii OX=3055 GN=SEC13 PE=3 SV=1	0.002	2.577	4				1	1	2.54	cell organization and biogenesis;transport;other biological processes	other membranes;ER/Golgi;nucleus	other molecular function	Pf00400	5725988	A8JD99; cre:CHLRE_17g715750v5	SEC13	0					High	High	High	High	High	High	1
High	A0A2K3DHP9	eIF2A domain-containing protein OS=Chlamydomonas reinhardtii OX=3055 GN=CHLRE_08g375900v5 PE=4 SV=1	0.002	2.557	2				1	1	2.58	protein metabolism;other metabolic processes	cytosol;translational apparatus	translation activity;nucleic acid binding activity	Pf08662		A0A2K3DHP9		0					High	High	High	High	High	High	1
High	A0A2K3E5P4	Uncharacterized protein OS=Chlamydomonas reinhardtii OX=3055 GN=CHLRE_01g013600v5 PE=4 SV=1	0.002	2.516	2				1	2	3.35	protein metabolism;other metabolic processes;other biological processes	nucleus	kinase activity			A0A2K3E5P4		0					High	High	High	High	High	High	1
High	A0A2K3CQF4	3-ketoacyl-CoA synthase OS=Chlamydomonas reinhardtii OX=3055 GN=CHLRE_17g722150v5 PE=3 SV=1	0.002	2.513	2				1	1	4.09	other metabolic processes	other membranes	other molecular function	Pf02797, Pf08392		A0A2K3CQF4		0					High	High	High	High	High	High	1
High	A0A2K3DZS6	Aamy domain-containing protein OS=Chlamydomonas reinhardtii OX=3055 GN=CHLRE_03g207713v5 PE=4 SV=1	0.003	2.504	2				1	1	2.64	other metabolic processes		other molecular function	Pf00128, Pf02922		A0A2K3DZS6		0					High	High	High	High	High	High	1
High	A0A2K3DJ15	LBR_tudor domain-containing protein OS=Chlamydomonas reinhardtii OX=3055 GN=CHLRE_07g320950v5 PE=4 SV=1	0.003	2.449	5				1	1	3.09	other biological processes	nucleus;other cell component	nucleic acid binding activity;other molecular function	Pf12165		A0A2K3DJ15		0					High	High	High	High	High	High	1
High	A8HXS7	Predicted protein OS=Chlamydomonas reinhardtii OX=3055 GN=CHLRE_06g258850v5 PE=4 SV=1	0.003	2.446	5				1	1	3.22			nucleic acid binding activity	Pf04232	5722075	A8HXS7; cre:CHLRE_06g258850v5		0					High	High	High	High	High	High	1
High	A8J6K8	Photosystem I reaction center subunit psaK OS=Chlamydomonas reinhardtii OX=3055 GN=PSAK PE=4 SV=1	0.003	2.444	7				1	1	2.95	other metabolic processes	other membranes		Pf01241	5722747	A8J6K8; cre:CHLRE_17g724300v5	PSAK	0					High	High	High	High	High	High	1
High	A0A2K3CZ09	Uncharacterized protein OS=Chlamydomonas reinhardtii OX=3055 GN=CHLRE_13g562501v5 PE=3 SV=1	0.003	2.381	3				1	1	3.04	other metabolic processes	other cell component	kinase activity;other molecular function	Pf00586, Pf02769		A0A2K3CZ09		0					High	High	High	High	High	High	1
High	A0A2K3DRS4	Uncharacterized protein OS=Chlamydomonas reinhardtii OX=3055 GN=CHLRE_05g234050v5 PE=4 SV=1	0.003	2.368	11				1	2	2.74						A0A2K3DRS4		0					High	High	High	High	High	High	1
High	A0A2K3D377	PAP_fibrillin domain-containing protein OS=Chlamydomonas reinhardtii OX=3055 GN=CHLRE_12g502250v5 PE=4 SV=1	0.003	2.336	2				1	1	3.37		other membranes		Pf04755		A0A2K3D377		0					High	High	High	High	High	High	1
High	A8JGL2	Trehalose 6-phosphate phosphatase OS=Chlamydomonas reinhardtii OX=3055 GN=TPS2 PE=3 SV=1	0.003	2.275	4				1	1	0	other metabolic processes		other molecular function	Pf02358	5727896	A8JGL2; cre:CHLRE_12g497750v5	TPS2	0					High	High	High	High	High	High	1
High	A0A2K3CSA5	RRM domain-containing protein OS=Chlamydomonas reinhardtii OX=3055 GN=CHLRE_16g695450v5 PE=4 SV=1	0.003	2.263	1				1	1	2.82			nucleic acid binding activity	Pf00076		A0A2K3CSA5		0					High	High	High	High	High	High	1
High	A0A2K3D0F9	Glyco_hydro_85 domain-containing protein OS=Chlamydomonas reinhardtii OX=3055 GN=CHLRE_13g582250v5 PE=4 SV=1	0.003	2.254	2				1	1	3.12	protein metabolism;other metabolic processes	other membranes;cytosol	other molecular function	Pf03644		A0A2K3D0F9		0					High	High	High	High	High	High	1
High	A0A2K3DUU4	Uncharacterized protein OS=Chlamydomonas reinhardtii OX=3055 GN=CHLRE_04g228650v5 PE=4 SV=1	0.007	2.188	2				1	1	3.49	transport	other membranes	transporter activity;other molecular function	Pf00005, Pf00664		A0A2K3DUU4		0					High	High	High	High	High	High	1
High	A0A2K3DMY4	Uncharacterized protein OS=Chlamydomonas reinhardtii OX=3055 GN=CHLRE_06g265100v5 PE=4 SV=1	0.007	2.151	1				1	1	2.53			nucleic acid binding activity;other molecular function	Pf00005, Pf16326		A0A2K3DMY4		0					High	High	High	High	High	High	1
High	A0A2K3E3I7	Uncharacterized protein OS=Chlamydomonas reinhardtii OX=3055 GN=CHLRE_02g119000v5 PE=4 SV=1	0.007	2.149	4				1	1	2.43	cell organization and biogenesis;transport	other membranes;other cytoplasmic organelle	other molecular function	Pf04614		A0A2K3E3I7		0					High	High	High	High	High	High	1
High	A0A2K3DNX5	Uncharacterized protein OS=Chlamydomonas reinhardtii OX=3055 GN=CHLRE_06g278121v5 PE=4 SV=1	0.007	2.141	5				1	2	5.25						A0A2K3DNX5		0					High	High	High	High	High	High	1
High	A0A2K3D721	TPR_REGION domain-containing protein OS=Chlamydomonas reinhardtii OX=3055 GN=CHLRE_12g544752v5 PE=4 SV=1	0.007	2.134	2				1	1	3.15		other cell component		Pf13432		A0A2K3D721		0					High	High	High	High	High	High	1
High	A8JGI1	Predicted protein OS=Chlamydomonas reinhardtii OX=3055 GN=CHLRE_12g499350v5 PE=4 SV=1	0.007	2.114	2				1	1	2.8	transport;other biological processes	other membranes;mitochondrion	other molecular function	Pf00036, Pf13202	5727878	A8JGI1		0					High	High	High	High	High	High	1
High	A8HN96	Predicted protein OS=Chlamydomonas reinhardtii OX=3055 GN=CHLRE_01g049050v5 PE=4 SV=1	0.007	2.095	5				1	1	2.24					5715715	A8HN96; cre:CHLRE_01g049050v5		0					High	High	High	High	High	High	1
High	A0A2K3D8P8	Protein kinase domain-containing protein OS=Chlamydomonas reinhardtii OX=3055 GN=CHLRE_11g481000v5 PE=4 SV=1	0.007	2.083	3				1	1	2.88	protein metabolism;other metabolic processes;signal transduction		kinase activity;other molecular function	Pf00069		A0A2K3D8P8		0					High	High	High	High	High	High	1
High	A0A2K3DVY9	Uncharacterized protein OS=Chlamydomonas reinhardtii OX=3055 GN=CHLRE_03g155250v5 PE=4 SV=1	0.007	2.077	1				1	1	2.9	other metabolic processes		other molecular function			A0A2K3DVY9		0					High	High	High	High	High	High	1
High	A0A2K3CYQ2	PDZ domain-containing protein OS=Chlamydomonas reinhardtii OX=3055 GN=CHLRE_14g630550v5 PE=4 SV=1	0.007	2.075	2				1	1	2.51			other molecular function	Pf13180, Pf13365		A0A2K3CYQ2		0					High	High	High	High	High	High	1
High	A0A2K3D333	CRAL-TRIO domain-containing protein OS=Chlamydomonas reinhardtii OX=3055 GN=CHLRE_12g503950v5 PE=4 SV=1	0.007	2.064	8				1	1	2.56	cell organization and biogenesis;transport		transporter activity	Pf00650, Pf03765		A0A2K3D333		0					High	High	High	High	High	High	1
High	A0A2K3E794	S5 DRBM domain-containing protein OS=Chlamydomonas reinhardtii OX=3055 GN=CHLRE_01g039250v5 PE=3 SV=1	0.008	1.976	3				1	1	2.5	protein metabolism;other metabolic processes	cytosol;translational apparatus	nucleic acid binding activity;other molecular function	Pf00333, Pf03719		A0A2K3E794		0					High	High	High	High	High	High	1
High	A0A2K3DP09	Uncharacterized protein OS=Chlamydomonas reinhardtii OX=3055 GN=CHLRE_06g278167v5 PE=4 SV=1	0.008	1.965	5				1	1	2.37				Pf17653		A0A2K3DP09		0					High	High	High	High	High	High	1
High	A0A2K3D8I6	PAP_fibrillin domain-containing protein OS=Chlamydomonas reinhardtii OX=3055 GN=CHLRE_11g478850v5 PE=4 SV=1	0.008	1.957	4				1	1	2.14				Pf04755		A0A2K3D8I6		0					High	High	High	High	High	High	1
High	A8HRE4	Predicted protein OS=Chlamydomonas reinhardtii OX=3055 GN=CHLRE_13g564050v5 PE=4 SV=1	0.008	1.945	4				1	2	5.43					5718998	A8HRE4; cre:CHLRE_13g564050v5		0					High	High	High	High	High	High	1
High	A8J7C9	Katanin p80 WD40 repeat-containing subunit B1 homolog OS=Chlamydomonas reinhardtii OX=3055 GN=PF15 PE=3 SV=1	0.008	1.927	1				1	1	0	cell organization and biogenesis	cytoskeleton;other cell component	cytoskeletal activity	Pf00400, Pf13925	5722989	A8J7C9; cre:CHLRE_03g160450v5	PF15	0					High	High	High	High	High	High	1
High	A0A2K3E060	Protein kinase domain-containing protein OS=Chlamydomonas reinhardtii OX=3055 GN=CHLRE_02g075850v5 PE=4 SV=1	0.008	1.919	7				1	1	2.1	protein metabolism;other metabolic processes;signal transduction		kinase activity;other molecular function	Pf00069		A0A2K3E060		0					High	High	High	High	Not Found	High	1
High	D9I2J1	Nicotinamide phosphoribosyltransferase OS=Chlamydomonas reinhardtii OX=3055 GN=NPT1 PE=4 SV=1	0.008	1.897	2				1	1	2.45	other metabolic processes		other molecular function	Pf04095, Pf18127		D9I2J1	NPT1	0					High	High	High	High	High	High	1
High	A0A2K3CUL6	RCK N-terminal domain-containing protein OS=Chlamydomonas reinhardtii OX=3055 GN=CHLRE_16g687450v5 PE=4 SV=1	0.008	1.891	2				1	1	2.64	transport	other membranes;other cell component	transporter activity	Pf00999, Pf02254		A0A2K3CUL6		0					High	High	High	High	High	High	1
High	A8HXA9	Aldose 1-epimerase OS=Chlamydomonas reinhardtii OX=3055 GN=AEP1 PE=3 SV=1	0.009	1.864	3				1	1	2.25	other metabolic processes		other molecular function	Pf01263	5722017	A8HXA9; cre:CHLRE_06g262050v5	AEP1	0					High	High	High	High	High	High	1
High	A0A2K3DI23	Uncharacterized protein OS=Chlamydomonas reinhardtii OX=3055 GN=CHLRE_08g381483v5 PE=4 SV=1	0.009	1.848	5				1	1	2.36						A0A2K3DI23		0					High	High	High	High	High	High	1
Medium	A0A2K3E081	DNA-directed RNA polymerase OS=Chlamydomonas reinhardtii OX=3055 GN=CHLRE_02g075600v5 PE=3 SV=1	0.014	1.799	1				1	1	3.25	RNA metabolism OR transcription;other metabolic processes;other biological processes	mitochondrion;nucleus	nucleic acid binding activity;other molecular function	Pf00940, Pf14700		A0A2K3E081		0					High	High	High	High	High	High	1
Medium	A8IR64	Qc-SNARE protein, Syn8/Syntaxin8-family OS=Chlamydomonas reinhardtii OX=3055 GN=SYP5 PE=3 SV=1	0.014	1.754	6				1	1	2.09	cell organization and biogenesis;transport	other membranes;other cell component	other molecular function	Pf05739	5717157	A8IR64; cre:CHLRE_17g709350v5	SYP5	0					High	High	High	High	High	High	1
Medium	A0A2K3D1K4	Uncharacterized protein OS=Chlamydomonas reinhardtii OX=3055 GN=CHLRE_13g607550v5 PE=4 SV=1	0.014	1.751	10				1	2	2.71						A0A2K3D1K4		0					High	High	High	High	High	High	1
Medium	B0LUZ5	Putative D-lactate dehydrogenase OS=Chlamydomonas reinhardtii OX=3055 GN=CHLRE_07g324550v5 PE=1 SV=1	0.015	1.733	2				1	1	2.17			other molecular function	Pf00389, Pf02826		B0LUZ5		0					High	High	High	High	High	High	1
Medium	A0A2K3CWZ1	Uncharacterized protein OS=Chlamydomonas reinhardtii OX=3055 GN=CHLRE_15g643600v5 PE=4 SV=1	0.015	1.721	2				1	1	2.14	cell organization and biogenesis;other metabolic processes			Pf01458, Pf19295		A0A2K3CWZ1		0					High	High	High	High	High	High	1
Medium	A0A2K3D465	Uncharacterized protein OS=Chlamydomonas reinhardtii OX=3055 GN=CHLRE_12g522800v5 PE=4 SV=1	0.015	1.72	2				1	1	2.55						A0A2K3D465		0					High	High	High	High	High	High	1
Medium	A0A2K3DFG2	Fe2OG dioxygenase domain-containing protein OS=Chlamydomonas reinhardtii OX=3055 GN=CHLRE_09g408464v5 PE=4 SV=1	0.015	1.702	1				1	1	1.91	protein metabolism;other metabolic processes		other molecular function	Pf10637, Pf13661		A0A2K3DFG2		0					High	High	High	High	High	High	1
Medium	A0A2K3D502	Uncharacterized protein OS=Chlamydomonas reinhardtii OX=3055 GN=CHLRE_12g533750v5 PE=4 SV=1	0.015	1.694	1				1	1	0	protein metabolism;other metabolic processes;other biological processes	other cell component	other molecular function	Pf00632		A0A2K3D502		0					High	High	High	High	High	High	1
Medium	A0A2K3DH36	DUF1995 domain-containing protein OS=Chlamydomonas reinhardtii OX=3055 GN=CHLRE_08g369000v5 PE=4 SV=1	0.015	1.69	3				1	1	2.63				Pf09353		A0A2K3DH36		0					Not Found	Not Found	Not Found	Not Found	Not Found	Not Found	1
Medium	A0A2K3CYD1	Fe2OG dioxygenase domain-containing protein OS=Chlamydomonas reinhardtii OX=3055 GN=CHLRE_14g626200v5 PE=4 SV=1	0.015	1.686	4				1	1	1.94	protein metabolism;other metabolic processes	ER/Golgi	other molecular function	Pf13640		A0A2K3CYD1		0					High	High	High	High	High	High	1
Medium	A0A2K3D4B9	Uncharacterized protein OS=Chlamydomonas reinhardtii OX=3055 GN=CHLRE_12g524200v5 PE=4 SV=1	0.015	1.684	4				1	1	2.19	protein metabolism;other metabolic processes;transport	other membranes;ER/Golgi	other molecular function	Pf06703		A0A2K3D4B9		0					High	High	High	High	High	High	1
Medium	A0A2K3CQ27	Nuclear pore protein OS=Chlamydomonas reinhardtii OX=3055 GN=CHLRE_17g717800v5 PE=3 SV=1	0.015	1.682	1				1	1	2.17	other metabolic processes;transport	other membranes;nucleus	other molecular function	Pf04097		A0A2K3CQ27		0					High	High	High	High	High	High	1
Medium	A0A2K3DMS8	Uncharacterized protein OS=Chlamydomonas reinhardtii OX=3055 GN=CHLRE_06g261750v5 PE=4 SV=1	0.014	1.668	1				1	1	2.04	transport	other membranes	transporter activity	Pf01062		A0A2K3DMS8		0					High	High	High	High	High	High	1
Medium	A0A2K3E3V3	CHCH domain-containing protein OS=Chlamydomonas reinhardtii OX=3055 GN=CHLRE_02g146700v5 PE=4 SV=1	0.015	1.629	5				1	1	2.53	cell organization and biogenesis	mitochondrion;nucleus		Pf06747		A0A2K3E3V3		0					High	High	High	High	High	High	1
Medium	Q6UP32	NADH:ubiquinone oxidoreductase B16.6 subunit OS=Chlamydomonas reinhardtii OX=3055 GN=NUOB16 PE=2 SV=1	0.015	1.629	4				1	1	2.26	other metabolic processes;transport	other membranes;mitochondrion	transporter activity	Pf06212	5727023	cre:CHLRE_16g664600v5; Q6UP32	NUOB16	0					High	High	High	High	High	High	1
Medium	A0A2K3DZ26	Uncharacterized protein OS=Chlamydomonas reinhardtii OX=3055 GN=CHLRE_03g205650v5 PE=4 SV=1	0.015	1.628	2				1	1	1.67	other biological processes		other molecular function	Pf00627		A0A2K3DZ26		0					High	High	High	High	High	High	1
Medium	A0A2K3E0P9	AA_TRNA_LIGASE_II domain-containing protein OS=Chlamydomonas reinhardtii OX=3055 GN=CHLRE_02g082877v5 PE=4 SV=1	0.015	1.626	2				1	1	3.14	protein metabolism;RNA metabolism OR transcription;other metabolic processes	mitochondrion	nucleic acid binding activity;other molecular function	Pf00587, Pf02403, Pf07460		A0A2K3E0P9		0					High	High	High	High	High	High	1
Medium	A0A2K3E5K0	MPN domain-containing protein OS=Chlamydomonas reinhardtii OX=3055 GN=CHLRE_01g011500v5 PE=4 SV=1	0.015	1.621	4				1	1	2.88	protein metabolism;other metabolic processes	other cell component	other molecular function	Pf01398, Pf13012		A0A2K3E5K0		0					High	High	High	High	High	High	1
Medium	A8J2S3	RNA binding protein OS=Chlamydomonas reinhardtii OX=3055 GN=CGL43 PE=4 SV=1	0.015	1.615	2				1	1	2.58			nucleic acid binding activity	Pf00575	5721178	A8J2S3; cre:CHLRE_03g148950v5	CGL43	0					High	High	High	High	High	High	1
Medium	A0A2K3DYY4	Uncharacterized protein OS=Chlamydomonas reinhardtii OX=3055 GN=CHLRE_03g206750v5 PE=4 SV=1	0.016	1.594	3				1	1	2.17						A0A2K3DYY4		0					High	High	High	High	High	High	1
Medium	A8HQP3	Uncharacterized protein OS=Chlamydomonas reinhardtii OX=3055 GN=CHLRE_01g032750v5 PE=4 SV=1	0.017	1.566	4				1	1	2.31	cell organization and biogenesis				5715408	A8HQP3; cre:CHLRE_01g032750v5		0					High	High	High	High	High	High	1
Medium	A0A2K3E0G2	Uncharacterized protein OS=Chlamydomonas reinhardtii OX=3055 GN=CHLRE_02g079550v5 PE=4 SV=1	0.017	1.539	1				1	1	3.06		other membranes;cytoskeleton;other cell component	cytoskeletal activity;other molecular function	Pf00169, Pf01031, Pf02212		A0A2K3E0G2		0					High	High	High	High	High	High	1
Medium	A0A2K3DNZ6	MTTase N-terminal domain-containing protein OS=Chlamydomonas reinhardtii OX=3055 GN=CHLRE_06g278142v5 PE=3 SV=1	0.017	1.539	1				1	1	2.93	protein metabolism;RNA metabolism OR transcription;other metabolic processes	cytosol	other molecular function	Pf00919, Pf04055, Pf18693		A0A2K3DNZ6		0					High	High	High	High	High	High	1
Medium	A0A2K3E365	Uncharacterized protein OS=Chlamydomonas reinhardtii OX=3055 GN=CHLRE_02g114250v5 PE=3 SV=1	0.018	1.532	3				1	1	2.2	other metabolic processes	cytosol	other molecular function	Pf00378		A0A2K3E365		0					High	High	High	High	High	High	1
Medium	A0A2K3D3C9	Uncharacterized protein OS=Chlamydomonas reinhardtii OX=3055 GN=CHLRE_12g499150v5 PE=4 SV=1	0.018	1.516	3				1	1	2						A0A2K3D3C9		0					High	High	High	High	High	High	1
Medium	A0A2K3D493	Uncharacterized protein OS=Chlamydomonas reinhardtii OX=3055 GN=CHLRE_12g523832v5 PE=4 SV=1	0.018	1.515	8				1	1	0		nucleus				A0A2K3D493		0					High	High	High	High	High	High	1
Medium	A0A2K3DR27	VHS domain-containing protein OS=Chlamydomonas reinhardtii OX=3055 GN=CHLRE_06g302600v5 PE=4 SV=1	0.018	1.514	2				1	1	3.23			other molecular function			A0A2K3DR27		0					High	High	High	High	High	High	1
Medium	A8I9T2	Kinesin-like protein OS=Chlamydomonas reinhardtii OX=3055 GN=KLP1 PE=3 SV=1	0.018	1.512	1				1	1	2.44	other biological processes	cytoskeleton	cytoskeletal activity;other molecular function	Pf00225	5727165	A8I9T2; cre:CHLRE_02g073750v5	KLP1	0					High	High	High	High	High	High	1
Medium	A0A2K3DTG4	Coatomer subunit beta OS=Chlamydomonas reinhardtii OX=3055 GN=CHLRE_04g217921v5 PE=4 SV=1	0.018	1.507	1				1	1	2.09	transport	other membranes;ER/Golgi	other molecular function	Pf01602, Pf07718, Pf14806		A0A2K3DTG4		0					High	High	High	High	High	High	1
Medium	A8IVI0	Flagellar outer dynein arm intermediate chain 1 OS=Chlamydomonas reinhardtii OX=3055 GN=ODA9 PE=4 SV=1	0.018	1.501	1				1	1	3.47	cell organization and biogenesis;other biological processes	cytoskeleton	other molecular function	Pf00400	5718481	A8IVI0; cre:CHLRE_12g536550v5	ODA9	0					High	High	High	High	High	High	1
Medium	A0A2K3CS32	Uncharacterized protein OS=Chlamydomonas reinhardtii OX=3055 GN=CHLRE_17g746447v5 PE=4 SV=1	0.018	1.501	8				1	1	0						A0A2K3CS32		0					High	High	High	High	High	High	1	Met-loss [N-Term]
Medium	A8J1C2	Predicted protein OS=Chlamydomonas reinhardtii OX=3055 GN=CHLRE_09g386350v5 PE=4 SV=1	0.019	1.45	2				1	1	1.87	RNA metabolism OR transcription;other metabolic processes	nucleus	nucleic acid binding activity;other molecular function	Pf01096, Pf07500, Pf08711	5720845	A8J1C2; cre:CHLRE_09g386350v5		0					High	High	High	High	High	High	1
Medium	A8JHU2	60S ribosomal protein L36 OS=Chlamydomonas reinhardtii OX=3055 GN=RPL36 PE=3 SV=1	0.02	1.427	8				1	1	0	protein metabolism;other metabolic processes	cytosol;translational apparatus	other molecular function	Pf01158	5728727	A8JHU2; cre:CHLRE_12g484050v5	RPL36	0					High	High	High	High	High	High	1
Medium	A0A2K3DT94	J domain-containing protein OS=Chlamydomonas reinhardtii OX=3055 GN=CHLRE_04g213985v5 PE=4 SV=1	0.02	1.427	4				1	1	1.92		other membranes		Pf00226		A0A2K3DT94		0					High	High	High	High	High	High	1
Medium	A0A2K3E8F9	Uncharacterized protein OS=Chlamydomonas reinhardtii OX=3055 GN=CHLRE_01g060347v5 PE=4 SV=1	0.02	1.421	2				1	1	2.15						A0A2K3E8F9		0					High	High	High	High	High	High	1
Medium	A0A2K3D149	Uncharacterized protein OS=Chlamydomonas reinhardtii OX=3055 GN=CHLRE_13g591900v5 PE=4 SV=1	0.02	1.421	4				1	1	0	RNA metabolism OR transcription;other metabolic processes	mitochondrion	other molecular function	Pf13091	5718656	A0A2K3D149; cre:CHLRE_13g591900v5		0					High	High	High	High	High	High	1
Medium	A8JD41	Predicted protein OS=Chlamydomonas reinhardtii OX=3055 GN=CPLD38 PE=4 SV=1	0.021	1.415	11				1	1	2.47		other membranes		Pf11460	5725912	A8JD41; cre:CHLRE_01g000850v5	CPLD38	0					High	High	High	High	High	High	1
Medium	Q4VKB6	Putative chloroplast lycopene beta cyclase OS=Chlamydomonas reinhardtii OX=3055 GN=LCYB PE=2 SV=1	0.021	1.409	2				1	1	0	other metabolic processes		other molecular function	Pf05834		Q4VKB6	LCYB	0					High	High	High	High	High	High	1
Medium	A0A2K3DLE3	Protein kinase domain-containing protein OS=Chlamydomonas reinhardtii OX=3055 GN=CHLRE_07g353000v5 PE=4 SV=1	0.031	1.404	1				1	1	0	protein metabolism;other metabolic processes;other biological processes	nucleus	kinase activity;other molecular function	Pf00069		A0A2K3DLE3		0					High	High	High	High	High	High	1
Medium	A0A2K3DLB9	Uncharacterized protein OS=Chlamydomonas reinhardtii OX=3055 GN=CHLRE_07g351700v5 PE=4 SV=1	0.032	1.374	9				1	1	2.57		other membranes;ER/Golgi		Pf06417		A0A2K3DLB9		0					High	High	High	High	High	High	1
Medium	A0A2K3E738	Uncharacterized protein OS=Chlamydomonas reinhardtii OX=3055 GN=CHLRE_01g036950v5 PE=3 SV=1	0.032	1.367	3				1	1	1.87		plasma membrane;other membranes	other molecular function	Pf02654		A0A2K3E738		0					High	High	High	High	High	High	1
Medium	A0A2K3D6J2	Uncharacterized protein OS=Chlamydomonas reinhardtii OX=3055 GN=CHLRE_12g546050v5 PE=3 SV=1	0.032	1.365	4				1	1	0	other metabolic processes		other molecular function	Pf02670, Pf08436, Pf13288		A0A2K3D6J2		0					High	High	High	High	High	High	1
Medium	A8IDG9	Uncharacterized protein OS=Chlamydomonas reinhardtii OX=3055 GN=CHLRE_03g179941v5 PE=4 SV=1	0.034	1.345	4				1	1	0					5728796	A8IDG9; cre:CHLRE_03g179941v5		0					High	High	High	High	High	High	1
Medium	A0A2K3CNL1	Uncharacterized protein OS=Chlamydomonas reinhardtii OX=3055 GN=CHLRE_17g696200v5 PE=4 SV=1	0.034	1.341	6				1	1	2.25		other membranes		Pf20479		A0A2K3CNL1		0					High	High	High	High	High	High	1
Medium	A8JFP5	DnaJ-like zinc-finger protein OS=Chlamydomonas reinhardtii OX=3055 GN=ZNJ1 PE=4 SV=1	0.034	1.328	8				1	1	2.26					5727572	A8JFP5; cre:CHLRE_11g475850v5	ZNJ1	0					High	High	High	High	High	High	1
Medium	A0A2K3E7Y7	Uncharacterized protein OS=Chlamydomonas reinhardtii OX=3055 GN=CHLRE_01g049900v5 PE=4 SV=1	0.034	1.327	7				1	1	3.12		other membranes				A0A2K3E7Y7		0					High	High	High	High	High	High	1
Medium	A0A2K3DJ34	BZIP domain-containing protein OS=Chlamydomonas reinhardtii OX=3055 GN=CHLRE_07g321550v5 PE=4 SV=1	0.034	1.311	2				1	1	2.71	other biological processes		other molecular function	Pf00170		A0A2K3DJ34		0					High	High	High	High	High	High	1
Medium	A0A2K3DXQ8	PDZ domain-containing protein OS=Chlamydomonas reinhardtii OX=3055 GN=CHLRE_03g180650v5 PE=4 SV=1	0.034	1.296	1				1	1	2			other molecular function	Pf12812, Pf13365		A0A2K3DXQ8		0					High	High	High	High	High	High	1
Medium	A0A2K3CQX7	MYND-type domain-containing protein OS=Chlamydomonas reinhardtii OX=3055 GN=CHLRE_17g730400v5 PE=4 SV=1	0.035	1.277	2				1	1	3.92		other membranes	kinase activity;other molecular function	Pf01753		A0A2K3CQX7		0					High	High	High	High	High	High	1
Medium	A0A2K3D5R4	ELMO domain-containing protein OS=Chlamydomonas reinhardtii OX=3055 GN=CHLRE_12g557252v5 PE=4 SV=1	0.036	1.263	3				1	1	2.12				Pf04727		A0A2K3D5R4		0					High	High	High	High	High	High	1
Medium	A0A2K3E2L4	Uncharacterized protein OS=Chlamydomonas reinhardtii OX=3055 GN=CHLRE_02g104850v5 PE=4 SV=1	0.036	1.252	2				1	1	2.49						A0A2K3E2L4		0					High	High	High	High	High	High	1
Medium	Q06480	Protein PsbN OS=Chlamydomonas reinhardtii OX=3055 GN=psbN PE=3 SV=1	0.039	1.216	23				1	1	2.31	other metabolic processes	other membranes		Pf02468	2717031	B7U1H2; cre:ChreCp030; Q06480	psbN	0					High	High	High	High	High	High	1
Medium	A0A2K3DTW4	Uncharacterized protein OS=Chlamydomonas reinhardtii OX=3055 GN=CHLRE_04g213350v5 PE=4 SV=1	0.039	1.196	0				1	1	1.87						A0A2K3DTW4		0					High	High	High	High	High	High	1
Medium	A0A2K3DGH0	Plastocyanin-like domain-containing protein OS=Chlamydomonas reinhardtii OX=3055 GN=CHLRE_08g360550v5 PE=4 SV=1	0.039	1.192	3				1	1	3.11	other metabolic processes		other molecular function	Pf07732		A0A2K3DGH0		0					High	High	High	High	High	High	1
Medium	A8IRB6	Predicted protein OS=Chlamydomonas reinhardtii OX=3055 GN=CHLRE_17g706850v5 PE=4 SV=1	0.039	1.19	11				1	1	2.24	transport	other membranes;ER/Golgi		Pf08551	5717197	A8IRB6; cre:CHLRE_17g706850v5		0					Not Found	Not Found	High	High	High	Not Found	1
Medium	A0A2K3E191	Uncharacterized protein OS=Chlamydomonas reinhardtii OX=3055 GN=CHLRE_02g091150v5 PE=4 SV=1	0.039	1.18	1				1	1	2.51	cell organization and biogenesis;transport	other membranes;ER/Golgi	other molecular function	Pf00626, Pf04810, Pf04811, Pf04815, Pf08033		A0A2K3E191		0					High	High	High	High	High	High	1
Medium	A8J5U1	Predicted protein OS=Chlamydomonas reinhardtii OX=3055 GN=CHLRE_12g522350v5 PE=3 SV=1	0.04	1.176	2				1	1	2.13	protein metabolism;RNA metabolism OR transcription;other metabolic processes	other cell component	other molecular function	Pf00579	5722559	A8J5U1; cre:CHLRE_12g522350v5		0					High	High	High	High	High	High	1	Met-loss [N-Term]
Medium	Q9GGE2	30S ribosomal protein S14, chloroplastic OS=Chlamydomonas reinhardtii OX=3055 GN=rps14 PE=1 SV=1	0.039	1.171	8				1	1	0	protein metabolism;other metabolic processes	translational apparatus;other cell component	nucleic acid binding activity;other molecular function	Pf00253	2716974	B7U1G7; cre:ChreCp025; Q9GGE2	rps14	0					High	High	High	High	High	High	1
Medium	A0A2K3DT21	Uncharacterized protein OS=Chlamydomonas reinhardtii OX=3055 GN=CHLRE_05g239151v5 PE=4 SV=1	0.04	1.162	5				1	1	0	cell organization and biogenesis;protein metabolism;other metabolic processes	other cell component	cytoskeletal activity;other molecular function	Pf03133		A0A2K3DT21		0					High	High	High	High	High	High	1
Medium	A0A2K3D0H6	ThiF domain-containing protein OS=Chlamydomonas reinhardtii OX=3055 GN=CHLRE_13g582350v5 PE=4 SV=1	0.04	1.161	3				1	1	0	protein metabolism;other metabolic processes	cytosol;other cell component	other molecular function	Pf00899		A0A2K3D0H6		0					High	High	High	High	High	High	1
Medium	A0A2K3D4V2	Uncharacterized protein OS=Chlamydomonas reinhardtii OX=3055 GN=CHLRE_12g531500v5 PE=4 SV=1	0.04	1.159	1				1	1	1.77		cytoskeleton;other cell component		Pf14580	5718572	A0A2K3D4V2; cre:CHLRE_12g531500v5		0					High	High	High	High	High	High	1
Medium	A0A2K3E8I6	SBP-type domain-containing protein OS=Chlamydomonas reinhardtii OX=3055 GN=CHLRE_01g070932v5 PE=4 SV=1	0.04	1.156	1				1	1	0		other membranes;nucleus	nucleic acid binding activity;other molecular function	Pf03110		A0A2K3E8I6		0					High	Not Found	High	High	Not Found	High	1
Medium	A0A2K3E662	PUB domain-containing protein OS=Chlamydomonas reinhardtii OX=3055 GN=CHLRE_01g023050v5 PE=4 SV=1	0.04	1.149	3				1	1	2.4				Pf09409		A0A2K3E662		0					High	High	High	High	High	High	1
Medium	A0A2K3CS12	Uncharacterized protein OS=Chlamydomonas reinhardtii OX=3055 GN=CHLRE_17g745347v5 PE=4 SV=1	0.042	1.134	1				1	1	0			other molecular function	Pf13831, Pf13832		A0A2K3CS12		0					High	High	High	High	High	High	1
Medium	Q7PCJ6	DNA-directed RNA polymerase subunit beta'' OS=Chlamydomonas reinhardtii OX=3055 GN=rpoC2 PE=2 SV=1	0.042	1.121	0				1	1	0	RNA metabolism OR transcription;other metabolic processes	other cell component	nucleic acid binding activity;other molecular function	Pf04998, Pf05000	2716998	B7U1I7; cre:ChreCp047; Q32064; Q7PCJ6; Q8HTL4	rpoC2	0					High	High	High	High	High	High	1
Medium	A0A2K3DBH6	Uncharacterized protein OS=Chlamydomonas reinhardtii OX=3055 GN=CHLRE_10g455190v5 PE=4 SV=1	0.043	1.11	1				1	1	0	protein metabolism;other metabolic processes		other molecular function	Pf04989		A0A2K3DBH6		0					High	High	High	High	High	High	1
Medium	A0A2K3E6G0	Uncharacterized protein OS=Chlamydomonas reinhardtii OX=3055 GN=CHLRE_01g025808v5 PE=4 SV=1	0.043	1.11	1				1	1	3.96						A0A2K3E6G0		0					High	High	High	High	High	High	1
Medium	A0A2K3D5S2	Uncharacterized protein OS=Chlamydomonas reinhardtii OX=3055 GN=CHLRE_12g557100v5 PE=4 SV=1	0.044	1.085	9				1	1	0	protein metabolism;other metabolic processes	other cell component	other molecular function	Pf01135		A0A2K3D5S2		0					High	High	High	High	High	High	1
Medium	A0A2K3CUA7	Uncharacterized protein OS=Chlamydomonas reinhardtii OX=3055 GN=CHLRE_16g669650v5 PE=4 SV=1	0.044	1.084	4				1	1	2	other metabolic processes	cytosol;mitochondrion	other molecular function	Pf01042		A0A2K3CUA7		0					High	High	High	High	High	High	1
Medium	A0A2K3E560	TRUD domain-containing protein OS=Chlamydomonas reinhardtii OX=3055 GN=CHLRE_01g007651v5 PE=4 SV=1	0.044	1.077	1				1	1	2.06	RNA metabolism OR transcription;other metabolic processes	nucleus	nucleic acid binding activity;other molecular function	Pf01142		A0A2K3E560		0					High	High	High	High	High	High	1
Medium	O64927	Starch synthase, chloroplastic/amyloplastic OS=Chlamydomonas reinhardtii OX=3055 GN=SSS4 PE=2 SV=2	0.044	1.076	1				1	1	2.26	other metabolic processes	other cell component	other molecular function	Pf00534, Pf08323	5727013	cre:CHLRE_16g665800v5; O64927	SSS4	0					High	High	High	High	High	High	1
Medium	A0A2K3D0B1	TPR_REGION domain-containing protein OS=Chlamydomonas reinhardtii OX=3055 GN=CHLRE_13g579950v5 PE=4 SV=1	0.044	1.071	4				1	1	2.76		other membranes;ER/Golgi;other cell component		Pf13428, Pf13432		A0A2K3D0B1		0					High	High	High	High	High	High	1
Medium	A0A2K3CT15	PH domain-containing protein OS=Chlamydomonas reinhardtii OX=3055 GN=CHLRE_16g653700v5 PE=3 SV=1	0.046	1.052	2				1	1	0	transport	other membranes;cytosol;other cell component	transporter activity;other molecular function	Pf01237		A0A2K3CT15		0					High	High	High	High	High	High	1
Medium	A0A2K3CY66	PKS_ER domain-containing protein OS=Chlamydomonas reinhardtii OX=3055 GN=CHLRE_14g623650v5 PE=3 SV=1	0.046	1.05	2				1	1	1.86			other molecular function	Pf00107, Pf08240		A0A2K3CY66		0					High	High	High	High	High	High	1
Medium	A8IVG9	Uncharacterized protein OS=Chlamydomonas reinhardtii OX=3055 GN=CHLRE_12g537050v5 PE=4 SV=1	0.046	1.045	12				1	1	2.13		other membranes			5718474	A8IVG9; cre:CHLRE_12g537050v5		0					High	High	High	High	High	High	1	Met-loss [N-Term]
Medium	A0A2K3CX82	Uncharacterized protein OS=Chlamydomonas reinhardtii OX=3055 GN=CHLRE_14g610663v5 PE=4 SV=1	0.048	1.04	2				1	1	0	other metabolic processes	nucleus	nucleic acid binding activity;other molecular function			A0A2K3CX82		0					High	High	High	High	High	High	1
Medium	Q6V9A8	NADH:ubiquinone oxidoreductase 49 kD subunit OS=Chlamydomonas reinhardtii OX=3055 GN=NUO7 PE=2 SV=1	0.048	1.04	1				1	1	2.01	other metabolic processes;transport	other membranes;mitochondrion	transporter activity;other molecular function	Pf00346	5723213	cre:CHLRE_09g405850v5; Q6V9A8	NUO7	0					High	High	High	High	High	High	1
Medium	A0A2K3D1K3	SAP domain-containing protein OS=Chlamydomonas reinhardtii OX=3055 GN=CHLRE_13g607500v5 PE=4 SV=1	0.05	1.012	4				1	1	0	cell organization and biogenesis;DNA metabolism;other metabolic processes;stress response;other biological processes	nucleus	nucleic acid binding activity;other molecular function	Pf02037, Pf02735, Pf03730, Pf03731		A0A2K3D1K3		0					High	High	High	High	High	High	1
Low	A0A2K3CSZ9	Uncharacterized protein OS=Chlamydomonas reinhardtii OX=3055 GN=CHLRE_16g653350v5 PE=4 SV=1	0.05	1.002	4				1	1	0	other metabolic processes		other molecular function	Pf03331		A0A2K3CSZ9		0					High	High	High	High	High	High	1
Low	A0A2K3DU33	Brix domain-containing protein OS=Chlamydomonas reinhardtii OX=3055 GN=CHLRE_04g218850v5 PE=4 SV=1	0.05	0.994	9				1	1	0	RNA metabolism OR transcription;other metabolic processes	nucleus;other cell component	nucleic acid binding activity	Pf04427		A0A2K3DU33		0					Not Found	Not Found	Not Found	Not Found	Not Found	Not Found	1
Low	A0A2K3DWD0	Uncharacterized protein OS=Chlamydomonas reinhardtii OX=3055 GN=CHLRE_03g160300v5 PE=4 SV=1	0.05	0.993	10				1	1	2.39	protein metabolism;other metabolic processes;stress response;transport;signal transduction	other membranes;ER/Golgi		Pf06624		A0A2K3DWD0		0					High	High	High	High	High	High	1
Low	A8I0I6	NAC2 protein OS=Chlamydomonas reinhardtii OX=3055 GN=MBD1 PE=4 SV=1	0.051	0.985	2				1	1	3.11	RNA metabolism OR transcription;other metabolic processes;other biological processes	other cell component	nucleic acid binding activity		5723926	A8I0I6; cre:CHLRE_10g456300v5	MBD1	0					High	High	High	High	High	High	1
Low	A0A2K3D5I1	J domain-containing protein OS=Chlamydomonas reinhardtii OX=3055 GN=CHLRE_12g560400v5 PE=4 SV=1	0.053	0.978	4				1	1	0	other biological processes	nucleus;other cell component	nucleic acid binding activity;other molecular function	Pf00013, Pf00226		A0A2K3D5I1		0					High	High	High	High	High	High	1
Low	A0A2K3CNV1	Uncharacterized protein OS=Chlamydomonas reinhardtii OX=3055 GN=CHLRE_17g699250v5 PE=4 SV=1	0.052	0.972	1				1	1	2.22	other biological processes	other membranes;nucleus	other molecular function			A0A2K3CNV1		0					High	High	High	High	High	High	1
Low	A0A2K3DJ03	J domain-containing protein OS=Chlamydomonas reinhardtii OX=3055 GN=CHLRE_07g320350v5 PE=4 SV=1	0.054	0.947	6				1	1	0				Pf00226, Pf13370		A0A2K3DJ03		0					High	Not Found	High	Not Found	Not Found	High	1	Met-loss [N-Term]
Low	B1B601	Parkin-co-regulated gene product OS=Chlamydomonas reinhardtii OX=3055 GN=PACRG PE=1 SV=1	0.054	0.944	2				1	1	0	other biological processes		other molecular function	Pf10274	5725451	B1B601	PACRG	0					High	High	High	High	High	High	1
Low	A0A2K3DGF2	Uncharacterized protein OS=Chlamydomonas reinhardtii OX=3055 GN=CHLRE_08g359600v5 PE=4 SV=1	0.054	0.944	1				1	1	2.03		other membranes				A0A2K3DGF2		0					High	High	High	High	High	High	1
Low	Q6V506	NADH:ubiquinone oxidoreductase 39 kDa subunit OS=Chlamydomonas reinhardtii OX=3055 GN=NUOA9 PE=2 SV=1	0.054	0.938	2				1	1	2.78	other metabolic processes	mitochondrion	other molecular function	Pf05368	5728017	cre:CHLRE_10g434450v5; Q6V506	NUOA9	0					High	High	High	High	High	High	1
Low	A0A2K3DTA6	AAA domain-containing protein OS=Chlamydomonas reinhardtii OX=3055 GN=CHLRE_04g216600v5 PE=3 SV=1	0.054	0.937	4				1	1	3.9	protein metabolism;other metabolic processes;other biological processes	other cell component	other molecular function	Pf00004, Pf16450, Pf17862		A0A2K3DTA6		0					High	High	High	High	High	High	1
Low	A0A2K3DQG4	Uncharacterized protein OS=Chlamydomonas reinhardtii OX=3055 GN=CHLRE_06g294050v5 PE=4 SV=1	0.054	0.937	0				1	1	3.5	cell organization and biogenesis;DNA metabolism;other metabolic processes;stress response	other cell component	other molecular function	Pf13589		A0A2K3DQG4		0					High	High	High	High	High	High	1
Low	A8JEG6	Predicted protein OS=Chlamydomonas reinhardtii OX=3055 GN=CHLRE_02g095146v5 PE=4 SV=1	0.05	1.001	4	0.331	-1.59	0.0361151	1	2	5.41					5726721	A8JEG6		0	49.8	150.2	14.79	6.87	High	High	High	High	High	High	1	Met-loss [N-Term]
High	A8JH68	Plastocyanin OS=Chlamydomonas reinhardtii OX=3055 GN=PCY1 PE=3 SV=1	0	46.772	58	0.378	-1.4	0.00617773	4	39	161.35	other metabolic processes	other membranes	other molecular function	Pf00127	5728459	A8JH68; cre:CHLRE_03g182551v5	PCY1	0	54.8	145.2	3.62	2.98	High	High	High	High	High	High	1
High	A0A2K3CR15	Uncharacterized protein OS=Chlamydomonas reinhardtii OX=3055 GN=CHLRE_17g731850v5 PE=4 SV=1	0	9.798	5	0.491	-1.03	0.071396	1	2	10.34	other metabolic processes		other molecular function	Pf13561		A0A2K3CR15		0	65.8	134.2	4.94	16.75	High	High	High	High	High	High	1
High	A8J4S1	Photosystem I reaction center subunit III OS=Chlamydomonas reinhardtii OX=3055 GN=PSAF PE=4 SV=1	0	20.582	28	0.558	-0.84	0.0361151	5	8	36.47	other metabolic processes	other membranes		Pf02507	5722300	A8J4S1; cre:CHLRE_09g412100v5	PSAF	0	71.6	128.4	3.1	7.17	High	High	High	High	High	High	1
High	A8I6B9	Predicted protein OS=Chlamydomonas reinhardtii OX=3055 GN=CHLRE_07g315750v5 PE=4 SV=1	0.001	3.57	5	0.574	-0.8	0.0313239	2	2	5.63			other molecular function	Pf13561	5726534	A8I6B9; cre:CHLRE_07g315750v5		0	73	127	7.02	4.05	High	High	High	High	High	High	1
High	A0A2K3CNK7	Uncharacterized protein OS=Chlamydomonas reinhardtii OX=3055 GN=CHLRE_18g750047v5 PE=4 SV=1	0	60.983	4	0.605	-0.73	0.0185278	15	19	65.97		other membranes				A0A2K3CNK7		0	75.4	124.6	4.49	4.56	High	High	High	High	High	High	1
High	A0A2K3CTD2	Uncharacterized protein OS=Chlamydomonas reinhardtii OX=3055 GN=CHLRE_16g658800v5 PE=4 SV=1	0	6.186	5	0.605	-0.72	0.0299879	2	2	7.23						A0A2K3CTD2		0	75.4	124.6	5.08	2.56	High	High	High	High	High	High	1
High	Q5NKW4	Photosystem I reaction center subunit II, 20 kDa OS=Chlamydomonas reinhardtii OX=3055 GN=PsaD PE=4 SV=1	0	5.61	13	0.616	-0.7	0.0180012	2	2	6.87	other metabolic processes	other membranes		Pf02531	5723339	cre:CHLRE_05g238332v5; Q5NKW4	PsaD	0	76.2	123.8	1.94	3.43	High	High	High	High	High	High	1
High	A8HQC6	Predicted protein OS=Chlamydomonas reinhardtii OX=3055 GN=CHLRE_01g028850v5 PE=4 SV=1	0	10.503	19	0.617	-0.7	0.0313239	2	2	10.47				Pf00581	5715334	A8HQC6		0	76.3	123.7	5.52	6.55	High	High	High	High	High	High	1
High	A8HPM8	Predicted protein OS=Chlamydomonas reinhardtii OX=3055 GN=CHLRE_01g016900v5 PE=4 SV=1	0	6.074	12	0.619	-0.69	0.0361151	2	3	11.48				Pf14347	5715137	A8HPM8; cre:CHLRE_01g016900v5		0	76.4	123.6	1.75	5.84	High	High	High	High	High	High	1
High	A0A2K3CXM6	Uncharacterized protein OS=Chlamydomonas reinhardtii OX=3055 GN=CHLRE_14g616700v5 PE=4 SV=1	0	18.407	9	0.62	-0.69	0.0141316	6	6	18.67						A0A2K3CXM6		0	76.6	123.4	3.5	2.65	High	High	High	High	High	High	1
High	A8IPZ5	Outer dynein arm-docking complex subunit 1 OS=Chlamydomonas reinhardtii OX=3055 GN=ODA3 PE=1 SV=1	0	3.774	3	0.621	-0.69	0.0295761	2	2	2.99			other molecular function		5717251	A8IPZ5; cre:CHLRE_17g703850v5	ODA3	0	76.6	123.4	4.53	2.3	High	High	High	High	High	High	1
High	Q8LL91	Ferroxidase-like protein OS=Chlamydomonas reinhardtii OX=3055 GN=FOX1 PE=2 SV=1	0	32.629	11	0.622	-0.69	0.00829476	11	14	44.78		non-structural extracellular;other membranes	other molecular function	Pf07731, Pf07732	5720109	Q8LL91	FOX1	0	76.7	123.3	2.51	2.7	High	High	High	High	High	High	1
High	A8JHR9	Glyceraldehyde-3-phosphate dehydrogenase OS=Chlamydomonas reinhardtii OX=3055 GN=GAP1a|GAP1b PE=3 SV=1	0	56.526	42	0.63	-0.67	0.00829476	12	26	81.67	other metabolic processes	cytosol	other molecular function	Pf00044, Pf02800	5728718	A8JHR9; cre:CHLRE_12g485150v5	GAP1a|GAP1b	0	77.3	122.7	2.37	2.65	High	High	High	High	High	High	1
High	P09144	Photosystem I P700 chlorophyll a apoprotein A2 OS=Chlamydomonas reinhardtii OX=3055 GN=psaB PE=1 SV=4	0.002	3.274	2	0.639	-0.65	0.0313239	1	1	3.58	other metabolic processes	other membranes	other molecular function	Pf00223	2717038	B7U1I8; cre:ChreCp048; P09144; Q36714; Q8HR52; Q9GH44	psaB	0	78	122	4.2	1.68	High	High	High	High	High	High	1
High	A8J244	Isocitrate lyase OS=Chlamydomonas reinhardtii OX=3055 GN=ICL1 PE=4 SV=1	0	134.462	72	0.65	-0.62	0.00829476	23	63	258.7	other metabolic processes	other cytoplasmic organelle	other molecular function	Pf00463	5720950	A8J244; cre:CHLRE_06g282800v5	ICL1	0	78.8	121.2	1.22	1.98	High	High	High	High	High	High	1
High	A0A2K3DHB8	Uncharacterized protein OS=Chlamydomonas reinhardtii OX=3055 GN=CHLRE_08g373100v5 PE=3 SV=1	0	11.581	5	0.671	-0.58	0.0305812	3	3	10.71			other molecular function	Pf00067		A0A2K3DHB8		0	80.3	119.7	6.08	5.19	High	High	High	High	High	High	1
High	A8IL32	Photosystem I reaction center subunit XI OS=Chlamydomonas reinhardtii OX=3055 GN=PSAL PE=1 SV=1	0	6.704	9	0.674	-0.57	0.0382646	1	1	5.45	other metabolic processes	other membranes		Pf02605	5716624	A8IL32; cre:CHLRE_12g486300v5	PSAL	0	80.5	119.5	4.49	7.08	High	High	High	High	High	High	1
High	A0A2K3D5H4	Uncharacterized protein OS=Chlamydomonas reinhardtii OX=3055 GN=CHLRE_12g560950v5 PE=4 SV=1	0	6.976	15	0.675	-0.57	0.0921475	2	3	10.43	other metabolic processes	other membranes		Pf01241		A0A2K3D5H4		0	80.6	119.4	3.04	11.19	High	High	High	High	High	High	1
Low	A0A2K3DE42	Protein kinase domain-containing protein OS=Chlamydomonas reinhardtii OX=3055 GN=CHLRE_09g390134v5 PE=4 SV=1	0.053	0.956	1	0.675	-0.57	0.0849834	1	1	0			kinase activity;other molecular function	Pf07714		A0A2K3DE42		0	80.6	119.4	18.74	14.2	High	High	High	High	High	High	1
Medium	A8JHW7	Eukaryotic translation initiation factor 3 subunit K OS=Chlamydomonas reinhardtii OX=3055 GN=EIF3K PE=3 SV=1	0.039	1.188	5	0.693	-0.53	0.0762827	1	1	1.83	cell organization and biogenesis;protein metabolism;other metabolic processes;other biological processes	translational apparatus;other cell component	translation activity;nucleic acid binding activity	Pf10075	5728767	A8JHW7; cre:CHLRE_12g515650v5	EIF3K	0	81.9	118.1	7.74	13.43	High	High	High	High	High	High	1
High	A8IFK0	Plasma membrane ATPase OS=Chlamydomonas reinhardtii OX=3055 GN=PMH1 PE=3 SV=1	0	6.151	3	0.695	-0.53	0.0299879	3	3	8.31	transport;other biological processes	plasma membrane;other membranes	transporter activity;other molecular function	Pf00122, Pf00690, Pf00702	5729050	A8IFK0; cre:CHLRE_03g164600v5	PMH1	0	82	118	0.55	2.24	High	High	High	High	High	High	1
Low	A0A2K3CV38	Uncharacterized protein OS=Chlamydomonas reinhardtii OX=3055 GN=CHLRE_16g680250v5 PE=4 SV=1	0.052	0.969	3	0.701	-0.51	0.0424266	1	1	2.09						A0A2K3CV38		0	82.4	117.6	2.88	5.61	High	High	High	High	High	High	1
High	A0A2K3E094	Uncharacterized protein OS=Chlamydomonas reinhardtii OX=3055 GN=CHLRE_02g077750v5 PE=4 SV=1	0	3.901	3	0.704	-0.51	0.0443274	2	2	5.1						A0A2K3E094		0	82.6	117.4	7.52	4.27	High	High	High	High	High	High	1
High	A8IYK1	Alpha-1,4 glucan phosphorylase OS=Chlamydomonas reinhardtii OX=3055 GN=PHOB PE=3 SV=1	0	32.331	11	0.709	-0.5	0.0299879	10	12	45.03	other metabolic processes	other cell component	other molecular function	Pf00343	5719681	A8IYK1; cre:CHLRE_12g552200v5	PHOB	0	83	117	3.22	1.45	High	High	High	High	High	High	1
High	A0A2K3D513	Uncharacterized protein OS=Chlamydomonas reinhardtii OX=3055 GN=CHLRE_12g534500v5 PE=4 SV=1	0	3.764	5	0.716	-0.48	0.0605303	1	1	4.16	cell organization and biogenesis;transport	other membranes;ER/Golgi		Pf07086		A0A2K3D513		0	83.4	116.6	6.09	0.5	High	High	High	High	High	High	1
High	A0A2K3CXY7	Uncharacterized protein OS=Chlamydomonas reinhardtii OX=3055 GN=CHLRE_14g620600v5 PE=4 SV=1	0	4.771	4	0.717	-0.48	0.0477019	2	2	5.59				Pf12499		A0A2K3CXY7		0	83.5	116.5	6.91	2.97	High	High	High	High	High	High	1
High	A0A2K3DXE1	Uncharacterized protein OS=Chlamydomonas reinhardtii OX=3055 GN=CHLRE_03g176050v5 PE=4 SV=1	0.002	3.08	3	0.722	-0.47	0.195922	1	1	2.36						A0A2K3DXE1		0	83.8	116.2	5.95	30.33	High	High	High	High	High	High	1
High	A8I252	Predicted protein OS=Chlamydomonas reinhardtii OX=3055 GN=CHLRE_02g098150v5 PE=4 SV=1	0.007	2.046	4	0.723	-0.47	0.037755	1	1	2.47	other metabolic processes		other molecular function	Pf02782	5725387	A8I252; cre:CHLRE_02g098150v5		0	83.9	116.1	0.99	3.65	High	High	High	High	High	High	1
High	A8J0R4	Acidic ribosomal protein P2 OS=Chlamydomonas reinhardtii OX=3055 GN=RPP2 PE=3 SV=1	0	21.536	50	0.726	-0.46	0.0671144	5	17	54.84	protein metabolism;other metabolic processes	cytosol;translational apparatus	other molecular function	Pf00428	5720458	A8J0R4; cre:CHLRE_02g143050v5	RPP2	0	84.1	115.9	8.93	11.67	High	High	High	High	High	High	1
High	A0A2K3D202	Uncharacterized protein OS=Chlamydomonas reinhardtii OX=3055 GN=CHLRE_12g494800v5 PE=4 SV=1	0.003	2.425	4	0.725	-0.46	0.14954	1	1	3.46		cytoskeleton	other molecular function	Pf10211		A0A2K3D202		0	84.1	115.9	2.8	22.66	High	High	High	High	High	High	1
High	A0A2K3E189	Ribosomal protein L15 OS=Chlamydomonas reinhardtii OX=3055 GN=CHLRE_02g091100v5 PE=3 SV=1	0	7.688	11	0.732	-0.45	0.0622175	2	3	11.07	protein metabolism;other metabolic processes	cytosol;translational apparatus	nucleic acid binding activity;other molecular function	Pf00827		A0A2K3E189		0	84.5	115.5	6.02	10.67	High	High	High	High	High	High	1
High	P48267	30S ribosomal protein S7, chloroplastic OS=Chlamydomonas reinhardtii OX=3055 GN=rps7 PE=1 SV=2	0.002	2.566	5	0.733	-0.45	0.0785572	1	1	3.12	cell organization and biogenesis;protein metabolism;other metabolic processes	translational apparatus;other cell component	nucleic acid binding activity;other molecular function	Pf00177	2716973	B7U1G6; cre:ChreCp024; P48267; Q8HUH3	rps7	0	84.6	115.4	3.33	10.57	High	High	High	High	High	High	1
High	A8J264	Chlorophyll a-b binding protein, chloroplastic OS=Chlamydomonas reinhardtii OX=3055 GN=LHCBM4 PE=3 SV=1	0	25.886	24	0.736	-0.44	0.0530353	4	15	62.69	other metabolic processes;other biological processes	other membranes	other molecular function	Pf00504	5720970	A8J264; cre:CHLRE_06g283950v5	LHCBM4	0	84.8	115.2	8.53	6.21	High	High	High	High	High	High	1
High	A0A2K3DZC1	Uncharacterized protein OS=Chlamydomonas reinhardtii OX=3055 GN=CHLRE_03g201750v5 PE=4 SV=1	0	5.582	12	0.737	-0.44	0.0485798	2	2	4.87						A0A2K3DZC1		0	84.8	115.2	1.16	4.73	High	High	High	High	High	High	1
High	A8JCC6	Acidic ribosomal protein P1 OS=Chlamydomonas reinhardtii OX=3055 GN=RPP1 PE=3 SV=1	0	12.548	45	0.74	-0.44	0.0976623	2	2	13	protein metabolism;other metabolic processes;other biological processes	cytosol;translational apparatus	enzyme regulator activity;other molecular function	Pf00428	5725138	A8JCC6; cre:CHLRE_17g738300v5	RPP1	0	85	115	12.37	13.4	High	High	High	High	High	High	1	Met-loss+Acetyl [N-Term]
High	A8ITL0	Mitochondrial F1F0 ATP synthase associated 60.6 kDa protein OS=Chlamydomonas reinhardtii OX=3055 GN=ASA1 PE=4 SV=1	0	12.923	7	0.742	-0.43	0.0530353	2	2	14.05					5718100	A8ITL0; cre:CHLRE_07g340350v5	ASA1	0	85.2	114.8	7.18	5.76	High	High	High	High	High	High	1
High	Q9ATG5	Arylsulfatase OS=Chlamydomonas reinhardtii OX=3055 GN=ars2 PE=2 SV=1	0	9.458	5	0.746	-0.42	0.295724	3	3	7.57	other metabolic processes	other cell component	other molecular function	Pf00884	5717701	cre:CHLRE_16g671350v5; Q9ATG5	ars2	0	85.4	114.6	18.66	5.73	High	High	High	High	High	High	1
High	P23577	Cytochrome f OS=Chlamydomonas reinhardtii OX=3055 GN=petA PE=1 SV=1	0	101.374	68	0.748	-0.42	0.0845245	21	36	146.35	other metabolic processes	other membranes	other molecular function	Pf01333, Pf16639	2716989	B7U1E4; cre:ChreCp001; P23577	petA	0	85.6	114.4	8.28	0.41	High	High	High	High	High	High	1
High	A8HSB0	Histone H4 OS=Chlamydomonas reinhardtii OX=3055 GN=HFO2 PE=3 SV=1	0	5.277	12	0.748	-0.42	0.044789	1	2	8.88	cell organization and biogenesis	nucleus;other cell component	nucleic acid binding activity;other molecular function	Pf15511	66055937	A8HSB0; cre:CHLRE_13g570000v5	HFO2	0	85.6	114.4	5.2	6.5	High	High	High	High	High	High	1
Medium	A0A2K3D274	Uncharacterized protein OS=Chlamydomonas reinhardtii OX=3055 GN=CHLRE_12g489150v5 PE=4 SV=1	0.037	1.237	1	0.75	-0.42	0.183691	1	1	2.32	other biological processes	nucleus	other molecular function			A0A2K3D274		0	85.7	114.3	14.69	12.99	High	High	High	High	High	High	1
High	A0A2K3D189	Uncharacterized protein OS=Chlamydomonas reinhardtii OX=3055 GN=CHLRE_13g603550v5 PE=4 SV=1	0.003	2.443	9	0.751	-0.41	0.0361151	2	2	4.32						A0A2K3D189		0	85.8	114.2	2.96	4.67	High	High	High	High	High	High	1
High	A0A2K3E4T1	Uncharacterized protein OS=Chlamydomonas reinhardtii OX=3055 GN=CHLRE_01g002500v5 PE=4 SV=1	0	50.863	64	0.755	-0.4	0.0427867	16	25	87.01						A0A2K3E4T1		0	86.1	113.9	6.24	5.26	High	High	High	High	High	High	1
High	A0A2K3DSC7	Uncharacterized protein OS=Chlamydomonas reinhardtii OX=3055 GN=CHLRE_05g243151v5 PE=4 SV=1	0	5.396	20	0.757	-0.4	0.0431746	1	1	3.76						A0A2K3DSC7		0	86.2	113.8	5.48	3.52	High	High	High	High	High	High	1
Medium	A0A2K3E659	BACK domain-containing protein OS=Chlamydomonas reinhardtii OX=3055 GN=CHLRE_01g022450v5 PE=4 SV=1	0.036	1.229	2	0.763	-0.39	0.0608352	1	1	2.81				Pf07707		A0A2K3E659		0	86.6	113.4	6.48	3.34	High	High	High	High	High	High	1	Met-loss [N-Term]
Medium	P26565	50S ribosomal protein L20, chloroplastic OS=Chlamydomonas reinhardtii OX=3055 GN=rpl20 PE=3 SV=3	0.014	1.765	7	0.767	-0.38	0.0880399	1	1	2.71	cell organization and biogenesis;protein metabolism;other metabolic processes	translational apparatus;other cell component	nucleic acid binding activity;other molecular function	Pf00453	2717012	B7U1E9; cre:ChreCp006; P26565	rpl20	0	86.8	113.2	6.29	10	High	High	High	High	High	High	1
High	A0A2K3DIB0	Alpha-amylase OS=Chlamydomonas reinhardtii OX=3055 GN=CHLRE_08g384750v5 PE=3 SV=1	0	6.901	5	0.77	-0.38	0.0605303	3	4	12.93	other metabolic processes		other molecular function	Pf00128, Pf07821		A0A2K3DIB0		0	87	113	3.18	6.45	High	High	High	High	High	High	1
High	A8I8Z4	Ribosomal protein OS=Chlamydomonas reinhardtii OX=3055 GN=PRPL1 PE=3 SV=1	0	41.793	44	0.771	-0.37	0.0279547	12	16	55.06	protein metabolism;RNA metabolism OR transcription;other metabolic processes	cytosol;translational apparatus	nucleic acid binding activity;other molecular function	Pf00687	5727445	A8I8Z4; cre:CHLRE_02g088900v5	PRPL1	0	87.1	112.9	3.36	3.04	High	High	High	High	High	High	1
High	A0A2K3DUM3	Sulfatase domain-containing protein OS=Chlamydomonas reinhardtii OX=3055 GN=CHLRE_04g226050v5 PE=4 SV=1	0	8.76	4	0.771	-0.38	0.047517	3	3	11.32			other molecular function	Pf00884		A0A2K3DUM3		0	87.1	112.9	5.68	3.62	High	High	High	High	High	High	1
High	A0A2K3DH85	FAD-binding PCMH-type domain-containing protein OS=Chlamydomonas reinhardtii OX=3055 GN=CHLRE_08g370550v5 PE=4 SV=1	0.002	2.59	1	0.771	-0.38	0.0593634	1	1	2.67		mitochondrion	other molecular function	Pf01565, Pf02913		A0A2K3DH85		0	87.1	112.9	8.18	5.34	High	High	High	High	High	High	1
Low	A0A2K3DSP0	B2-adapt-app_C domain-containing protein OS=Chlamydomonas reinhardtii OX=3055 GN=CHLRE_05g234665v5 PE=4 SV=1	0.054	0.934	2	0.771	-0.38	0.0814757	1	1	0	transport	other membranes		Pf01602, Pf09066		A0A2K3DSP0		0	87.1	112.9	5.83	9.59	High	High	High	High	High	High	1
Medium	A0A2K3D4R2	DNA-directed RNA polymerase subunit OS=Chlamydomonas reinhardtii OX=3055 GN=CHLRE_12g529600v5 PE=3 SV=1	0.031	1.399	0	0.777	-0.36	0.0525448	1	3	7.79	RNA metabolism OR transcription;other metabolic processes	nucleus	nucleic acid binding activity;other molecular function	Pf00623, Pf04983, Pf04997, Pf04998, Pf05000		A0A2K3D4R2		0	87.4	112.6	0.51	4.47	High	High	High	High	High	High	1	Met-loss [N-Term]
High	A0A2K3D0E8	Uncharacterized protein OS=Chlamydomonas reinhardtii OX=3055 GN=CHLRE_13g581650v5 PE=3 SV=1	0	46.669	52	0.777	-0.36	0.0435372	7	16	70.48	protein metabolism;other metabolic processes	translational apparatus	other molecular function	Pf00542, Pf16320		A0A2K3D0E8		0	87.5	112.5	5.33	3.38	High	High	High	High	High	High	1
High	A8JD31	Predicted protein OS=Chlamydomonas reinhardtii OX=3055 GN=CHLRE_01g000250v5 PE=4 SV=1	0.001	3.525	5	0.777	-0.36	0.290271	1	1	2.83		other membranes		Pf09335	5725906	A8JD31; cre:CHLRE_01g000250v5		0	87.5	112.5	16.05	7.08	High	High	High	High	High	High	1
High	A8ITK6	Predicted protein OS=Chlamydomonas reinhardtii OX=3055 GN=TEF3 PE=4 SV=1	0	57.407	33	0.783	-0.35	0.0206291	10	22	81.77	other metabolic processes	other membranes	other molecular function		5718097	A8ITK6; cre:CHLRE_07g340200v5	TEF3	0	87.8	112.2	2.21	1.42	High	High	High	High	High	High	1
High	Q37304	ATP synthase subunit c, chloroplastic OS=Chlamydomonas reinhardtii OX=3055 GN=atpH PE=1 SV=1	0	4.365	50	0.782	-0.35	0.139448	2	2	10.63	other metabolic processes;transport	other membranes	transporter activity;other molecular function	Pf00137	2717044	B7U1J3; cre:ChreCp053; Q37304; Q9T2G4	atpH	0	87.8	112.2	10.22	7.47	High	High	High	High	High	High	1
High	P07891	ATP synthase epsilon chain, chloroplastic OS=Chlamydomonas reinhardtii OX=3055 GN=atpE PE=1 SV=4	0	7.826	12	0.786	-0.35	0.0669965	3	3	11.45	other metabolic processes;transport	other membranes;mitochondrion	transporter activity;other molecular function	Pf00401, Pf02823	2716972	B7U1G5; cre:ChreCp023; P07891; Q9T2G5	atpE	0	88	112	1.71	5.63	High	High	High	High	High	High	1
High	A8HPJ2	NADPH-protochlorophyllide oxidoreductase OS=Chlamydomonas reinhardtii OX=3055 GN=POR PE=3 SV=1	0	40.074	39	0.787	-0.35	0.0530353	12	21	82.81	other metabolic processes	other cell component	other molecular function	Pf00106	5715107	A8HPJ2; cre:CHLRE_01g015350v5	POR	0	88.1	111.9	2.24	4.86	High	High	High	High	High	High	1
High	A0A2K3DTX8	Uncharacterized protein OS=Chlamydomonas reinhardtii OX=3055 GN=CHLRE_04g212300v5 PE=4 SV=1	0	11.51	5	0.788	-0.34	0.0431746	4	4	12.54	protein metabolism;other metabolic processes		other molecular function	Pf00481, Pf00498		A0A2K3DTX8		0	88.2	111.8	5.17	3.9	High	High	High	High	High	High	1
High	A0A2K3E139	Uncharacterized protein OS=Chlamydomonas reinhardtii OX=3055 GN=CHLRE_02g088700v5 PE=4 SV=1	0.003	2.465	2	0.788	-0.34	0.0648376	1	1	3.03						A0A2K3E139		0	88.2	111.8	4.97	6.25	High	High	High	High	High	High	1
High	A0A2K3D4N6	PUM-HD domain-containing protein OS=Chlamydomonas reinhardtii OX=3055 GN=CHLRE_12g528950v5 PE=4 SV=1	0	15.557	5	0.792	-0.34	0.0959367	2	2	11.73	other biological processes	nucleus	nucleic acid binding activity	Pf00806		A0A2K3D4N6		0	88.4	111.6	7.29	12.86	High	High	High	High	High	High	1
High	A8I547	Thylakoid membrane protein OS=Chlamydomonas reinhardtii OX=3055 GN=CHLRE_05g242400v5 PE=4 SV=1	0	11.991	30	0.796	-0.33	0.13878	4	7	22.57	other metabolic processes;other biological processes	other cell component	other molecular function		5726277	A8I547; cre:CHLRE_05g242400v5		0	88.7	111.3	6.2	13.52	High	High	High	High	High	High	1
High	H9CTG6	Intraflagellar transport protein 122 OS=Chlamydomonas reinhardtii OX=3055 GN=IFT122 PE=2 SV=1	0.007	2.014	1	0.796	-0.33	0.0930985	1	1	2.24	cell organization and biogenesis;transport;other biological processes	cytoskeleton;other cell component		Pf00400		H9CTG6	IFT122	0	88.7	111.3	8.28	5.03	High	High	High	High	High	High	1
High	A0A2K3D2F0	Uncharacterized protein OS=Chlamydomonas reinhardtii OX=3055 GN=CHLRE_12g486550v5 PE=4 SV=1	0	7.292	8	0.8	-0.32	0.0514658	2	2	7.33		cytoskeleton;other cell component		Pf13516		A0A2K3D2F0		0	88.9	111.1	4.15	6.85	High	High	High	High	High	High	1
High	A0A2K3DDJ7	Methyltransf_11 domain-containing protein OS=Chlamydomonas reinhardtii OX=3055 GN=CHLRE_09g390100v5 PE=4 SV=1	0	6.006	13	0.801	-0.32	0.183745	1	1	5.27	other metabolic processes		other molecular function	Pf08241		A0A2K3DDJ7		0	88.9	111.1	8.54	10.85	High	High	High	High	High	High	1
High	P12154	Photosystem I P700 chlorophyll a apoprotein A1 OS=Chlamydomonas reinhardtii OX=3055 GN=psaA PE=1 SV=3	0	5.333	3	0.8	-0.32	0.0485798	2	5	15.38	other metabolic processes	other membranes	other molecular function	Pf00223	2717000	B7U1G1; cre:ChreCp019; P12154; Q9GH91	psaA	0	88.9	111.1	2.1	5.01	High	High	High	High	High	High	1
Medium	A8J9M0	Histone H3 OS=Chlamydomonas reinhardtii OX=3055 GN=HTR41 PE=3 SV=1	0.02	1.421	5	0.801	-0.32	0.0648376	1	1	2.73		nucleus;other cell component	nucleic acid binding activity;other molecular function	Pf00125	5723822	A8J9M0; cre:CHLRE_16g648500v5	HTR41	0	89	111	4.43	6.64	High	High	High	High	High	High	1
High	A8JBC6	Pyruvate dehydrogenase E1 component subunit beta OS=Chlamydomonas reinhardtii OX=3055 GN=PDH1a|PDH1b PE=4 SV=1	0	7.136	6	0.804	-0.32	0.0468294	2	3	7.05	other metabolic processes	mitochondrion	other molecular function	Pf02779, Pf02780	5724760	A8JBC6; cre:CHLRE_16g677026v5	PDH1a|PDH1b	0	89.1	110.9	2.75	5.28	High	High	High	High	High	High	1
High	A0A2K3CZB9	Uncharacterized protein OS=Chlamydomonas reinhardtii OX=3055 GN=CHLRE_13g566700v5 PE=4 SV=1	0	5.098	14	0.803	-0.32	0.071396	1	1	5.58	RNA metabolism OR transcription;other metabolic processes	nucleus	nucleic acid binding activity	Pf00076		A0A2K3CZB9		0	89.1	110.9	4.9	8.68	High	High	High	High	High	High	1
Medium	A0A2K3D3N5	SF4 helicase domain-containing protein OS=Chlamydomonas reinhardtii OX=3055 GN=CHLRE_12g514950v5 PE=4 SV=1	0.015	1.62	0	0.804	-0.31	0.114356	1	2	5.33	cell organization and biogenesis;DNA metabolism;other metabolic processes		nucleic acid binding activity;other molecular function	Pf13481		A0A2K3D3N5		0	89.1	110.9	10.98	9.25	High	High	High	High	High	High	1
High	A0A2K3CVJ4	Uncharacterized protein OS=Chlamydomonas reinhardtii OX=3055 GN=CHLRE_16g673852v5 PE=3 SV=1	0	4.198	3	0.805	-0.31	0.0485798	3	4	6.55	other metabolic processes	cytosol	other molecular function	Pf00311		A0A2K3CVJ4		0	89.2	110.8	4.85	2.46	High	High	High	High	High	High	1
Medium	A8HY93	Nuclear pre-mRNA splicing factor, component of splicing factor 3b OS=Chlamydomonas reinhardtii OX=3055 GN=CHLRE_06g254800v5 PE=4 SV=1	0.034	1.312	3	0.806	-0.31	0.175016	1	1	0		nucleus;other cell component	nucleic acid binding activity	Pf00076	5722138	A8HY93; cre:CHLRE_06g254800v5		0	89.2	110.8	13.68	3.25	High	High	High	High	High	High	1
Medium	A8JFP4	Protein of endonuclease / exonuclease / phosphatase family OS=Chlamydomonas reinhardtii OX=3055 GN=CHLRE_11g475900v5 PE=4 SV=1	0.015	1.691	1	0.807	-0.31	0.0485798	1	1	2.68	RNA metabolism OR transcription;other metabolic processes	nucleus;other cell component	other molecular function	Pf03372	5727565	A8JFP4; cre:CHLRE_11g475900v5		0	89.3	110.7	5.02	5.03	High	High	High	High	High	High	1
High	A0A2K3DKC3	Pyruvate dehydrogenase E1 component subunit alpha OS=Chlamydomonas reinhardtii OX=3055 GN=CHLRE_07g337650v5 PE=4 SV=1	0	16.075	12	0.808	-0.31	0.0361151	5	6	18.5	other metabolic processes	other cell component	other molecular function	Pf00676		A0A2K3DKC3		0	89.4	110.6	1.97	3.62	High	High	High	High	High	High	1
Medium	A0A2K3DMQ1	Uncharacterized protein OS=Chlamydomonas reinhardtii OX=3055 GN=CHLRE_06g261500v5 PE=4 SV=1	0.018	1.491	2	0.808	-0.31	0.105518	1	1	2.69	other metabolic processes			Pf13417		A0A2K3DMQ1		0	89.4	110.6	8.06	9.32	High	High	High	High	High	High	1
High	O20029	30S ribosomal protein S9, chloroplastic OS=Chlamydomonas reinhardtii OX=3055 GN=rps9 PE=1 SV=1	0	10.948	20	0.81	-0.3	0.0878767	4	4	12.56	protein metabolism;other metabolic processes	mitochondrion;translational apparatus;other cell component	nucleic acid binding activity;other molecular function	Pf00380	2717010	B7U1H9; cre:ChreCp039; O20029	rps9	0	89.5	110.5	7.71	10.71	High	High	High	High	High	High	1
High	Q84X75	3-oxoacyl-[acyl-carrier-protein] reductase OS=Chlamydomonas reinhardtii OX=3055 GN=CHLRE_03g172000v5 PE=3 SV=1	0	21.524	19	0.811	-0.3	0.0477019	6	8	28.45	other metabolic processes	other cell component	other molecular function	Pf13561	5728920	cre:CHLRE_03g172000v5; Q84X75		0	89.6	110.4	3.86	1.62	High	High	High	High	High	High	1
High	A0A2K3DAN5	Uncharacterized protein OS=Chlamydomonas reinhardtii OX=3055 GN=CHLRE_10g443550v5 PE=3 SV=1	0.002	3.056	1	0.812	-0.3	0.0564807	2	2	4.77	protein metabolism;other metabolic processes;signal transduction	other cell component	kinase activity;other molecular function	Pf00027, Pf00069, Pf00481		A0A2K3DAN5		0	89.6	110.4	4.49	2.01	High	High	High	High	High	High	1
Medium	A0A2K3E1R4	MYND-type domain-containing protein OS=Chlamydomonas reinhardtii OX=3055 GN=CHLRE_02g095142v5 PE=4 SV=1	0.044	1.06	0	0.812	-0.3	0.130587	1	1	2.08	transport;other biological processes		transporter activity;other molecular function	Pf01753		A0A2K3E1R4		0	89.6	110.4	6.14	9.32	High	High	High	High	High	High	1
High	A8HXJ7	Flagellar associated protein OS=Chlamydomonas reinhardtii OX=3055 GN=FAP287 PE=4 SV=1	0	9.35	17	0.814	-0.3	0.0878927	2	2	7.53		other membranes;cytoskeleton		Pf13881	5722048	A8HXJ7; cre:CHLRE_06g260400v5	FAP287	0	89.7	110.3	6.79	8.91	High	High	High	High	High	High	1
High	A8JGJ7	Regulator of chromosome condensation OS=Chlamydomonas reinhardtii OX=3055 GN=CHLRE_12g498450v5 PE=4 SV=1	0	3.718	3	0.813	-0.3	0.0888319	1	1	3.77		other cell component	enzyme regulator activity	Pf00415	5727920	A8JGJ7; cre:CHLRE_12g498450v5		0	89.7	110.3	2.51	6.41	High	High	High	High	High	High	1
High	A0A2K3D4Y5	CHRD domain-containing protein OS=Chlamydomonas reinhardtii OX=3055 GN=CHLRE_12g533100v5 PE=4 SV=1	0.007	2.092	6	0.813	-0.3	0.0443235	1	1	3.71				Pf07452		A0A2K3D4Y5		0	89.7	110.3	0.71	3.06	High	High	High	High	High	High	1
Medium	Q8LP67	Phosphate transporter OS=Chlamydomonas reinhardtii OX=3055 GN=PTB2 PE=2 SV=2	0.015	1.69	2	0.814	-0.3	0.340448	1	1	2.46	transport	plasma membrane;other membranes	transporter activity	Pf01384	5728408	cre:CHLRE_07g325741v5; Q8LP67	PTB2	0	89.7	110.3	18.37	1.3	High	High	High	High	High	High	1
Medium	A8IHI5	Predicted protein OS=Chlamydomonas reinhardtii OX=3055 GN=CHLRE_07g328075v5 PE=4 SV=1	0.05	1.013	3	0.813	-0.3	0.110963	1	1	2.17		other membranes			5716220	A8IHI5; cre:CHLRE_07g328075v5		0	89.7	110.3	7.98	5.34	High	High	High	High	High	High	1
High	Q8HTL5	ATP synthase subunit b, chloroplastic OS=Chlamydomonas reinhardtii OX=3055 GN=atpF PE=1 SV=1	0	8.478	19	0.817	-0.29	0.0313239	4	8	22.51	other metabolic processes;transport	other membranes	transporter activity;other molecular function	Pf00430	2716983	B7U1J4; cre:ChreCp054; Q8HTL5; Q9T2G6	atpF	0	89.9	110.1	1.89	0.74	High	High	High	High	High	High	1
High	A0A2K3DRE4	Uncharacterized protein OS=Chlamydomonas reinhardtii OX=3055 GN=CHLRE_06g306550v5 PE=3 SV=1	0.002	3.092	2	0.816	-0.29	0.0492129	2	2	6.07	RNA metabolism OR transcription;other metabolic processes	non-structural extracellular;other membranes	nucleic acid binding activity;other molecular function	Pf00445		A0A2K3DRE4		0	89.9	110.1	1.1	3.78	High	High	High	High	High	High	1
High	A8HPF4	Predicted protein OS=Chlamydomonas reinhardtii OX=3055 GN=CHLRE_01g013700v5 PE=4 SV=1	0	48.671	55	0.818	-0.29	0.0665311	13	19	71.47	transport	other membranes;mitochondrion	transporter activity	Pf01459	5715074	A8HPF4; cre:CHLRE_01g013700v5		0	90	110	2.8	5.96	High	High	High	High	High	High	1
High	A0A2K3DQI2	Uncharacterized protein OS=Chlamydomonas reinhardtii OX=3055 GN=CHLRE_06g294950v5 PE=4 SV=1	0	38.22	30	0.819	-0.29	0.044911	9	18	60.52	other metabolic processes		other molecular function	Pf13561		A0A2K3DQI2		0	90	110	0.89	3.04	High	High	High	High	High	High	1
High	A0A2K3DL49	Uncharacterized protein OS=Chlamydomonas reinhardtii OX=3055 GN=CHLRE_07g349200v5 PE=4 SV=1	0	11.64	10	0.819	-0.29	0.209478	3	5	14.06		other membranes				A0A2K3DL49		0	90	110	4.32	15.95	High	High	High	High	High	High	1
High	A0A2K3D4F5	Aminotran_5 domain-containing protein OS=Chlamydomonas reinhardtii OX=3055 GN=CHLRE_12g525650v5 PE=4 SV=1	0.002	3.089	2	0.818	-0.29	0.239291	1	1	2.94	other metabolic processes		other molecular function	Pf00266		A0A2K3D4F5		0	90	110	12.76	4.78	High	High	High	High	High	High	1
High	O63075	ATP synthase subunit a, chloroplastic OS=Chlamydomonas reinhardtii OX=3055 GN=atpI PE=3 SV=1	0.002	2.958	4	0.819	-0.29	0.0485798	1	1	3.9	other metabolic processes;transport	plasma membrane;other membranes	transporter activity	Pf00119	2716959	B7U1K2; cre:ChreCp062; O63075	atpI	0	90	110	3.86	1.5	High	High	High	High	High	High	1
High	A0A2K3D072	Uncharacterized protein OS=Chlamydomonas reinhardtii OX=3055 GN=CHLRE_13g578650v5 PE=4 SV=1	0	15.588	10	0.82	-0.29	0.0717594	5	5	17.21				Pf08547, Pf13460		A0A2K3D072		0	90.1	109.9	2.23	6.63	High	High	High	High	High	High	1
High	A0A2K3E6L6	Rhodanese domain-containing protein OS=Chlamydomonas reinhardtii OX=3055 GN=CHLRE_01g028950v5 PE=4 SV=1	0.002	2.744	14	0.82	-0.29	0.0758481	2	3	6.19				Pf00581		A0A2K3E6L6		0	90.1	109.9	5.71	4.18	High	High	High	High	High	High	1
Medium	A0A2K3D1U1	Uncharacterized protein OS=Chlamydomonas reinhardtii OX=3055 GN=CHLRE_12g493450v5 PE=4 SV=1	0.041	1.139	1	0.82	-0.29	0.0395332	1	1	2.09						A0A2K3D1U1		0	90.1	109.9	4.21	3.83	High	High	High	High	High	High	1
High	A8HWZ8	30S ribosomal protein S15 OS=Chlamydomonas reinhardtii OX=3055 GN=PRPS15 PE=3 SV=1	0	12.605	18	0.822	-0.28	0.0206291	4	5	16.77	protein metabolism;other metabolic processes	translational apparatus;other cell component	other molecular function	Pf00312	5721977	A8HWZ8; cre:CHLRE_06g264300v5	PRPS15	0	90.2	109.8	1.97	1.5	High	High	High	High	High	High	1
High	A0A2K3D260	Uncharacterized protein OS=Chlamydomonas reinhardtii OX=3055 GN=CHLRE_12g489750v5 PE=1 SV=1	0	4.056	2	0.821	-0.28	0.0686538	1	2	7.65	cell organization and biogenesis			Pf00400		A0A2K3D260		0	90.2	109.8	6.29	4.85	High	High	High	High	High	High	1
High	A0A2K3D2T6	ARID domain-containing protein OS=Chlamydomonas reinhardtii OX=3055 GN=CHLRE_12g508050v5 PE=4 SV=1	0.001	3.476	2	0.821	-0.28	0.0605303	2	2	4.18		nucleus	nucleic acid binding activity	Pf01388, Pf12047, Pf15612		A0A2K3D2T6		0	90.2	109.8	3.19	6.57	High	High	High	High	High	High	1
High	A0A2K3D1K1	Uncharacterized protein OS=Chlamydomonas reinhardtii OX=3055 GN=CHLRE_13g607650v5 PE=4 SV=1	0.007	2.025	0	0.824	-0.28	0.0299879	1	2	5.54			other molecular function	Pf13202, Pf13499		A0A2K3D1K1		0	90.3	109.7	1.03	2.01	High	High	High	High	High	High	1
Medium	A0A2K3D4E7	Nop domain-containing protein OS=Chlamydomonas reinhardtii OX=3055 GN=CHLRE_12g525200v5 PE=4 SV=1	0.017	1.547	2	0.823	-0.28	0.419658	1	1	2.11	other biological processes	nucleus;other cell component	nucleic acid binding activity	Pf01798, Pf08156		A0A2K3D4E7		0	90.3	109.7	26.33	22.28	High	High	High	High	High	High	1
High	A8HQP0	Transaldolase OS=Chlamydomonas reinhardtii OX=3055 GN=TAL1 PE=4 SV=1	0	40.156	34	0.825	-0.28	0.0361151	12	17	61.76	other metabolic processes	other cell component	other molecular function	Pf00923	5715406	A8HQP0; cre:CHLRE_01g032650v5	TAL1	0	90.4	109.6	2.99	3.86	High	High	High	High	High	High	1
High	A8JHB7	Predicted protein OS=Chlamydomonas reinhardtii OX=3055 GN=CHLRE_12g514200v5 PE=4 SV=1	0	25.874	21	0.825	-0.28	0.0485798	10	13	39.17	other metabolic processes	other membranes;other cell component	other molecular function	Pf00732, Pf05199	5728543	A8JHB7; cre:CHLRE_12g514200v5	FAP	0	90.4	109.6	0.48	2.75	High	High	High	High	High	High	1
High	A0A2K3E124	tRNA-binding domain-containing protein OS=Chlamydomonas reinhardtii OX=3055 GN=CHLRE_02g087950v5 PE=3 SV=1	0	15.469	7	0.825	-0.28	0.0796485	6	6	17.05	protein metabolism;RNA metabolism OR transcription;other metabolic processes	cytosol	nucleic acid binding activity;other molecular function	Pf01588, Pf09334, Pf19303		A0A2K3E124		0	90.4	109.6	5.12	0.78	High	High	High	High	High	High	1
High	A8J5N6	Predicted protein OS=Chlamydomonas reinhardtii OX=3055 GN=CGL71 PE=4 SV=1	0	4.414	11	0.825	-0.28	0.0994764	2	2	5.12	cell organization and biogenesis;other metabolic processes	other membranes		Pf00515, Pf13181	5722522	A8J5N6; cre:CHLRE_12g524300v5	CGL71	0	90.4	109.6	1.55	5.82	High	High	High	High	High	High	1
High	A0A2K3CWE8	Uncharacterized protein OS=Chlamydomonas reinhardtii OX=3055 GN=CHLRE_15g640850v5 PE=4 SV=1	0.002	2.983	2	0.824	-0.28	0.0835402	1	1	2.5	other biological processes	nucleus	other molecular function			A0A2K3CWE8		0	90.4	109.6	7.72	6.78	High	High	High	High	High	High	1
High	B6ZCF4	Vacuolar cation/proton exchanger OS=Chlamydomonas reinhardtii OX=3055 GN=cax1 PE=2 SV=1	0.002	2.664	2	0.824	-0.28	0.0473226	1	1	2.94	transport;other biological processes	other membranes;other cytoplasmic organelle	transporter activity	Pf01699	5722610	B6ZCF4	cax1	0	90.4	109.6	4.05	2.06	High	High	High	High	High	High	1
High	A0A2K3DG79	Uncharacterized protein OS=Chlamydomonas reinhardtii OX=3055 GN=CHLRE_08g358562v5 PE=3 SV=1	0	29.561	41	0.827	-0.27	0.0485798	7	9	29.72	other biological processes	mitochondrion;other cell component	other molecular function	Pf00166		A0A2K3DG79		0	90.5	109.5	4.65	2.82	High	High	High	High	High	High	1
High	A0A2K3E776	Lipoyl-binding domain-containing protein OS=Chlamydomonas reinhardtii OX=3055 GN=CHLRE_01g037850v5 PE=4 SV=1	0	9.044	8	0.829	-0.27	0.0415729	2	8	29.4				Pf00364		A0A2K3E776		0	90.6	109.4	3.02	3.4	High	High	High	High	High	High	1
High	A9ZNH0	Subtilase-like serine protease OS=Chlamydomonas reinhardtii OX=3055 GN=VLE PE=2 SV=2	0	4.931	2	0.831	-0.27	0.0622175	2	2	6.41		other membranes	other molecular function	Pf00082		A9ZNH0	VLE	0	90.8	109.2	1.89	5.28	High	High	High	High	High	High	1
High	A8ICF1	Threonine aldolase family protein OS=Chlamydomonas reinhardtii OX=3055 GN=CHLRE_10g423550v5 PE=4 SV=1	0	4.761	3	0.831	-0.27	0.0431746	1	1	4.95	other metabolic processes	cytosol	other molecular function	Pf01212	5728226	A8ICF1; cre:CHLRE_10g423550v5		0	90.8	109.2	3.59	2.72	High	High	High	High	High	High	1
High	A8IIC5	Ubiquitin thioesterase OS=Chlamydomonas reinhardtii OX=3055 GN=CHLRE_10g441500v5 PE=3 SV=1	0.002	3.278	3	0.831	-0.27	0.0424266	1	1	3.78	protein metabolism;other metabolic processes	nucleus	other molecular function	Pf10275	5716101	A8IIC5; cre:CHLRE_10g441500v5		0	90.8	109.2	2.27	0.45	High	High	High	High	High	High	1
Medium	A8HNF0	Predicted protein OS=Chlamydomonas reinhardtii OX=3055 GN=CHLRE_01g051000v5 PE=3 SV=1	0.02	1.433	2	0.832	-0.27	0.0814757	1	1	2.41	protein metabolism;other metabolic processes		other molecular function	Pf13649	5715749	A8HNF0; cre:CHLRE_01g051000v5		0	90.8	109.2	1.14	5.2	High	High	High	High	High	High	1
Medium	A0A2K3CUV7	Uncharacterized protein OS=Chlamydomonas reinhardtii OX=3055 GN=CHLRE_16g683600v5 PE=4 SV=1	0.034	1.285	7	0.831	-0.27	0.04883	1	1	2.65						A0A2K3CUV7		0	90.8	109.2	3.06	4.67	High	High	High	High	High	High	1
High	A8IT01	Carbonic anhydrase OS=Chlamydomonas reinhardtii OX=3055 GN=CAH1 PE=4 SV=1	0	72.331	41	0.833	-0.26	0.0313239	13	36	145.08	other metabolic processes		other molecular function	Pf00194	5717875	A8IT01; cre:CHLRE_04g223100v5	CAH1	0	90.9	109.1	2.41	1.54	High	High	High	High	High	High	1
High	A0A2K3D6R8	Nup54 domain-containing protein OS=Chlamydomonas reinhardtii OX=3055 GN=CHLRE_12g542950v5 PE=4 SV=1	0	9.511	4	0.834	-0.26	0.0812498	2	3	8.72	cell organization and biogenesis;transport;other biological processes	nucleus	other molecular function	Pf13634, Pf13874		A0A2K3D6R8		0	90.9	109.1	5.73	3.51	High	High	High	High	High	High	1
High	A8JG05	Predicted protein OS=Chlamydomonas reinhardtii OX=3055 GN=CHLRE_01g004400v5 PE=4 SV=1	0	9.395	18	0.833	-0.26	0.0818721	2	2	10.13		other membranes			5727653	A8JG05; cre:CHLRE_01g004400v5		0	90.9	109.1	4.22	5.63	High	High	High	High	High	High	1
High	A0A2K3E4D4	Uncharacterized protein OS=Chlamydomonas reinhardtii OX=3055 GN=CHLRE_02g142206v5 PE=4 SV=1	0	14.764	17	0.836	-0.26	0.0545813	5	6	19.53						A0A2K3E4D4		0	91	109	2.95	5.08	High	High	High	High	High	High	1
High	A8IWQ1	Plastid ribosomal protein S10 OS=Chlamydomonas reinhardtii OX=3055 GN=PRPS10 PE=3 SV=1	0	6.47	19	0.835	-0.26	0.171182	1	1	6.51	protein metabolism;other metabolic processes	mitochondrion;translational apparatus	nucleic acid binding activity;other molecular function	Pf00338	5718747	A8IWQ1; cre:CHLRE_03g195650v5	PRPS10	0	91	109	10.17	4.87	High	High	High	High	High	High	1
High	A0A2K3DW10	RRF domain-containing protein OS=Chlamydomonas reinhardtii OX=3055 GN=CHLRE_03g156050v5 PE=3 SV=1	0	23.153	32	0.836	-0.26	0.0659705	8	12	35.9	protein metabolism;other metabolic processes	mitochondrion	translation activity	Pf01765		A0A2K3DW10		0	91.1	108.9	4.07	0.66	High	High	High	High	High	High	1
High	A8IJS4	Histone H2B OS=Chlamydomonas reinhardtii OX=3055 GN=HTB16 PE=3 SV=1	0	19.954	43	0.836	-0.26	0.140922	7	11	36.29	cell organization and biogenesis	nucleus;other cell component	nucleic acid binding activity;other molecular function	Pf00125	5716479; 5727767	A8IJS4; cre:CHLRE_12g504700v5; cre:CHLRE_12g506200v5	HTB16	0	91.1	108.9	1.49	9.18	High	High	High	High	High	High	1
High	A8J1M7	Flagellar associated protein OS=Chlamydomonas reinhardtii OX=3055 GN=FAP294 PE=4 SV=1	0	5.561	10	0.84	-0.25	0.133533	2	3	10.07		cytoskeleton		Pf13391	5720755	A8J1M7; cre:CHLRE_09g403900v5	FAP294	0	91.3	108.7	6.6	8.33	High	High	High	High	High	High	1
Medium	A8JH45	Dynein light chain OS=Chlamydomonas reinhardtii OX=3055 GN=FLA14 PE=2 SV=1	0.014	1.749	8	0.84	-0.25	0.0550488	1	2	5.97	other biological processes	cytoskeleton;other cell component	other molecular function	Pf01221	5728480	A8JH45; cre:CHLRE_03g181150v5	FLA14	0	91.3	108.7	5.39	3.65	High	High	High	High	High	High	1
High	P26526	ATP synthase subunit alpha, chloroplastic OS=Chlamydomonas reinhardtii OX=3055 GN=atpA PE=1 SV=3	0	107.39	51	0.842	-0.25	0.0485798	21	37	165.84	other metabolic processes;transport	other membranes	transporter activity;other molecular function	Pf00006, Pf00306, Pf02874	2717041	B7U1L0; cre:ChreCp050; P26526	atpA	0	91.4	108.6	3.3	4.25	High	High	High	High	High	High	1
High	A8HPN4	Plastid ribosomal protein S21 OS=Chlamydomonas reinhardtii OX=3055 GN=PRPS21 PE=4 SV=1	0	9.526	33	0.841	-0.25	0.128586	2	2	10.53		translational apparatus			5715142	A8HPN4; cre:CHLRE_01g017300v5	PRPS21	0	91.4	108.6	1.73	7.07	High	High	High	High	High	High	1
High	A0A2K3DFW6	Uncharacterized protein OS=Chlamydomonas reinhardtii OX=3055 GN=CHLRE_09g413750v5 PE=3 SV=1	0	7.023	4	0.842	-0.25	0.111269	2	4	13.2	other metabolic processes		other molecular function	Pf00202		A0A2K3DFW6		0	91.4	108.6	1.87	5.67	High	High	High	High	High	High	1
High	A8IJY7	Chaperonin 23 OS=Chlamydomonas reinhardtii OX=3055 GN=CPN23 PE=3 SV=1	0	23.607	51	0.843	-0.25	0.0361151	10	15	40.01	other biological processes	mitochondrion;other cell component	other molecular function	Pf00166	5716473	A8IJY7; cre:CHLRE_12g505850v5	CPN23	0	91.5	108.5	1.54	2.6	High	High	High	High	High	High	1
High	A0A2K3DCJ3	Uncharacterized protein OS=Chlamydomonas reinhardtii OX=3055 GN=CHLRE_09g405050v5 PE=4 SV=1	0	4.244	9	0.844	-0.25	0.151	2	2	3.73	transport	other membranes;other cytoplasmic organelle	transporter activity	Pf01813		A0A2K3DCJ3		0	91.5	108.5	6.5	9.67	High	High	High	High	High	High	1
High	A0A2K3D1D8	Peptidase_M11 domain-containing protein OS=Chlamydomonas reinhardtii OX=3055 GN=CHLRE_13g605200v5 PE=4 SV=1	0.002	2.682	1	0.844	-0.24	0.255891	1	1	2.97				Pf05548		A0A2K3D1D8		0	91.5	108.5	7.66	18.43	High	High	High	High	High	High	1
High	A0A2K3E0J7	Uncharacterized protein OS=Chlamydomonas reinhardtii OX=3055 GN=CHLRE_02g081050v5 PE=4 SV=1	0	60.572	40	0.846	-0.24	0.0430283	15	21	77.3						A0A2K3E0J7		0	91.6	108.4	0.79	2.55	High	High	High	High	High	High	1
High	Q8HTL3	50S ribosomal protein L23, chloroplastic OS=Chlamydomonas reinhardtii OX=3055 GN=rpl23 PE=3 SV=1	0	8.669	27	0.845	-0.24	0.0329977	3	3	9.99	cell organization and biogenesis;protein metabolism;other metabolic processes	cytosol;translational apparatus;other cell component	nucleic acid binding activity;other molecular function	Pf00276	2717054	B7U1F4; cre:ChreCp011; Q8HTL3	rpl23	0	91.6	108.4	2.6	2.67	High	High	High	High	High	High	1
High	A8JBJ3	Ubiquitin conjugating enzyme OS=Chlamydomonas reinhardtii OX=3055 GN=UBC9 PE=3 SV=1	0	5.396	17	0.844	-0.24	0.0564489	2	3	10.35	protein metabolism;other metabolic processes	nucleus	other molecular function	Pf00179	5724909	A8JBJ3; cre:CHLRE_16g693700v5	UBC9	0	91.6	108.4	5.43	3.85	High	High	High	High	High	High	1
High	A0A2K3DKY9	Uncharacterized protein OS=Chlamydomonas reinhardtii OX=3055 GN=CHLRE_07g345500v5 PE=4 SV=1	0	4.988	5	0.846	-0.24	0.493034	1	1	4.86				Pf13875		A0A2K3DKY9		0	91.6	108.4	6.28	14.81	High	High	High	High	High	High	1
High	A8J1J8	Mitochondrial F1F0 ATP synthase associated 10.0 kDa protein OS=Chlamydomonas reinhardtii OX=3055 GN=ASA8 PE=4 SV=1	0	3.862	11	0.844	-0.24	0.0747463	1	1	3.68		other membranes			5720726	A8J1J8; cre:CHLRE_09g402300v5	ASA8	0	91.6	108.4	1.73	5.5	High	High	High	High	High	High	1
Medium	A0A2K3DIE1	Uncharacterized protein OS=Chlamydomonas reinhardtii OX=3055 GN=CHLRE_08g385900v5 PE=3 SV=1	0.015	1.628	7	0.846	-0.24	0.0485798	1	1	2.53				Pf01722		A0A2K3DIE1		0	91.6	108.4	4	2.1	High	High	High	High	High	High	1
High	A0A2K3DNK6	Uncharacterized protein OS=Chlamydomonas reinhardtii OX=3055 GN=CHLRE_06g275100v5 PE=4 SV=1	0	51.821	24	0.847	-0.24	0.0608352	13	24	91.17		other cell component	nucleic acid binding activity	Pf00076		A0A2K3DNK6		0	91.7	108.3	0.74	3.9	High	High	High	High	High	High	1	Met-loss [N-Term]
High	A8JFJ2	Alanine-glyoxylate transaminase OS=Chlamydomonas reinhardtii OX=3055 GN=AGT1 PE=3 SV=1	0	32.875	21	0.847	-0.24	0.0464176	8	15	42.39	other metabolic processes	other cytoplasmic organelle	other molecular function	Pf00266	5727132	A8JFJ2; cre:CHLRE_06g294650v5	AGT1	0	91.7	108.3	3.38	1.79	High	High	High	High	High	High	1
High	A0A2K3D1C1	SMAP domain-containing protein OS=Chlamydomonas reinhardtii OX=3055 GN=CHLRE_13g604600v5 PE=4 SV=1	0	4.554	1	0.847	-0.24	0.0525448	1	1	3.81						A0A2K3D1C1		0	91.7	108.3	3.8	4.16	High	High	High	High	High	High	1
High	A0A2K3DER4	Uncharacterized protein OS=Chlamydomonas reinhardtii OX=3055 GN=CHLRE_09g397660v5 PE=4 SV=1	0.003	2.446	4	0.847	-0.24	0.18628	1	1	3.43						A0A2K3DER4		0	91.7	108.3	3.22	15.78	High	High	High	High	High	High	1
High	A0A2K3E076	Elongation factor G, chloroplastic OS=Chlamydomonas reinhardtii OX=3055 GN=CHLRE_02g076250v5 PE=3 SV=1	0	49.568	30	0.849	-0.24	0.0485798	18	24	72.44	cell organization and biogenesis;protein metabolism;other metabolic processes;developmental processes	mitochondrion;other cell component	nucleic acid binding activity;other molecular function	Pf00009, Pf00679, Pf03144, Pf03764, Pf14492		A0A2K3E076		0	91.8	108.2	0.66	2.69	High	High	High	High	High	High	1
High	A8IPD5	TPR protein OS=Chlamydomonas reinhardtii OX=3055 GN=CHLRE_06g296500v5 PE=4 SV=1	0	33.228	16	0.848	-0.24	0.0530353	7	8	41.68		other cell component	other molecular function	Pf01753, Pf13424	5717050	A8IPD5; cre:CHLRE_06g296500v5		0	91.8	108.2	4.04	3.03	High	High	High	High	High	High	1	Met-loss [N-Term]
High	A8J5Z0	60S acidic ribosomal protein P0 OS=Chlamydomonas reinhardtii OX=3055 GN=RPP0 PE=3 SV=1	0	57.919	49	0.85	-0.23	0.10724	14	30	99.84	cell organization and biogenesis;protein metabolism;other metabolic processes	cytosol;translational apparatus	nucleic acid binding activity;other molecular function	Pf00428, Pf00466, Pf17777	5722589	A8J5Z0; cre:CHLRE_12g520500v5	RPP0	0	91.9	108.1	7.54	9.28	High	High	High	High	High	High	1
High	A8HXE1	High mobility group protein OS=Chlamydomonas reinhardtii OX=3055 GN=CHLRE_06g261450v5 PE=4 SV=1	0	43.105	46	0.85	-0.23	0.0349841	10	17	55.48		nucleus	nucleic acid binding activity	Pf00505	5722029	A8HXE1; cre:CHLRE_06g261450v5		0	91.9	108.1	2.48	3.16	High	High	High	High	High	High	1
High	A0A2K3D2F3	Uncharacterized protein OS=Chlamydomonas reinhardtii OX=3055 GN=CHLRE_12g485900v5 PE=4 SV=1	0	8.204	6	0.85	-0.23	0.0382646	2	2	7.54						A0A2K3D2F3		0	91.9	108.1	2.63	2.56	High	High	High	High	High	High	1
Medium	A0A2K3DPB0	Methyltransf_11 domain-containing protein OS=Chlamydomonas reinhardtii OX=3055 GN=CHLRE_06g278236v5 PE=4 SV=1	0.034	1.289	6	0.85	-0.24	0.101638	1	1	0	other metabolic processes		other molecular function	Pf08241		A0A2K3DPB0		0	91.9	108.1	5.73	1.41	High	High	High	High	High	High	1
High	A8ICE4	Plastid ribosomal protein L11 OS=Chlamydomonas reinhardtii OX=3055 GN=PRPL11 PE=3 SV=1	0	12.514	22	0.851	-0.23	0.0279547	5	5	17.45	protein metabolism;other metabolic processes	translational apparatus	nucleic acid binding activity;other molecular function	Pf00298, Pf03946	5728223	A8ICE4; cre:CHLRE_10g423650v5	PRPL11	0	92	108	1.34	1.94	High	High	High	High	High	High	1
High	A0A2K3D179	MoCF_biosynth domain-containing protein OS=Chlamydomonas reinhardtii OX=3055 GN=CHLRE_13g592500v5 PE=4 SV=1	0	6.241	3	0.852	-0.23	0.0516937	2	2	7.1	other metabolic processes		other molecular function	Pf00994, Pf01507		A0A2K3D179		0	92	108	2.69	0.47	High	High	High	High	High	High	1
High	A0A2K3CT30	Eukaryotic translation initiation factor 3 subunit F OS=Chlamydomonas reinhardtii OX=3055 GN=CHLRE_16g654500v5 PE=3 SV=1	0	7.588	9	0.853	-0.23	0.108695	2	2	6.69	cell organization and biogenesis;protein metabolism;other metabolic processes	translational apparatus;other cell component	nucleic acid binding activity;other molecular function	Pf01398, Pf13012		A0A2K3CT30		0	92.1	107.9	5.76	7.04	High	High	High	High	High	High	1
High	A8IDY0	V-type proton ATPase subunit OS=Chlamydomonas reinhardtii OX=3055 GN=ATPvD1 PE=3 SV=1	0	3.967	3	0.853	-0.23	0.0485798	1	1	3.38	transport;other biological processes	other membranes;other cytoplasmic organelle	transporter activity	Pf01992	5728851	A8IDY0; cre:CHLRE_03g176250v5	ATPvD1	0	92.1	107.9	3.67	2.37	High	High	High	High	High	High	1
High	A8I7T8	Binding protein 1 OS=Chlamydomonas reinhardtii OX=3055 GN=BIP1 PE=3 SV=1	0	77.092	34	0.856	-0.22	0.0396748	19	26	100.48	protein metabolism;other metabolic processes;stress response;signal transduction;other biological processes	other membranes;ER/Golgi;nucleus;other cell component	other molecular function	Pf00012	5727297	A8I7T8; cre:CHLRE_02g080700v5	BIP1	0	92.2	107.8	1.68	2.87	High	High	High	High	High	High	1
High	A8IH77	Subunit H of photosystem I OS=Chlamydomonas reinhardtii OX=3055 GN=PSAH PE=4 SV=1	0	21.881	51	0.855	-0.23	0.168948	6	11	39.66	other metabolic processes	other membranes		Pf03244	5716179	A8IH77; cre:CHLRE_07g330250v5	PSAH	0	92.2	107.8	8.5	1.12	High	High	High	High	High	High	1
Medium	A0A2K3DHY6	EGF-like domain-containing protein OS=Chlamydomonas reinhardtii OX=3055 GN=CHLRE_08g379800v5 PE=4 SV=1	0.034	1.339	0	0.856	-0.22	0.0667621	1	1	2.38	other biological processes		enzyme regulator activity	Pf00207, Pf17973		A0A2K3DHY6		0	92.2	107.8	5.76	3.58	High	High	High	High	High	High	1
High	A8HWE3	Histone H2B OS=Chlamydomonas reinhardtii OX=3055 GN=HTB9 PE=3 SV=1	0	22.501	43	0.858	-0.22	0.117391	7	12	40.49	cell organization and biogenesis	nucleus;other cell component	nucleic acid binding activity;other molecular function	Pf00125	5721895	A8HWE3; cre:CHLRE_06g268250v5	HTB9	0	92.3	107.7	2.47	6.41	High	High	High	High	High	High	1
High	A8HN52	Glutaredoxin, CGFS type OS=Chlamydomonas reinhardtii OX=3055 GN=GRX6 PE=4 SV=1	0	16.175	23	0.858	-0.22	0.0289513	5	5	19.15		mitochondrion	other molecular function	Pf00462	5715691	A8HN52; cre:CHLRE_01g047800v5	GRX6	0	92.3	107.7	1.72	1.27	High	High	High	High	High	High	1
High	A0A2K3DU67	RCK N-terminal domain-containing protein OS=Chlamydomonas reinhardtii OX=3055 GN=CHLRE_04g220200v5 PE=4 SV=1	0	13.032	4	0.856	-0.22	0.0658753	4	5	14.52	transport	other membranes	transporter activity	Pf00999, Pf02254		A0A2K3DU67		0	92.3	107.7	4.68	2.54	High	High	High	High	High	High	1
High	A0A2K3DYK2	AB hydrolase-1 domain-containing protein OS=Chlamydomonas reinhardtii OX=3055 GN=CHLRE_03g193700v5 PE=4 SV=1	0	6.476	3	0.857	-0.22	0.295724	1	1	4.62			other molecular function	Pf00561		A0A2K3DYK2		0	92.3	107.7	5.91	10.14	High	High	High	High	High	High	1
High	A0A2K3DNX1	Uncharacterized protein OS=Chlamydomonas reinhardtii OX=3055 GN=CHLRE_06g278125v5 PE=3 SV=1	0	4.181	2	0.858	-0.22	0.647746	2	2	2.78	other biological processes	cytoskeleton;other cell component	cytoskeletal activity;other molecular function	Pf00225, Pf00373, Pf00784		A0A2K3DNX1		0	92.3	107.7	90.01	2.44	High	High	High	High	High	High	1
High	A8J8P4	Ribosomal protein L34 OS=Chlamydomonas reinhardtii OX=3055 GN=RPL34 PE=4 SV=1	0.001	3.698	12	0.858	-0.22	0.23625	2	3	7.83	protein metabolism;other metabolic processes;other biological processes	cytosol;translational apparatus	other molecular function	Pf01199	5723498	A8J8P4; cre:CHLRE_16g661050v5	RPL34	0	92.3	107.7	10.36	14.49	High	High	High	High	High	High	1
High	A0A2K3DRG2	Uncharacterized protein OS=Chlamydomonas reinhardtii OX=3055 GN=CHLRE_06g307600v5 PE=3 SV=1	0.002	2.783	5	0.858	-0.22	0.0314623	2	2	4.72	cell organization and biogenesis;DNA metabolism;stress response	nucleus;other cell component	other molecular function	Pf00956		A0A2K3DRG2		0	92.3	107.7	1.3	2.14	High	High	High	High	High	High	1
High	A8HVP7	Plastid ribosomal protein L10 OS=Chlamydomonas reinhardtii OX=3055 GN=PRPL10 PE=4 SV=1	0	42.035	49	0.859	-0.22	0.0742771	12	18	59.26	protein metabolism;other metabolic processes	translational apparatus	other molecular function	Pf00466	5721804	A8HVP7; cre:CHLRE_06g272850v5	PRPL10	0	92.4	107.6	5.91	4.24	High	High	High	High	High	High	1
High	A0A2K3CPI0	Glutathione synthetase OS=Chlamydomonas reinhardtii OX=3055 GN=CHLRE_17g708800v5 PE=3 SV=1	0	11.148	8	0.859	-0.22	0.00617773	3	3	11.54	other metabolic processes	cytosol	other molecular function	Pf03199, Pf03917		A0A2K3CPI0		0	92.4	107.6	0.66	0.68	High	High	High	High	High	High	1
High	A8JH97	Predicted protein OS=Chlamydomonas reinhardtii OX=3055 GN=CHLRE_12g513150v5 PE=4 SV=1	0	9.308	7	0.858	-0.22	0.0440413	2	3	13.78	cell organization and biogenesis;other biological processes	nucleus	nucleic acid binding activity;other molecular function	Pf08766	5728511	A8JH97; cre:CHLRE_12g513150v5		0	92.4	107.6	2.25	3.72	High	High	High	High	High	High	1
High	A0A2K3CYI3	Uncharacterized protein OS=Chlamydomonas reinhardtii OX=3055 GN=CHLRE_14g628702v5 PE=4 SV=1	0.003	2.267	1	0.858	-0.22	0.331838	1	1	3.07	protein metabolism;DNA metabolism;other metabolic processes;stress response;other biological processes	cytosol;nucleus	enzyme regulator activity;other molecular function	Pf11919, Pf16507		A0A2K3CYI3		0	92.4	107.6	13.45	2.12	High	High	High	High	High	High	1
Medium	A0A2K3CS39	Uncharacterized protein OS=Chlamydomonas reinhardtii OX=3055 GN=CHLRE_17g746247v5 PE=4 SV=1	0.015	1.711	1	0.859	-0.22	0.698299	1	3	7.6	cell organization and biogenesis;protein metabolism;other metabolic processes		other molecular function	Pf00856, Pf18264		A0A2K3CS39		0	92.4	107.6	35.09	10.52	High	High	High	High	High	High	1
High	A0A2K3DD95	Uncharacterized protein OS=Chlamydomonas reinhardtii OX=3055 GN=CHLRE_09g394850v5 PE=4 SV=1	0	9.484	6	0.86	-0.22	0.0259634	2	2	9.36		other membranes		Pf04172		A0A2K3DD95		0	92.5	107.5	1.68	1.44	High	High	High	High	High	High	1
Medium	A0A2K3CWD4	Guanylate cyclase domain-containing protein OS=Chlamydomonas reinhardtii OX=3055 GN=CHLRE_15g635000v5 PE=4 SV=1	0.043	1.111	0	0.861	-0.22	0.0908509	1	1	2.02	other metabolic processes;signal transduction			Pf00211		A0A2K3CWD4		0	92.5	107.5	4.93	3.44	High	High	High	High	High	High	1
High	A0A2K3CXW0	Proteasome endopeptidase complex OS=Chlamydomonas reinhardtii OX=3055 GN=CHLRE_14g619550v5 PE=3 SV=1	0	10.476	15	0.862	-0.21	0.0415729	4	4	11.78	protein metabolism;other metabolic processes	nucleus;other cell component		Pf00227, Pf10584		A0A2K3CXW0		0	92.6	107.4	3.4	2.23	High	High	High	High	High	High	1
High	A0A2K3DUZ8	tRNA-dihydrouridine(47) synthase [NAD(P)(+)] OS=Chlamydomonas reinhardtii OX=3055 GN=CHLRE_04g229948v5 PE=3 SV=1	0.002	3.213	2	0.863	-0.21	0.0496272	1	1	2.51	RNA metabolism OR transcription;other metabolic processes		other molecular function	Pf00642, Pf01207		A0A2K3DUZ8		0	92.6	107.4	3.96	3.17	High	High	High	High	High	High	1
High	A8I4T2	Ribosomal protein OS=Chlamydomonas reinhardtii OX=3055 GN=RPL10a PE=3 SV=1	0	20.26	28	0.864	-0.21	0.178951	7	9	29.95	protein metabolism;RNA metabolism OR transcription;other metabolic processes	cytosol;translational apparatus	nucleic acid binding activity;other molecular function	Pf00687	5725358	A8I4T2; cre:CHLRE_02g101350v5	RPL10a	0	92.7	107.3	8.92	11.06	High	High	High	High	High	High	1
Medium	A0A2K3DXE2	DNA-(apurinic or apyrimidinic site) lyase OS=Chlamydomonas reinhardtii OX=3055 GN=CHLRE_03g175850v5 PE=3 SV=1	0.044	1.061	1	0.865	-0.21	0.300575	1	1	0	DNA metabolism;other metabolic processes;stress response	nucleus	nucleic acid binding activity;other molecular function	Pf03372		A0A2K3DXE2		0	92.7	107.3	6.43	10.38	High	High	High	High	High	High	1
Low	A0A2K3D4Q8	Uncharacterized protein OS=Chlamydomonas reinhardtii OX=3055 GN=CHLRE_12g529700v5 PE=4 SV=1	0.053	0.958	1	0.863	-0.21	0.137353	1	1	2.42						A0A2K3D4Q8		0	92.7	107.3	0.3	7.87	High	High	High	High	High	High	1	Met-loss [N-Term]
High	Q9S7V1	Coproporphyrinogen III oxidase OS=Chlamydomonas reinhardtii OX=3055 GN=Cpx1 PE=2 SV=1	0	23.449	21	0.865	-0.21	0.0329977	7	9	29.14	other metabolic processes	other cell component	other molecular function	Pf01218	5727381	cre:CHLRE_02g085450v5; Q9S7V1	Cpx1	0	92.8	107.2	2.16	2.3	High	High	High	High	High	High	1
High	A8JIN6	Histone H2B OS=Chlamydomonas reinhardtii OX=3055 GN=HTB23 PE=3 SV=1	0	17.446	43	0.866	-0.21	0.209973	7	11	35.75	cell organization and biogenesis	nucleus;other cell component	nucleic acid binding activity;other molecular function	Pf00125	5716264	A8JIN6; cre:CHLRE_06g276550v5	HTB23	0	92.8	107.2	8.7	1.54	High	High	High	High	High	High	1
High	A0A2K3D735	Uncharacterized protein OS=Chlamydomonas reinhardtii OX=3055 GN=CHLRE_12g549852v5 PE=3 SV=1	0	5.956	9	0.866	-0.21	0.0619255	2	3	10.05			other molecular function	Pf00106		A0A2K3D735		0	92.8	107.2	4.11	2.47	High	High	High	High	High	High	1
Medium	A8HQJ4	Global transcription factor (Fragment) OS=Chlamydomonas reinhardtii OX=3055 GN=CHLRE_01g031050v5 PE=4 SV=1	0.02	1.437	1	0.866	-0.21	0.176445	1	1	2.21	RNA metabolism OR transcription;other metabolic processes;other biological processes	nucleus	nucleic acid binding activity	Pf03439, Pf11942	5715378	A8HQJ4; cre:CHLRE_01g031050v5		0	92.8	107.2	9.24	7.04	High	High	High	High	High	High	1
Medium	A8I4J6	Predicted protein OS=Chlamydomonas reinhardtii OX=3055 GN=CHLRE_02g103100v5 PE=3 SV=1	0.031	1.396	3	0.865	-0.21	0.0776669	1	1	1.79			other molecular function	Pf00106	5725548	A8I4J6		0	92.8	107.2	4.64	2.23	High	High	High	High	High	High	1
High	A0A2K3D8S8	Uncharacterized protein OS=Chlamydomonas reinhardtii OX=3055 GN=CHLRE_11g481450v5 PE=3 SV=1	0	23.797	38	0.867	-0.21	0.0740276	8	14	43.85	other metabolic processes;transport	other membranes	transporter activity	Pf00430	5722943	A0A2K3D8S8; cre:CHLRE_11g481450v5		0	92.9	107.1	0.81	3.98	High	High	High	High	High	High	1
High	A0A2K3CNR2	Uncharacterized protein OS=Chlamydomonas reinhardtii OX=3055 GN=CHLRE_17g698450v5 PE=3 SV=1	0	7.571	9	0.868	-0.2	0.0605303	2	3	11.49	other metabolic processes	cytosol	other molecular function	Pf00763, Pf02882		A0A2K3CNR2		0	92.9	107.1	1.03	3.46	High	High	High	High	High	High	1
High	A0A2K3E1D1	NTF2 domain-containing protein OS=Chlamydomonas reinhardtii OX=3055 GN=CHLRE_02g092400v5 PE=4 SV=1	0.007	2.152	1	0.867	-0.21	0.122787	1	1	3.39		cytosol;other cell component	nucleic acid binding activity	Pf02136		A0A2K3E1D1		0	92.9	107.1	7.5	2.15	High	High	High	High	High	High	1
High	A0A2K3CNE3	Uncharacterized protein OS=Chlamydomonas reinhardtii OX=3055 GN=CHLRE_19g750547v5 PE=4 SV=1	0	30.794	16	0.869	-0.2	0.0349356	9	11	40.87	other metabolic processes	other membranes;mitochondrion;other cytoplasmic organelle	other molecular function	Pf07992, Pf13202		A0A2K3CNE3		0	93	107	0.63	1.5	High	High	High	High	High	High	1
High	A0A2K3D7Z5	Uncharacterized protein OS=Chlamydomonas reinhardtii OX=3055 GN=CHLRE_11g467778v5 PE=4 SV=1	0	26.933	26	0.868	-0.2	0.067355	6	9	37.49		cytosol;other cell component	other molecular function	Pf14681		A0A2K3D7Z5		0	93	107	4.43	4.13	High	High	High	High	High	High	1
High	A8IQU3	ATP synthase subunit beta OS=Chlamydomonas reinhardtii OX=3055 GN=ATP2 PE=3 SV=1	0	23.067	14	0.869	-0.2	0.0796485	6	8	31	other metabolic processes;transport	other membranes;mitochondrion	transporter activity;other molecular function	Pf00006, Pf02874	5717357	A8IQU3; cre:CHLRE_17g698000v5	ATP2	0	93	107	4.68	4.86	High	High	High	High	High	High	1
High	A8I8A6	Predicted protein OS=Chlamydomonas reinhardtii OX=3055 GN=CHLRE_02g084000v5 PE=4 SV=1	0	12.043	25	0.869	-0.2	0.0873551	2	5	14.26					5727354	A8I8A6; cre:CHLRE_02g084000v5		0	93	107	5.12	2.35	High	High	High	High	High	High	1
High	A0A2K3E435	PPM-type phosphatase domain-containing protein OS=Chlamydomonas reinhardtii OX=3055 GN=CHLRE_02g141250v5 PE=3 SV=1	0	4.524	9	0.869	-0.2	0.0738998	2	2	7.62	protein metabolism;other metabolic processes		other molecular function	Pf00481		A0A2K3E435		0	93	107	4.77	5.61	High	High	High	High	High	High	1
High	A8IP53	Translation initiation protein OS=Chlamydomonas reinhardtii OX=3055 GN=SUI1A PE=4 SV=1	0	10.338	9	0.871	-0.2	0.0361151	2	2	8.5	protein metabolism;other metabolic processes		nucleic acid binding activity	Pf01253	5717023	A8IP53; cre:CHLRE_06g298100v5	SUI1A	0	93.1	106.9	2.21	2.63	High	High	High	High	High	High	1
Medium	A0A2K3E5Q7	Uncharacterized protein OS=Chlamydomonas reinhardtii OX=3055 GN=CHLRE_01g013801v5 PE=4 SV=1	0.016	1.597	3	0.871	-0.2	0.426637	1	1	1.83			other molecular function	Pf14249		A0A2K3E5Q7		0	93.1	106.9	17.39	9.17	High	High	High	High	High	High	1
High	A8I528	Voltage-dependent anion-selective channel protein OS=Chlamydomonas reinhardtii OX=3055 GN=CHLRE_05g241950v5 PE=4 SV=1	0	76.68	79	0.873	-0.2	0.119592	15	24	97.54	transport	other membranes;mitochondrion	transporter activity	Pf01459	5726449	A8I528; cre:CHLRE_05g241950v5		0	93.2	106.8	3.11	6.94	High	High	High	High	High	High	1	Met-loss [N-Term]
High	A0A2K3CSE2	CobW C-terminal domain-containing protein OS=Chlamydomonas reinhardtii OX=3055 GN=CHLRE_16g692901v5 PE=4 SV=1	0	6.527	4	0.873	-0.2	0.119279	2	2	6.19		other cell component		Pf02492, Pf07683		A0A2K3CSE2		0	93.2	106.8	2.08	6.83	High	High	High	High	High	High	1
High	A8J1M5	Flagellar outer dynein arm heavy chain beta OS=Chlamydomonas reinhardtii OX=3055 GN=ODA4 PE=4 SV=1	0	6.027	1	0.873	-0.2	0.0755757	2	2	6.66	cell organization and biogenesis;other biological processes	cytoskeleton	cytoskeletal activity;other molecular function	Pf03028, Pf08385, Pf08393, Pf12774, Pf12775, Pf12777, Pf12780, Pf12781, Pf17852, Pf17857, Pf18198, Pf18199	5720753	A8J1M5; cre:CHLRE_09g403800v5	ODA4	0	93.2	106.8	4.13	2.77	High	High	High	High	High	High	1
High	A0A2K3DSI4	Uncharacterized protein OS=Chlamydomonas reinhardtii OX=3055 GN=CHLRE_05g241637v5 PE=4 SV=1	0	3.779	3	0.872	-0.2	0.139578	1	1	4.19	cell organization and biogenesis;transport	cytoskeleton;other cell component		Pf12317		A0A2K3DSI4		0	93.2	106.8	2.13	6.33	High	High	High	High	High	High	1
High	A0A2K3CR97	Uncharacterized protein OS=Chlamydomonas reinhardtii OX=3055 GN=CHLRE_17g734548v5 PE=4 SV=1	0	18.922	8	0.874	-0.19	0.0514658	6	6	19.75	other metabolic processes		kinase activity;other molecular function	Pf00391, Pf01326, Pf02896		A0A2K3CR97		0	93.3	106.7	3.3	1.9	High	High	High	High	High	High	1
High	Q75NZ3	Anion transporter OS=Chlamydomonas reinhardtii OX=3055 GN=LciA PE=2 SV=1	0	4.369	3	0.874	-0.19	0.0605303	1	2	7.52	transport	plasma membrane;other membranes	transporter activity	Pf01226	5716831	cre:CHLRE_06g309000v5; Q75NZ3	LciA	0	93.3	106.7	2.5	4.11	High	High	High	High	High	High	1
High	A0A2K3E0K0	Uncharacterized protein OS=Chlamydomonas reinhardtii OX=3055 GN=CHLRE_02g082300v5 PE=4 SV=1	0.001	3.455	4	0.874	-0.19	0.200805	1	1	2.75	other biological processes	nucleus	nucleic acid binding activity	Pf04935, Pf15459		A0A2K3E0K0		0	93.3	106.7	10.98	4	High	High	High	High	High	High	1
High	A8JHN0	Predicted protein OS=Chlamydomonas reinhardtii OX=3055 GN=CHLRE_12g561500v5 PE=4 SV=1	0.002	2.988	4	0.875	-0.19	0.151	1	1	2.84					5728660	A8JHN0		0	93.3	106.7	7.35	3.95	High	High	High	High	High	High	1
High	A0A2K3DWM2	Uncharacterized protein OS=Chlamydomonas reinhardtii OX=3055 GN=CHLRE_03g164300v5 PE=4 SV=1	0.003	2.264	7	0.875	-0.19	0.0911602	1	1	3.54		other membranes				A0A2K3DWM2		0	93.3	106.7	1.74	5.41	High	High	High	High	High	High	1
High	A8I2V3	2-cys peroxiredoxin OS=Chlamydomonas reinhardtii OX=3055 GN=PRX2 PE=4 SV=1	0	72.411	84	0.876	-0.19	0.0525296	15	44	157.95	other biological processes	cytosol	other molecular function	Pf00578, Pf10417	5725212	A8I2V3; cre:CHLRE_02g114600v5	PRX2	0	93.4	106.6	2.89	1.15	High	High	High	High	High	High	1
High	A8IZV1	Matrix metalloproteinase OS=Chlamydomonas reinhardtii OX=3055 GN=MMP3 PE=4 SV=1	0	28.152	13	0.876	-0.19	0.115949	7	7	26.1				Pf05548	5720121	A8IZV1; cre:CHLRE_09g393700v5	MMP3	0	93.4	106.6	5	3.14	High	High	High	High	High	High	1
High	A8IPS8	Predicted protein OS=Chlamydomonas reinhardtii OX=3055 GN=CHLRE_17g704850v5 PE=3 SV=1	0	17.915	35	0.875	-0.19	0.0921286	5	6	24.29	other metabolic processes	other membranes;cytosol	other molecular function	Pf00156	5717232	A8IPS8; cre:CHLRE_17g704850v5		0	93.4	106.6	5.55	2.42	High	High	High	High	High	High	1
Medium	A0A2K3DF49	Uncharacterized protein OS=Chlamydomonas reinhardtii OX=3055 GN=CHLRE_09g402812v5 PE=4 SV=1	0.018	1.481	7	0.877	-0.19	0.0670593	1	1	2.94		other membranes				A0A2K3DF49		0	93.4	106.6	3.54	4.86	High	High	High	High	High	High	1
Medium	A0A2K3D1M4	Uncharacterized protein OS=Chlamydomonas reinhardtii OX=3055 GN=CHLRE_12g483800v5 PE=4 SV=1	0.04	1.149	0	0.876	-0.19	0.0814332	1	1	2.4	cell organization and biogenesis;transport	other membranes;ER/Golgi				A0A2K3D1M4		0	93.4	106.6	5.08	5.11	High	High	High	High	High	High	1
High	A8J9D9	Plastid ribosomal protein L24 OS=Chlamydomonas reinhardtii OX=3055 GN=PRPL24 PE=3 SV=1	0	14.515	16	0.878	-0.19	0.0449498	4	4	15.99	protein metabolism;other metabolic processes	mitochondrion;translational apparatus	nucleic acid binding activity;other molecular function	Pf00467, Pf17136	5723779	A8J9D9; cre:CHLRE_16g652550v5	PRPL24	0	93.5	106.5	2.11	3.17	High	High	High	High	High	High	1
High	A8IRE2	Proteasome subunit alpha type OS=Chlamydomonas reinhardtii OX=3055 GN=POA1 PE=3 SV=1	0	8.553	14	0.878	-0.19	0.0917345	4	4	13.68	protein metabolism;other metabolic processes	nucleus;other cell component	other molecular function	Pf00227, Pf10584	5717219	A8IRE2; cre:CHLRE_17g705400v5	POA1	0	93.5	106.5	1.04	4.47	High	High	High	High	High	High	1
High	A8HNX9	Plastid lipid associated protein OS=Chlamydomonas reinhardtii OX=3055 GN=PLAP3 PE=4 SV=1	0	13.396	17	0.879	-0.19	0.0525296	4	7	23.12				Pf04755	5715851	A8HNX9; cre:CHLRE_14g618050v5	PLAP3	0	93.6	106.4	1.97	3.5	High	High	High	High	High	High	1
High	A8HQG8	Protein phosphatase 2C-like protein OS=Chlamydomonas reinhardtii OX=3055 GN=PP2C4 PE=4 SV=1	0	11.103	9	0.879	-0.19	0.0564489	3	5	12.87	protein metabolism;other metabolic processes		other molecular function	Pf00481	5715362	A8HQG8; cre:CHLRE_01g030200v5	PP2C4	0	93.6	106.4	3.43	2.03	High	High	High	High	High	High	1
High	A8HMW1	Predicted protein OS=Chlamydomonas reinhardtii OX=3055 GN=CHLRE_01g044400v5 PE=4 SV=1	0.002	2.994	5	0.88	-0.19	0.161477	1	1	2.82					5715637	A8HMW1; cre:CHLRE_01g044400v5		0	93.6	106.4	7.02	5.89	High	High	High	High	High	High	1
Medium	A0A2K3DF73	Uncharacterized protein OS=Chlamydomonas reinhardtii OX=3055 GN=CHLRE_09g403145v5 PE=4 SV=1	0.017	1.542	2	0.88	-0.18	0.123204	1	1	2.26						A0A2K3DF73		0	93.6	106.4	7.02	2.12	High	High	High	High	High	High	1
Medium	A0A2K3CXL3	Uncharacterized protein OS=Chlamydomonas reinhardtii OX=3055 GN=CHLRE_14g615750v5 PE=4 SV=1	0.018	1.509	4	0.881	-0.18	0.21388	1	1	2.48			other molecular function	Pf13202		A0A2K3CXL3		0	93.6	106.4	4.62	5.33	High	High	High	High	High	High	1
High	A8JF15	Chloroplast ATP synthase delta chain OS=Chlamydomonas reinhardtii OX=3055 GN=ATPD PE=3 SV=1	0	38.876	36	0.881	-0.18	0.0381591	9	15	58.19	other metabolic processes;transport	other membranes	transporter activity	Pf00213	5726953	A8JF15; cre:CHLRE_11g467569v5	ATPD	0	93.7	106.3	0.78	1.81	High	High	High	High	High	High	1
High	A8J3C3	Chaperonin 11 OS=Chlamydomonas reinhardtii OX=3055 GN=CPN11 PE=3 SV=1	0	12.664	35	0.882	-0.18	0.118311	5	6	17.88	other biological processes	mitochondrion;other cell component	other molecular function	Pf00166	5721374	A8J3C3; cre:CHLRE_16g673729v5	CPN11	0	93.7	106.3	1.08	4.48	High	High	High	High	High	High	1
High	A0A2K3DG23	Uncharacterized protein OS=Chlamydomonas reinhardtii OX=3055 GN=CHLRE_09g416750v5 PE=3 SV=1	0	6.583	4	0.882	-0.18	0.215728	2	2	7.62	other biological processes	cytosol	other molecular function	Pf00118		A0A2K3DG23		0	93.7	106.3	5.71	9.98	High	High	High	High	High	High	1
Medium	A0A2K3CT59	VASt domain-containing protein OS=Chlamydomonas reinhardtii OX=3055 GN=CHLRE_16g655600v5 PE=4 SV=1	0.014	1.783	2	0.882	-0.18	0.180376	1	1	2.43				Pf16016		A0A2K3CT59		0	93.7	106.3	6.85	1.52	High	High	High	High	High	High	1
High	A8IFN3	Predicted protein OS=Chlamydomonas reinhardtii OX=3055 GN=TEF7 PE=4 SV=1	0	28.607	38	0.884	-0.18	0.0550488	6	9	39.91		other membranes			5729061	A8IFN3	TEF7	0	93.8	106.2	3.19	2.98	High	High	High	High	High	High	1
High	A0A2K3E3Z9	Glycerol-3-phosphate acyltransferase, chloroplastic OS=Chlamydomonas reinhardtii OX=3055 GN=CHLRE_02g143000v5 PE=2 SV=1	0	15.196	12	0.883	-0.18	0.0738998	5	5	15.98	other metabolic processes	other cell component	other molecular function	Pf01553, Pf14829		A0A2K3E3Z9		0	93.8	106.2	0.52	3.14	High	High	High	High	High	High	1
High	A8IGT6	Signal peptide peptidase, eukaryotic-type OS=Chlamydomonas reinhardtii OX=3055 GN=PSL1 PE=4 SV=1	0	10.703	9	0.884	-0.18	0.0516937	2	2	10.49	protein metabolism;other metabolic processes	other membranes;ER/Golgi	other molecular function	Pf04258	5715930	A8IGT6; cre:CHLRE_07g332550v5	PSL1	0	93.8	106.2	1.29	2.66	High	High	High	High	High	High	1
High	A0A2K3E4J9	Uncharacterized protein OS=Chlamydomonas reinhardtii OX=3055 GN=CHLRE_02g143367v5 PE=4 SV=1	0	5.367	7	0.884	-0.18	0.119592	2	2	6.48						A0A2K3E4J9		0	93.8	106.2	4.23	5.97	High	High	High	High	High	High	1
High	A8IS88	Nickel chaperone for hydrogenase or urease OS=Chlamydomonas reinhardtii OX=3055 GN=CHLRE_16g684650v5 PE=4 SV=1	0	3.739	2	0.884	-0.18	0.0758481	1	1	4.67		other cell component		Pf00397, Pf02492, Pf07683	5717620	A8IS88; cre:CHLRE_16g684650v5		0	93.8	106.2	3.77	1.5	High	High	High	High	High	High	1
High	A0A2K3DTG8	Uncharacterized protein OS=Chlamydomonas reinhardtii OX=3055 GN=CHLRE_04g217933v5 PE=4 SV=1	0.003	2.318	2	0.884	-0.18	0.0502162	1	2	5.78						A0A2K3DTG8		0	93.8	106.2	2.79	2.38	High	High	High	High	High	High	1
High	A0A2K3DJF1	Nucleoside diphosphate kinase OS=Chlamydomonas reinhardtii OX=3055 GN=CHLRE_07g325734v5 PE=3 SV=1	0	30.944	32	0.885	-0.18	0.0696871	6	18	60.27	other metabolic processes		kinase activity;other molecular function	Pf00334		A0A2K3DJF1		0	93.9	106.1	3.26	2.95	High	High	High	High	High	High	1
High	A0A2K3E3L3	Ribulose bisphosphate carboxylase small chain OS=Chlamydomonas reinhardtii OX=3055 GN=CHLRE_02g120150v5 PE=3 SV=1	0	29.572	46	0.885	-0.18	0.130745	10	32	104.04	other metabolic processes	other cell component		Pf00101		A0A2K3E3L3		0	93.9	106.1	6.58	6.09	High	High	High	High	High	High	1
High	A8J513	Nucleosome assembly protein OS=Chlamydomonas reinhardtii OX=3055 GN=CHLRE_09g416350v5 PE=3 SV=1	0	17.051	15	0.885	-0.18	0.0903739	5	7	21.69	cell organization and biogenesis;DNA metabolism;stress response	nucleus;other cell component	other molecular function	Pf00956	5722384	A8J513; cre:CHLRE_09g416350v5		0	93.9	106.1	1.74	4.66	High	High	High	High	High	High	1
High	A0A2K3E1C5	TPR_REGION domain-containing protein OS=Chlamydomonas reinhardtii OX=3055 GN=CHLRE_02g092550v5 PE=4 SV=1	0.007	2.138	2	0.885	-0.18	0.0313239	2	2	2.48		other membranes;other cell component				A0A2K3E1C5		0	93.9	106.1	1.47	0.73	High	High	High	High	High	High	1
High	A0A2K3CVA0	Adenylyl-sulfate kinase OS=Chlamydomonas reinhardtii OX=3055 GN=CHLRE_16g677500v5 PE=3 SV=1	0	29.176	36	0.886	-0.17	0.258611	7	9	36.58	other metabolic processes		kinase activity;other molecular function	Pf01583		A0A2K3CVA0		0	94	106	2.07	16.32	High	High	High	High	High	High	1
High	A0A2K3D0T7	Amino_oxidase domain-containing protein OS=Chlamydomonas reinhardtii OX=3055 GN=CHLRE_13g587500v5 PE=4 SV=1	0.001	3.495	2	0.886	-0.17	0.0644093	1	1	4.6			other molecular function	Pf01593		A0A2K3D0T7		0	94	106	3.81	1.66	High	High	High	High	High	High	1
High	A0A2K3DI75	Uncharacterized protein OS=Chlamydomonas reinhardtii OX=3055 GN=CHLRE_08g383101v5 PE=4 SV=1	0.003	2.265	5	0.887	-0.17	0.0782618	1	1	3.13						A0A2K3DI75		0	94	106	3.71	3.77	High	High	High	High	High	High	1
Medium	A8JBE2	Glutathione S-transferase OS=Chlamydomonas reinhardtii OX=3055 GN=CHLRE_16g670973v5 PE=4 SV=1	0.044	1.072	4	0.888	-0.17	0.176237	1	1	2.37	other metabolic processes		other molecular function	Pf02798, Pf14497	5724769	A8JBE2		0	94	106	3.42	5.05	High	High	High	High	High	High	1
High	A0A2K3DCH9	Uncharacterized protein OS=Chlamydomonas reinhardtii OX=3055 GN=CHLRE_09g392867v5 PE=4 SV=1	0	128.435	9	0.888	-0.17	0.0758481	28	34	135.46		other membranes				A0A2K3DCH9		0	94.1	105.9	2.04	4.18	High	High	High	High	High	High	1
High	A0A2K3DUX4	SRCR domain-containing protein OS=Chlamydomonas reinhardtii OX=3055 GN=CHLRE_04g231222v5 PE=3 SV=1	0	22.611	8	0.888	-0.17	0.0564807	7	9	29.11	transport;other biological processes	other membranes;other cell component	other molecular function	Pf00118, Pf00530		A0A2K3DUX4		0	94.1	105.9	2	3.48	High	High	High	High	High	High	1
High	A2BCY1	Chloroplast nucleosome assembly protein-like (Fragment) OS=Chlamydomonas reinhardtii OX=3055 GN=cnapl PE=2 SV=1	0	21.251	19	0.888	-0.17	0.0638329	7	9	30.8	cell organization and biogenesis;DNA metabolism;stress response	nucleus;other cell component	other molecular function	Pf00956	5727161	A2BCY1; cre:CHLRE_02g073550v5	cnapl	0	94.1	105.9	0.21	2.59	High	High	High	High	High	High	1
High	A0A2K3DGX6	Uncharacterized protein OS=Chlamydomonas reinhardtii OX=3055 GN=CHLRE_08g366400v5 PE=4 SV=1	0	16.891	19	0.888	-0.17	0.0329977	6	10	27.44	protein metabolism;DNA metabolism;other metabolic processes;stress response	cytosol;nucleus	nucleic acid binding activity;other molecular function	Pf00240, Pf00627, Pf09280		A0A2K3DGX6		0	94.1	105.9	0.82	1.54	High	High	High	High	High	High	1
High	Q9ATG8	Ferrochelatase OS=Chlamydomonas reinhardtii OX=3055 GN=HEM15 PE=2 SV=1	0	7.356	4	0.888	-0.17	0.0940385	2	2	6.86	other metabolic processes	other cell component	other molecular function	Pf00762	5717975	cre:CHLRE_07g339750v5; Q9ATG8	HEM15	0	94.1	105.9	2.1	5.32	High	High	High	High	High	High	1
Medium	A0A2K3DY78	Uncharacterized protein OS=Chlamydomonas reinhardtii OX=3055 GN=CHLRE_03g188200v5 PE=4 SV=1	0.015	1.63	4	0.888	-0.17	0.842516	1	1	2.56	RNA metabolism OR transcription;other metabolic processes	nucleus;other cytoplasmic organelle		Pf01138, Pf03725		A0A2K3DY78		0	94.1	105.9	12.81	10.61	High	High	High	High	High	High	1
Medium	A0A2K3DQM4	Uncharacterized protein OS=Chlamydomonas reinhardtii OX=3055 GN=CHLRE_06g296850v5 PE=4 SV=1	0.031	1.402	0	0.889	-0.17	0.185336	1	1	1.78	other biological processes					A0A2K3DQM4		0	94.1	105.9	1.59	6.76	High	High	High	High	High	High	1
High	A0A2K3CWI2	Uncharacterized protein OS=Chlamydomonas reinhardtii OX=3055 GN=CHLRE_15g636750v5 PE=3 SV=1	0	6.068	10	0.89	-0.17	0.0844315	2	2	8.49	other metabolic processes	other cell component	other molecular function	Pf02798, Pf14497		A0A2K3CWI2		0	94.2	105.8	1.42	3.54	High	High	High	High	High	High	1
High	A0A2K3CXW8	ATP-dependent Clp protease proteolytic subunit OS=Chlamydomonas reinhardtii OX=3055 GN=CHLRE_14g619100v5 PE=3 SV=1	0.001	3.621	2	0.89	-0.17	0.149877	1	1	3.44	protein metabolism;other metabolic processes	other cell component	other molecular function	Pf00574		A0A2K3CXW8		0	94.2	105.8	6.5	6.17	High	High	High	High	High	High	1
High	A0A2K3DUM2	Uncharacterized protein OS=Chlamydomonas reinhardtii OX=3055 GN=CHLRE_04g226250v5 PE=4 SV=1	0.002	3.168	2	0.89	-0.17	0.0485798	2	4	9.48						A0A2K3DUM2		0	94.2	105.8	2.37	0.99	High	High	High	High	High	High	1
High	A0A2K3CS36	DUF1336 domain-containing protein OS=Chlamydomonas reinhardtii OX=3055 GN=CHLRE_17g745697v5 PE=4 SV=1	0.002	3.014	1	0.891	-0.17	0.110139	1	1	3.41				Pf07059		A0A2K3CS36		0	94.2	105.8	7.72	5.74	High	High	High	High	High	High	1
High	A8IE17	TspO/MBR-related protein OS=Chlamydomonas reinhardtii OX=3055 GN=CHLRE_03g175500v5 PE=4 SV=1	0.002	2.562	7	0.891	-0.17	0.264568	1	1	2.3		other membranes		Pf03073	5728864	A8IE17; cre:CHLRE_03g175500v5		0	94.2	105.8	7.04	2.02	High	High	High	High	High	High	1
High	A0A2K3E0C1	Uncharacterized protein OS=Chlamydomonas reinhardtii OX=3055 GN=CHLRE_02g077800v5 PE=4 SV=1	0.003	2.434	2	0.891	-0.17	0.20927	2	2	2.4						A0A2K3E0C1		0	94.2	105.8	8.08	6.63	High	High	High	High	High	High	1
High	A8J1X0	Uncoupling protein OS=Chlamydomonas reinhardtii OX=3055 GN=UCP1 PE=3 SV=1	0	25.513	31	0.893	-0.16	0.0758481	10	10	33.46	transport	other membranes;mitochondrion	transporter activity	Pf00153	5720867	A8J1X0; cre:CHLRE_06g278750v5	UCP1	0	94.3	105.7	3.36	0.77	High	High	High	High	High	High	1
High	Q84U22	Plastid ribosomal protein L4 OS=Chlamydomonas reinhardtii OX=3055 GN=PRPL4 PE=3 SV=1	0	24.42	32	0.892	-0.16	0.0375478	9	10	32.96	protein metabolism;other metabolic processes	translational apparatus;other cell component	other molecular function	Pf00573	5722911	cre:CHLRE_11g479500v5; Q84U22	PRPL4	0	94.3	105.7	1.59	0.64	High	High	High	High	High	High	1
High	A0A2K3DU90	Uncharacterized protein OS=Chlamydomonas reinhardtii OX=3055 GN=CHLRE_04g219950v5 PE=4 SV=1	0	14.636	11	0.891	-0.17	0.114213	4	6	20.23		other cell component	nucleic acid binding activity	Pf00076		A0A2K3DU90		0	94.3	105.7	2.44	4.99	High	High	High	High	High	High	1
High	A0A2K3E6N4	Vacuolar protein sorting-associated protein 35 OS=Chlamydomonas reinhardtii OX=3055 GN=CHLRE_01g029650v5 PE=3 SV=1	0	10.723	4	0.891	-0.17	0.056494	4	5	16.01	transport	other membranes;cytosol;other cytoplasmic organelle		Pf03635		A0A2K3E6N4		0	94.3	105.7	3.39	3.06	High	High	High	High	High	High	1
High	A8HRZ0	Histone H1 OS=Chlamydomonas reinhardtii OX=3055 GN=HON1 PE=3 SV=1	0	9.676	14	0.892	-0.16	0.145649	3	3	11.08	cell organization and biogenesis;other biological processes	nucleus;other cell component	nucleic acid binding activity	Pf00538	5719074	A8HRZ0; cre:CHLRE_13g567450v5	HON1	0	94.3	105.7	3.25	8.48	High	High	High	High	High	High	1	Met-loss [N-Term]
High	A8IYG8	Ser/thr kinase OS=Chlamydomonas reinhardtii OX=3055 GN=CK1 PE=3 SV=1	0	6.938	9	0.892	-0.16	0.217914	2	2	7.35	protein metabolism;other metabolic processes;transport;signal transduction	nucleus;other cell component	kinase activity;other molecular function	Pf00069	5719647	A8IYG8; cre:CHLRE_12g549750v5	CK1	0	94.3	105.7	1.74	6.45	High	High	High	High	High	High	1
High	A0A2K3D3T1	Uncharacterized protein OS=Chlamydomonas reinhardtii OX=3055 GN=CHLRE_12g515600v5 PE=4 SV=1	0	4.982	3	0.892	-0.17	0.325181	2	2	5.66		other membranes				A0A2K3D3T1		0	94.3	105.7	5.47	16.31	High	High	High	High	High	High	1
High	A0A2K3DBZ5	Aldo_ket_red domain-containing protein OS=Chlamydomonas reinhardtii OX=3055 GN=CHLRE_10g461900v5 PE=4 SV=1	0.002	3.245	5	0.892	-0.16	0.429482	1	1	4.69				Pf00248		A0A2K3DBZ5		0	94.3	105.7	5.99	5.6	High	High	High	High	High	High	1
High	A0A2K3DZR6	Uncharacterized protein OS=Chlamydomonas reinhardtii OX=3055 GN=CHLRE_03g206929v5 PE=4 SV=1	0.002	2.543	4	0.891	-0.17	0.460982	2	3	0		other membranes	other molecular function			A0A2K3DZR6		0	94.3	105.7	13.55	2	High	High	High	High	High	High	1
Medium	A0A2K3CTZ8	Transmembrane 9 superfamily member OS=Chlamydomonas reinhardtii OX=3055 GN=CHLRE_16g675958v5 PE=3 SV=1	0.036	1.244	1	0.893	-0.16	0.142201	1	1	2.72	other biological processes	other membranes;ER/Golgi;other cytoplasmic organelle		Pf02990		A0A2K3CTZ8		0	94.3	105.7	5.87	2.38	High	High	High	High	High	High	1
High	A8IMZ5	Mg-protoporphyrin IX chelatase OS=Chlamydomonas reinhardtii OX=3055 GN=CHLI1 PE=3 SV=1	0	86.332	56	0.895	-0.16	0.0349356	20	37	138.67	other metabolic processes	other cell component	other molecular function	Pf01078, Pf17863	5716878	A8IMZ5; cre:CHLRE_06g306300v5	CHLI1	0	94.4	105.6	1.92	1.74	High	High	High	High	High	High	1
High	A0A2K3DXG9	Uncharacterized protein OS=Chlamydomonas reinhardtii OX=3055 GN=CHLRE_03g177200v5 PE=4 SV=1	0	23.614	15	0.894	-0.16	0.0563213	6	10	33.94		other cell component	nucleic acid binding activity	Pf00076		A0A2K3DXG9		0	94.4	105.6	2.73	1.16	High	High	High	High	High	High	1
High	A8J1Y2	Carboxypeptidase OS=Chlamydomonas reinhardtii OX=3055 GN=CHLRE_06g279400v5 PE=3 SV=1	0	16.768	10	0.893	-0.16	0.0921286	5	6	21.57			other molecular function	Pf00450	5720879	A8J1Y2; cre:CHLRE_06g279400v5		0	94.4	105.6	4.61	3.63	High	High	High	High	High	High	1
High	A8JCE9	Mitochondrial F1F0 ATP synthase associated 36.3 kDa protein OS=Chlamydomonas reinhardtii OX=3055 GN=ASA3 PE=4 SV=1	0	12.203	11	0.893	-0.16	0.0810598	4	4	13.45					5725671	A8JCE9; cre:CHLRE_07g338050v5	ASA3	0	94.4	105.6	3.97	4.63	High	High	High	High	High	High	1
High	A8IJK6	Predicted protein OS=Chlamydomonas reinhardtii OX=3055 GN=CHLRE_12g503450v5 PE=4 SV=1	0	10.238	9	0.895	-0.16	0.0605303	3	3	9.19	protein metabolism;other metabolic processes		other molecular function	Pf00856	5716428	A8IJK6; cre:CHLRE_12g503450v5		0	94.4	105.6	2.79	1.16	High	High	High	High	High	High	1
High	A0A2K3DC94	Uncharacterized protein OS=Chlamydomonas reinhardtii OX=3055 GN=CHLRE_10g466000v5 PE=4 SV=1	0	5.373	12	0.893	-0.16	0.206193	1	1	4.1	cell organization and biogenesis	other membranes;mitochondrion		Pf02297		A0A2K3DC94		0	94.4	105.6	6.67	3.01	High	High	High	High	High	High	1
High	A0A2K3DK90	Uncharacterized protein OS=Chlamydomonas reinhardtii OX=3055 GN=CHLRE_07g335700v5 PE=4 SV=1	0	4.081	14	0.894	-0.16	0.382048	2	2	5.75						A0A2K3DK90		0	94.4	105.6	8.13	4.66	High	High	High	High	High	High	1
High	A8JGS4	Acyl-coa-binding protein OS=Chlamydomonas reinhardtii OX=3055 GN=CHLRE_02g118850v5 PE=4 SV=1	0	26.034	61	0.896	-0.16	0.0713186	7	13	47.3	other metabolic processes		other molecular function	Pf00887	5727989	A8JGS4; cre:CHLRE_02g118850v5		0	94.5	105.5	3.84	4.64	High	High	High	High	High	High	1	Met-loss [N-Term]
High	A0A2K3D2I5	Protein kinase domain-containing protein OS=Chlamydomonas reinhardtii OX=3055 GN=CHLRE_12g511850v5 PE=3 SV=1	0	20.872	13	0.895	-0.16	0.0381637	6	8	30.64	signal transduction	other cell component	kinase activity;other molecular function	Pf00069		A0A2K3D2I5		0	94.5	105.5	1.71	2.1	High	High	High	High	High	High	1
High	A8HQB3	DegP-type protease OS=Chlamydomonas reinhardtii OX=3055 GN=DEG8 PE=4 SV=1	0	6.519	6	0.896	-0.16	0.0868231	2	2	6.73			other molecular function	Pf13180, Pf13365	5715325	A8HQB3; cre:CHLRE_01g028350v5	DEG8	0	94.5	105.5	3.5	3.14	High	High	High	High	High	High	1
High	Q8LRU1	Ferritin OS=Chlamydomonas reinhardtii OX=3055 GN=Fer1 PE=2 SV=1	0	4.899	6	0.896	-0.16	0.216738	1	1	4.91	transport;other biological processes	other cell component	other molecular function	Pf00210	5720015	cre:CHLRE_09g387800v5; Q8LRU1	Fer1	0	94.5	105.5	3.9	5.29	High	High	High	High	High	High	1
High	A8JF72	Saccharopine dehydrogenase-like protein OS=Chlamydomonas reinhardtii OX=3055 GN=CPLD49 PE=4 SV=1	0.001	3.4	4	0.896	-0.16	0.123204	2	3	5.65			other molecular function	Pf03435	5726981	A8JF72; cre:CHLRE_16g666050v5	CPLD49	0	94.5	105.5	3.72	4.63	High	High	High	High	High	High	1
Medium	P22666	Photosystem II reaction center protein H OS=Chlamydomonas reinhardtii OX=3055 GN=psbH PE=1 SV=3	0.034	1.312	8	0.896	-0.16	0.228576	1	1	2.61	other metabolic processes;other biological processes	other membranes	other molecular function	Pf00737	2717030	B7U1H1; cre:ChreCp029; P22666	psbH	0	94.5	105.5	5.04	3.96	High	High	High	High	High	High	1	Met-loss [N-Term]
High	Q6EMK7	38 kDa RNA-binding protein OS=Chlamydomonas reinhardtii OX=3055 GN=RB38 PE=2 SV=1	0	54.516	38	0.897	-0.16	0.263519	12	20	87.68	cell organization and biogenesis;DNA metabolism;other metabolic processes;other biological processes	mitochondrion;other cell component	nucleic acid binding activity		5728724	cre:CHLRE_12g483700v5; Q6EMK7	RB38	0	94.6	105.4	6.79	4.08	High	High	High	High	High	High	1
High	A8IW47	Vacuolar ATP synthase subunit E OS=Chlamydomonas reinhardtii OX=3055 GN=ATPvE PE=3 SV=1	0	12.078	20	0.898	-0.16	0.0844315	5	7	19.88	transport	other membranes	transporter activity	Pf01991	5718621	A8IW47; cre:CHLRE_17g734500v5	ATPvE	0	94.6	105.4	3.43	0.12	High	High	High	High	High	High	1
High	A8J0V1	4-diphosphocytidyl-2-C-methyl-D-erythritol kinase OS=Chlamydomonas reinhardtii OX=3055 GN=CMK1 PE=3 SV=1	0	3.902	3	0.898	-0.15	0.0572456	1	1	3.96	other metabolic processes		kinase activity;other molecular function	Pf00288	5720494	A8J0V1; cre:CHLRE_02g145050v5	CMK1	0	94.6	105.4	2.19	2.74	High	High	High	High	High	High	1
Medium	A0A2K3DPN0	Uncharacterized protein OS=Chlamydomonas reinhardtii OX=3055 GN=CHLRE_06g281150v5 PE=4 SV=1	0.015	1.717	2	0.897	-0.16	0.0641795	1	1	3.36						A0A2K3DPN0		0	94.6	105.4	2.63	2.2	High	High	High	High	High	High	1
High	Q39568	G-strand telomere binding protein 1 OS=Chlamydomonas reinhardtii OX=3055 GN=GBP1 PE=2 SV=1	0	24.409	28	0.9	-0.15	0.0796485	7	17	48.9		nucleus;other cell component	nucleic acid binding activity	Pf00076	5715399	cre:CHLRE_01g032300v5; Q39568	GBP1	0	94.7	105.3	4.31	3.09	High	High	High	High	High	High	1
High	A8JDN8	Plastid ribosomal protein S16 OS=Chlamydomonas reinhardtii OX=3055 GN=PRPS16 PE=3 SV=1	0	21.166	42	0.899	-0.15	0.0303366	7	9	29.36	protein metabolism;other metabolic processes	translational apparatus;other cell component	other molecular function	Pf00886	5726111	A8JDN8; cre:CHLRE_12g494450v5	PRPS16	0	94.7	105.3	0.65	1.24	High	High	High	High	High	High	1
High	A0A2K3D0M7	Uncharacterized protein OS=Chlamydomonas reinhardtii OX=3055 GN=CHLRE_13g585000v5 PE=4 SV=1	0	14.769	13	0.9	-0.15	0.0361151	5	6	19.97			other molecular function			A0A2K3D0M7		0	94.7	105.3	2.19	1.99	High	High	High	High	High	High	1
High	A8HRZ9	Histone H2A OS=Chlamydomonas reinhardtii OX=3055 GN=CHLRE_13g567700v5 PE=3 SV=1	0	11.607	23	0.899	-0.15	0.0529683	3	8	25.49		nucleus;other cell component	nucleic acid binding activity;other molecular function	Pf00125, Pf16211	5719077	A8HRZ9; cre:CHLRE_13g567700v5		0	94.7	105.3	3.21	1.87	High	High	High	High	High	High	1
High	Q6UP30	NADH:ubiquinone oxidoreductase 13 kD-like subunit OS=Chlamydomonas reinhardtii OX=3055 GN=NUOS6 PE=2 SV=1	0	9.979	27	0.9	-0.15	0.0424702	4	4	13.61	other metabolic processes	other membranes;mitochondrion	other molecular function		5728820	cre:CHLRE_03g178250v5; Q6UP30	NUOS6	0	94.7	105.3	1.31	1.92	High	High	High	High	High	High	1
High	A8I3M4	Plastid ribosomal protein L17 OS=Chlamydomonas reinhardtii OX=3055 GN=PRPL17 PE=3 SV=1	0	9.361	17	0.9	-0.15	0.0648376	3	4	13.17	protein metabolism;other metabolic processes	cytosol;translational apparatus	other molecular function	Pf01196	5725269	A8I3M4; cre:CHLRE_02g108850v5	PRPL17	0	94.7	105.3	3.54	2.18	High	High	High	High	High	High	1
High	A8HN94	Predicted protein OS=Chlamydomonas reinhardtii OX=3055 GN=CGL31 PE=4 SV=1	0	7.252	11	0.899	-0.15	0.256062	2	3	9.35	other metabolic processes		other molecular function	Pf01329	5715714	A8HN94; cre:CHLRE_01g049000v5	CGL31	0	94.7	105.3	4.27	9.87	High	High	High	High	High	High	1
High	A0A2K3DLM9	Thioredoxin reductase OS=Chlamydomonas reinhardtii OX=3055 GN=CHLRE_07g355600v5 PE=3 SV=1	0	7.242	8	0.899	-0.15	0.0381637	3	3	11.1	other metabolic processes;stress response;other biological processes	other cell component	other molecular function	Pf07992		A0A2K3DLM9		0	94.7	105.3	2.29	2.26	High	High	High	High	High	High	1
High	A0A2K3E6G3	Uncharacterized protein OS=Chlamydomonas reinhardtii OX=3055 GN=CHLRE_01g027550v5 PE=3 SV=1	0	6.104	5	0.899	-0.15	0.0667687	2	2	6.96			other molecular function	Pf00067		A0A2K3E6G3		0	94.7	105.3	3.11	3.83	High	High	High	High	High	High	1
High	A0A2K3D7U0	Uncharacterized protein OS=Chlamydomonas reinhardtii OX=3055 GN=CHLRE_11g467721v5 PE=4 SV=1	0	5.012	2	0.899	-0.15	0.226379	1	2	5.71		other membranes				A0A2K3D7U0		0	94.7	105.3	5.85	9.77	High	High	High	High	High	High	1
High	A8I0W3	Predicted protein OS=Chlamydomonas reinhardtii OX=3055 GN=CHLRE_10g458800v5 PE=4 SV=1	0	3.869	4	0.899	-0.15	0.443313	1	1	3.48	transport	other membranes	other molecular function		5723947	A8I0W3; cre:CHLRE_10g458800v5		0	94.7	105.3	6.33	11.92	High	High	High	High	High	High	1
High	A0A2K3CX72	Uncharacterized protein OS=Chlamydomonas reinhardtii OX=3055 GN=CHLRE_14g610501v5 PE=4 SV=1	0.002	2.732	3	0.899	-0.15	0.049594	1	1	3.84			other molecular function	Pf00106		A0A2K3CX72		0	94.7	105.3	2.81	3.04	High	High	High	High	High	High	1
High	A8ILX2	Small rab-related GTPase OS=Chlamydomonas reinhardtii OX=3055 GN=RABG1 PE=4 SV=1	0	10.656	17	0.901	-0.15	0.0849834	4	4	12.75		other membranes;other cytoplasmic organelle	other molecular function	Pf00071	5716775	A8ILX2; cre:CHLRE_06g311900v5	RABG1	0	94.8	105.2	3.13	1.32	High	High	High	High	High	High	1
High	A0A2K3D037	t-SNARE coiled-coil homology domain-containing protein OS=Chlamydomonas reinhardtii OX=3055 GN=CHLRE_13g577500v5 PE=4 SV=1	0	10.568	14	0.901	-0.15	0.0641317	3	3	11.33	cell organization and biogenesis;transport	other membranes;ER/Golgi;other cytoplasmic organelle	other molecular function	Pf05008, Pf12352		A0A2K3D037		0	94.8	105.2	3.34	1.47	High	High	High	High	High	High	1
High	A0A2K3DWC4	Fe2OG dioxygenase domain-containing protein OS=Chlamydomonas reinhardtii OX=3055 GN=CHLRE_03g160200v5 PE=4 SV=1	0	6.684	11	0.901	-0.15	0.22391	3	3	8.5			other molecular function	Pf13640		A0A2K3DWC4		0	94.8	105.2	7.23	10.03	High	High	High	High	High	High	1
High	Q8L439	Chlorophyll antenna size regulatory protein OS=Chlamydomonas reinhardtii OX=3055 GN=TLA1 PE=2 SV=1	0	6.443	8	0.901	-0.15	0.0439691	2	2	6.58		other membranes;ER/Golgi		Pf03665	5723265	cre:CHLRE_05g240550v5; Q8L439	TLA1	0	94.8	105.2	2.84	2.29	High	High	High	High	High	High	1
High	Q84X78	CR019 protein OS=Chlamydomonas reinhardtii OX=3055 GN=CHLRE_03g170450v5 PE=4 SV=1	0.002	2.797	5	0.902	-0.15	0.0441491	1	1	3.76					5728944	cre:CHLRE_03g170450v5; Q84X78		0	94.8	105.2	2.17	1.24	High	High	High	High	High	High	1
High	A0A2K3DII0	Peptidase_S9 domain-containing protein OS=Chlamydomonas reinhardtii OX=3055 GN=CHLRE_07g313122v5 PE=4 SV=1	0.008	1.978	1	0.9	-0.15	0.0668226	1	1	2.86			other molecular function	Pf00326		A0A2K3DII0		0	94.8	105.2	4.09	2.63	High	High	High	High	High	High	1
Medium	A0A2K3DH96	UBIQUITIN_CONJUGAT_2 domain-containing protein OS=Chlamydomonas reinhardtii OX=3055 GN=CHLRE_08g370850v5 PE=3 SV=1	0.014	1.663	6	0.901	-0.15	0.276574	1	1	1.82	protein metabolism;other metabolic processes	nucleus	other molecular function	Pf00179		A0A2K3DH96		0	94.8	105.2	7.92	2.81	High	High	High	High	High	High	1
High	A8JFR9	Acetyl-coenzyme A synthetase OS=Chlamydomonas reinhardtii OX=3055 GN=ACS3 PE=3 SV=1	0	176.627	66	0.903	-0.15	0.0299879	35	111	404.38	other metabolic processes		other molecular function	Pf00501, Pf13193, Pf16177	5727586	A8JFR9; cre:CHLRE_07g353450v5	ACS3	0	94.9	105.1	1.43	1.22	High	High	High	High	High	High	1
High	A0A2K3DXD7	Glucose-6-phosphate isomerase OS=Chlamydomonas reinhardtii OX=3055 GN=CHLRE_03g175400v5 PE=3 SV=1	0	61.638	33	0.903	-0.15	0.0669965	18	26	94.25	other metabolic processes		other molecular function	Pf00342		A0A2K3DXD7		0	94.9	105.1	1.3	3.16	High	High	High	High	High	High	1
High	Q19VH5	AGG3 OS=Chlamydomonas reinhardtii OX=3055 GN=AGG3 PE=2 SV=1	0	25.242	36	0.903	-0.15	0.0381637	7	13	46.57		cytoskeleton	other molecular function	Pf03358	5724105	cre:CHLRE_10g456100v5; Q19VH5	AGG3	0	94.9	105.1	0.38	1.3	High	High	High	High	High	High	1
High	A0A2K3DAI9	Nop domain-containing protein OS=Chlamydomonas reinhardtii OX=3055 GN=CHLRE_10g441400v5 PE=4 SV=1	0	12.863	11	0.904	-0.15	0.0206291	4	5	15.57	other biological processes	nucleus;other cell component	nucleic acid binding activity	Pf01798, Pf08156		A0A2K3DAI9		0	94.9	105.1	0.93	1.14	High	High	High	High	High	High	1
High	A0A2K3DW14	Ysc84 domain-containing protein OS=Chlamydomonas reinhardtii OX=3055 GN=CHLRE_03g156250v5 PE=4 SV=1	0	11.597	18	0.902	-0.15	0.0381591	4	4	14.9			other molecular function	Pf04366		A0A2K3DW14		0	94.9	105.1	1.75	2.28	High	High	High	High	High	High	1
High	A8J239	Ribosomal protein L23a OS=Chlamydomonas reinhardtii OX=3055 GN=RPL23a PE=3 SV=1	0	10.533	32	0.903	-0.15	0.28198	4	5	15.86	cell organization and biogenesis;protein metabolism;other metabolic processes	cytosol;translational apparatus	other molecular function	Pf00276, Pf03939	5720945	A8J239; cre:CHLRE_06g282500v5	RPL23a	0	94.9	105.1	4.71	12.85	High	High	High	High	High	High	1
High	A0A2K3DS62	Uncharacterized protein OS=Chlamydomonas reinhardtii OX=3055 GN=CHLRE_05g245950v5 PE=3 SV=1	0	6.411	4	0.902	-0.15	0.0381591	2	2	6.64		other membranes;cytoskeleton;other cell component	cytoskeletal activity;other molecular function	Pf00350, Pf01031, Pf02212		A0A2K3DS62		0	94.9	105.1	1.12	1.87	High	High	High	High	High	High	1
High	A8HXD3	Prefoldin subunit 3 OS=Chlamydomonas reinhardtii OX=3055 GN=PFD1 PE=3 SV=1	0	5.491	7	0.904	-0.15	0.102347	1	1	5.19	cell organization and biogenesis;other biological processes	other cell component	cytoskeletal activity	Pf02996	5722026	A8HXD3; cre:CHLRE_06g261650v5	PFD1	0	94.9	105.1	3.65	1.79	High	High	High	High	High	High	1
High	Q8VZX3	Ubiquitin-conjugating enzyme E2 OS=Chlamydomonas reinhardtii OX=3055 GN=UBCX PE=2 SV=1	0	5.075	29	0.903	-0.15	0.0485798	3	3	9.36	protein metabolism;DNA metabolism;other metabolic processes;stress response	nucleus		Pf00179	5726489	cre:CHLRE_05g247600v5; Q8VZX3	UBCX	0	94.9	105.1	2.05	2.51	High	High	High	High	High	High	1
High	A0A2K3CVJ0	Uncharacterized protein OS=Chlamydomonas reinhardtii OX=3055 GN=CHLRE_16g674400v5 PE=4 SV=1	0	4.67	16	0.903	-0.15	0.393571	1	1	4.51						A0A2K3CVJ0		0	94.9	105.1	9.18	3.18	High	High	High	High	High	High	1
High	A0A2K3E5Z9	Bap31 domain-containing protein OS=Chlamydomonas reinhardtii OX=3055 GN=CHLRE_01g018600v5 PE=4 SV=1	0.002	3.056	5	0.903	-0.15	0.0985267	1	1	3.07		other membranes		Pf05529		A0A2K3E5Z9		0	94.9	105.1	5.37	2.15	High	High	High	High	High	High	1
High	A0A2K3E652	Uncharacterized protein OS=Chlamydomonas reinhardtii OX=3055 GN=CHLRE_01g021600v5 PE=3 SV=1	0.002	2.637	1	0.904	-0.15	0.0940385	1	1	3.52		nucleus;other cell component	nucleic acid binding activity;other molecular function	Pf00270, Pf00271, Pf00397		A0A2K3E652		0	94.9	105.1	4.37	1.2	High	High	High	High	High	High	1
High	A8HN44	Predicted protein OS=Chlamydomonas reinhardtii OX=3055 GN=CHLRE_01g047600v5 PE=4 SV=1	0.002	2.529	7	0.904	-0.15	0.283265	1	1	2.86			other molecular function	Pf13561	5715687	A8HN44		0	94.9	105.1	8.71	1.94	High	High	High	High	High	High	1
High	A0A2K3DF56	Uncharacterized protein OS=Chlamydomonas reinhardtii OX=3055 GN=CHLRE_09g402923v5 PE=4 SV=1	0.003	2.389	2	0.904	-0.15	0.0978442	1	2	4.66						A0A2K3DF56		0	94.9	105.1	3.75	3.59	High	High	High	High	High	High	1
High	A8J216	Subunit of retromer complex OS=Chlamydomonas reinhardtii OX=3055 GN=VPS5A PE=4 SV=1	0.007	2.07	3	0.902	-0.15	0.368164	1	1	1.7		other cytoplasmic organelle	other molecular function	Pf00787, Pf09325	5720922	A8J216; cre:CHLRE_06g281050v5	VPS5A	0	94.9	105.1	3.77	10.09	High	High	High	High	High	High	1
Medium	A0A2K3D9Y5	Uncharacterized protein OS=Chlamydomonas reinhardtii OX=3055 GN=CHLRE_10g432500v5 PE=4 SV=1	0.041	1.141	0	0.903	-0.15	0.284636	1	1	3.17	cell cycle OR cell proliferation;cell organization and biogenesis;other biological processes	nucleus;other cell component	other molecular function	Pf12717, Pf12922		A0A2K3D9Y5		0	94.9	105.1	8.14	5.27	High	High	High	High	High	High	1
High	A8J3L9	Methylmalonate semi-aldehyde dehydrogenase OS=Chlamydomonas reinhardtii OX=3055 GN=CHLRE_16g675650v5 PE=4 SV=1	0	68.397	36	0.905	-0.14	0.0299879	18	27	98.73	other metabolic processes	mitochondrion	other molecular function	Pf00171	5721467	A8J3L9; cre:CHLRE_16g675650v5		0	95	105	1.22	1.32	High	High	High	High	High	High	1
High	A0A2K3E7A5	Polyadenylate-binding protein OS=Chlamydomonas reinhardtii OX=3055 GN=CHLRE_01g039300v5 PE=3 SV=1	0	60.964	27	0.905	-0.14	0.0381637	16	22	79.67		cytosol;nucleus;other cell component	nucleic acid binding activity	Pf00076, Pf00658		A0A2K3E7A5		0	95	105	0.47	1.36	High	High	High	High	High	High	1
High	A8IXQ5	Predicted protein OS=Chlamydomonas reinhardtii OX=3055 GN=CHLRE_03g200250v5 PE=4 SV=1	0	51.21	39	0.904	-0.14	0.0913481	9	16	70.06			other molecular function	Pf13714	5718941	A8IXQ5; cre:CHLRE_03g200250v5		0	95	105	1.17	3.05	High	High	High	High	High	High	1
High	A0A2K3D8I4	Uncharacterized protein OS=Chlamydomonas reinhardtii OX=3055 GN=CHLRE_11g478800v5 PE=4 SV=1	0	45.419	24	0.904	-0.14	0.0550488	11	17	71.22	other biological processes	other membranes;ER/Golgi;other cell component				A0A2K3D8I4		0	95	105	0.91	2.24	High	High	High	High	High	High	1
High	Q93WE0	Chlorophyll a-b binding protein, chloroplastic OS=Chlamydomonas reinhardtii OX=3055 GN=LhcII-3 PE=1 SV=1	0	28.483	35	0.905	-0.14	0.294344	4	12	52.26	other metabolic processes;other biological processes	other membranes	other molecular function	Pf00504	5719625	cre:CHLRE_12g548400v5; Q93WE0	LhcII-3	0	95	105	11.99	4.31	High	High	High	High	High	High	1
High	A8HXM1	Mitochondrial ribosomal protein L29 OS=Chlamydomonas reinhardtii OX=3055 GN=MRPL29 PE=4 SV=1	0	20.039	27	0.905	-0.14	0.209896	3	4	18.55	protein metabolism;other metabolic processes	translational apparatus	other molecular function		5722056	A8HXM1; cre:CHLRE_06g259850v5	MRPL29	0	95	105	1.76	9.43	High	High	High	High	High	High	1
High	A8I7F2	Predicted protein OS=Chlamydomonas reinhardtii OX=3055 GN=CHLRE_07g323600v5 PE=4 SV=1	0	5.863	10	0.904	-0.15	0.151	2	2	5.9				Pf11317	5726611	A8I7F2; cre:CHLRE_07g323600v5		0	95	105	6.29	1.35	High	High	High	High	High	High	1
High	A8J5G1	RNA binding motif protein OS=Chlamydomonas reinhardtii OX=3055 GN=RBM8A PE=4 SV=1	0	4.654	11	0.905	-0.14	0.0530353	2	2	5.4	RNA metabolism OR transcription;other metabolic processes	nucleus;other cell component	nucleic acid binding activity	Pf00076	5722477	A8J5G1; cre:CHLRE_12g526750v5	RBM8A	0	95	105	2.85	2.92	High	High	High	High	High	High	1
High	A0A2K3DKS4	Uncharacterized protein OS=Chlamydomonas reinhardtii OX=3055 GN=CHLRE_07g343850v5 PE=4 SV=1	0.007	2.209	4	0.905	-0.14	0.143785	2	2	5.17						A0A2K3DKS4		0	95	105	4.34	0.57	High	High	High	High	High	High	1
High	A8J8M5	Plastid ribosomal protein S5 OS=Chlamydomonas reinhardtii OX=3055 GN=PRPS5 PE=3 SV=1	0	87.602	38	0.906	-0.14	0.0439691	15	28	99.98	protein metabolism;other metabolic processes	mitochondrion;translational apparatus	nucleic acid binding activity;other molecular function	Pf00333, Pf03719	5723486	A8J8M5; cre:CHLRE_16g659950v5	PRPS5	0	95.1	104.9	0.81	1.75	High	High	High	High	High	High	1
High	A0A2K3E4Y8	DJ-1_PfpI domain-containing protein OS=Chlamydomonas reinhardtii OX=3055 GN=CHLRE_01g004900v5 PE=4 SV=1	0	64.431	74	0.907	-0.14	0.0575885	12	25	89.35				Pf01965		A0A2K3E4Y8		0	95.1	104.9	2.67	3.22	High	High	High	High	High	High	1
High	Q8W4V3	Serine hydroxymethyltransferase OS=Chlamydomonas reinhardtii OX=3055 GN=shmt PE=2 SV=1	0	62.304	39	0.906	-0.14	0.0299879	16	19	74.4	other metabolic processes	other cell component	other molecular function	Pf00464	5726994	cre:CHLRE_16g664550v5; Q8W4V3	shmt	0	95.1	104.9	1	1.42	High	High	High	High	High	High	1
High	Q2VA40	Alpha-1,4 glucan phosphorylase OS=Chlamydomonas reinhardtii OX=3055 GN=PHOA PE=2 SV=1	0	62.159	23	0.906	-0.14	0.125522	16	22	77.72	other metabolic processes	other cell component	other molecular function	Pf00343	5725629	cre:CHLRE_07g336950v5; Q2VA40	PHOA	0	95.1	104.9	0.5	3.34	High	High	High	High	High	High	1
High	A8J1B6	Adenine nucleotide translocator OS=Chlamydomonas reinhardtii OX=3055 GN=ANT1 PE=3 SV=1	0	61.78	45	0.907	-0.14	0.119083	15	28	98.3	transport	other membranes;mitochondrion	transporter activity	Pf00153	5720839	A8J1B6; cre:CHLRE_09g386650v5	ANT1	0	95.1	104.9	4.38	1.62	High	High	High	High	High	High	1
High	Q9FEK6	Chlorophyll a-b binding protein, chloroplastic OS=Chlamydomonas reinhardtii OX=3055 GN=lhcb5 PE=1 SV=1	0	61.06	51	0.906	-0.14	0.0485798	14	19	90.87	cell organization and biogenesis;other metabolic processes;other biological processes	other membranes	nucleic acid binding activity;other molecular function	Pf00504	5721428	cre:CHLRE_16g673650v5; Q9FEK6	lhcb5	0	95.1	104.9	1.94	2.53	High	High	High	High	High	High	1
High	A8ITH8	Chaperonin 60B2 OS=Chlamydomonas reinhardtii OX=3055 GN=CPN60B2 PE=3 SV=1	0	24.294	23	0.907	-0.14	0.214625	9	12	33.55	other biological processes	other cell component	other molecular function	Pf00118	5717970	A8ITH8; cre:CHLRE_07g339150v5	CPN60B2	0	95.1	104.9	6.69	5.15	High	High	High	High	High	High	1
High	A8J2Q9	Carotenoid cleavage dioxygenase OS=Chlamydomonas reinhardtii OX=3055 GN=CCD1 PE=3 SV=1	0	16.968	11	0.907	-0.14	0.0299879	6	8	23.92	other metabolic processes	other membranes;other cell component	other molecular function	Pf03055	5721164	A8J2Q9; cre:CHLRE_03g149650v5	CCD1	0	95.1	104.9	1.18	1.19	High	High	High	High	High	High	1
High	A8JC21	Uroporphyrinogen decarboxylase OS=Chlamydomonas reinhardtii OX=3055 GN=UROD1 PE=3 SV=1	0	13.872	14	0.907	-0.14	0.0485798	4	6	21.34	other metabolic processes		other molecular function	Pf01208	5725041	A8JC21; cre:CHLRE_11g467700v5	UROD1	0	95.1	104.9	0.68	1.7	High	High	High	High	High	High	1
High	A0A2K3DHN4	Uncharacterized protein OS=Chlamydomonas reinhardtii OX=3055 GN=CHLRE_08g375200v5 PE=4 SV=1	0	12.49	6	0.906	-0.14	0.0637324	3	3	14.55	cell organization and biogenesis;signal transduction;other biological processes	plasma membrane;other membranes;cytoskeleton;mitochondrion;other cell component	other molecular function	Pf00071, Pf08355, Pf08356		A0A2K3DHN4		0	95.1	104.9	2.62	0.93	High	High	High	High	High	High	1
High	A0A2K3DIV5	Uncharacterized protein OS=Chlamydomonas reinhardtii OX=3055 GN=CHLRE_07g318450v5 PE=4 SV=1	0	11.945	30	0.906	-0.14	0.0499099	2	4	19.76	transport	other membranes;ER/Golgi		Pf03911		A0A2K3DIV5		0	95.1	104.9	1.67	0.47	High	High	High	High	High	High	1	Met-loss [N-Term]
High	Q84X71	CR074 protein OS=Chlamydomonas reinhardtii OX=3055 GN=ANK22a|ANK22b PE=4 SV=1	0	11.463	11	0.906	-0.14	0.1756	3	4	13.4				Pf12796, Pf17830	5728898	cre:CHLRE_03g173350v5; Q84X71	ANK22a|ANK22b	0	95.1	104.9	6.87	1.99	High	High	High	High	High	High	1
High	A0A2K3E2W1	Homoserine dehydrogenase OS=Chlamydomonas reinhardtii OX=3055 GN=CHLRE_02g109550v5 PE=3 SV=1	0	10.39	9	0.907	-0.14	0.151	4	5	14.61	other metabolic processes		kinase activity;other molecular function	Pf00742, Pf03447		A0A2K3E2W1		0	95.1	104.9	1.28	5.76	High	High	High	High	High	High	1
High	A0A2K3D8P5	HMG box domain-containing protein OS=Chlamydomonas reinhardtii OX=3055 GN=CHLRE_11g480950v5 PE=4 SV=1	0	9.079	19	0.907	-0.14	0.0485798	4	4	12.56		nucleus	nucleic acid binding activity	Pf00505		A0A2K3D8P5		0	95.1	104.9	2.6	2.88	High	High	High	High	High	High	1
High	A0A2K3DY01	Nudix hydrolase domain-containing protein OS=Chlamydomonas reinhardtii OX=3055 GN=CHLRE_03g184400v5 PE=3 SV=1	0.007	2.216	6	0.906	-0.14	0.127872	1	1	3.07	other metabolic processes	cytosol	other molecular function	Pf00293		A0A2K3DY01		0	95.1	104.9	1.03	4.48	High	High	High	High	High	High	1
Medium	A8J814	Prefoldin-related KE2-like protein OS=Chlamydomonas reinhardtii OX=3055 GN=CHLRE_09g405400v5 PE=4 SV=1	0.019	1.467	5	0.907	-0.14	0.215188	1	1	2.69	other biological processes	other cell component	other molecular function	Pf01920	5723206	A8J814; cre:CHLRE_09g405400v5		0	95.1	104.9	7.42	3.79	High	High	High	High	High	High	1
High	O48949	Protein disulfide-isomerase OS=Chlamydomonas reinhardtii OX=3055 GN=PDI PE=2 SV=1	0	127.106	53	0.908	-0.14	0.0313239	25	48	179.17	stress response;other biological processes	ER/Golgi	other molecular function	Pf00085, Pf13848	5727435	cre:CHLRE_02g088200v5; O48949	PDI	0	95.2	104.8	1.45	1.3	High	High	High	High	High	High	1
High	A0A2K3DSW0	Ribosom_S30AE_C domain-containing protein OS=Chlamydomonas reinhardtii OX=3055 GN=CHLRE_05g237450v5 PE=4 SV=1	0	35.12	29	0.909	-0.14	0.0485798	9	16	49.48	other metabolic processes;other biological processes	cytosol;translational apparatus	translation activity	Pf02482, Pf16321		A0A2K3DSW0		0	95.2	104.8	0.85	1.98	High	High	High	High	High	High	1
High	A8JDW2	Predicted protein OS=Chlamydomonas reinhardtii OX=3055 GN=CPLD31 PE=4 SV=1	0	13.59	21	0.908	-0.14	0.0923678	4	5	17.37		other membranes		Pf04536	5726160	A8JDW2; cre:CHLRE_15g636050v5	CPLD31	0	95.2	104.8	3.79	1.19	High	High	High	High	High	High	1
High	A0A2K3DCD9	Uncharacterized protein OS=Chlamydomonas reinhardtii OX=3055 GN=CHLRE_09g386200v5 PE=4 SV=1	0	9.209	5	0.908	-0.14	0.200236	3	4	13.27	RNA metabolism OR transcription;other metabolic processes;other biological processes	mitochondrion;other cell component	nucleic acid binding activity			A0A2K3DCD9		0	95.2	104.8	3.9	4.23	High	High	High	High	High	High	1
High	A0A2K3DMR1	Uncharacterized protein OS=Chlamydomonas reinhardtii OX=3055 GN=CHLRE_06g261350v5 PE=4 SV=1	0	5.149	19	0.909	-0.14	0.395246	2	2	7.33				Pf06108		A0A2K3DMR1		0	95.2	104.8	7.43	1.52	High	High	High	High	High	High	1	Met-loss [N-Term]
High	A8J0N1	Chloroplast lumenal protein OS=Chlamydomonas reinhardtii OX=3055 GN=CHLRE_02g141100v5 PE=4 SV=1	0	4.965	6	0.909	-0.14	0.0485798	2	2	6.72	developmental processes	other cell component		Pf11891	5720426	A8J0N1; cre:CHLRE_02g141100v5		0	95.2	104.8	1.97	2.02	High	High	High	High	High	High	1
High	A0A2K3D985	AA_TRNA_LIGASE_II domain-containing protein OS=Chlamydomonas reinhardtii OX=3055 GN=CHLRE_10g421600v5 PE=3 SV=1	0	4.071	6	0.909	-0.14	0.0878767	3	3	6.2	protein metabolism;RNA metabolism OR transcription;other metabolic processes	mitochondrion	other molecular function	Pf00587, Pf03129, Pf07973		A0A2K3D985		0	95.2	104.8	3.05	0.73	High	High	High	High	High	High	1
High	Q7X8Y6	PsaB RNA binding protein OS=Chlamydomonas reinhardtii OX=3055 GN=tab2 PE=2 SV=1	0	3.795	3	0.908	-0.14	0.0443274	1	1	3.38			nucleic acid binding activity	Pf06485, Pf20429	5717279	cre:CHLRE_17g702500v5; Q7X8Y6	tab2	0	95.2	104.8	2.57	2.34	High	High	High	High	High	High	1
High	A0A2K3E7B7	Uncharacterized protein OS=Chlamydomonas reinhardtii OX=3055 GN=CHLRE_01g039350v5 PE=4 SV=1	0.003	2.261	1	0.908	-0.14	0.068997	1	1	2.85		other membranes;cytosol;ER/Golgi	other molecular function	Pf00175, Pf00258, Pf00667		A0A2K3E7B7		0	95.2	104.8	2.92	1.87	High	High	High	High	High	High	1
Medium	A0A2K3D1W6	Uncharacterized protein OS=Chlamydomonas reinhardtii OX=3055 GN=CHLRE_12g492650v5 PE=4 SV=1	0.014	1.812	1	0.909	-0.14	0.263519	1	1	2.28		non-structural extracellular;other membranes		Pf02469		A0A2K3D1W6		0	95.2	104.8	2.13	10.09	High	High	High	High	High	High	1
Medium	A0A2K3DI79	FIST domain-containing protein OS=Chlamydomonas reinhardtii OX=3055 GN=CHLRE_08g383450v5 PE=4 SV=1	0.014	1.673	1	0.908	-0.14	0.151095	1	2	5.12	protein metabolism;other metabolic processes;other biological processes			Pf08495		A0A2K3DI79		0	95.2	104.8	5.62	1.46	High	High	High	High	High	High	1
Medium	A0A2K3DYA5	Uncharacterized protein OS=Chlamydomonas reinhardtii OX=3055 GN=CHLRE_03g189350v5 PE=4 SV=1	0.016	1.601	7	0.909	-0.14	0.734992	1	1	2.26						A0A2K3DYA5		0	95.2	104.8	27.99	13.83	High	High	High	High	High	High	1
High	A8IRU6	Peptidyl-prolyl cis-trans isomerase, cyclophilin-type OS=Chlamydomonas reinhardtii OX=3055 GN=CYN38 PE=4 SV=1	0	71.738	51	0.911	-0.13	0.0468294	18	39	131.26		other cell component	other molecular function	Pf00160	5717510	A8IRU6; cre:CHLRE_03g189800v5	CYN38	0	95.3	104.7	1.37	0.3	High	High	High	High	High	High	1
High	A0A2K3DS60	Branched-chain-amino-acid aminotransferase OS=Chlamydomonas reinhardtii OX=3055 GN=CHLRE_05g245900v5 PE=3 SV=1	0	31.565	36	0.91	-0.14	0.310149	11	13	44.9	other metabolic processes		other molecular function	Pf01063		A0A2K3DS60		0	95.3	104.7	6.51	17.51	High	High	High	High	High	High	1
High	A8IDP6	Calmodulin OS=Chlamydomonas reinhardtii OX=3055 GN=CAM1 PE=2 SV=1	0	29.566	33	0.911	-0.13	0.085229	6	10	34.4	signal transduction;other biological processes		enzyme regulator activity;other molecular function	Pf13499	5728821	A8IDP6; cre:CHLRE_03g178150v5	CAM1	0	95.3	104.7	2.85	3	High	High	High	High	High	High	1
High	A8HYU2	V-type proton ATPase subunit C OS=Chlamydomonas reinhardtii OX=3055 GN=ATPvC PE=3 SV=1	0	17.219	17	0.91	-0.14	0.0299879	6	7	20.56	transport	other membranes;other cytoplasmic organelle	transporter activity	Pf03223	5722216	A8HYU2; cre:CHLRE_06g250250v5	ATPvC	0	95.3	104.7	0.93	0.43	High	High	High	High	High	High	1
High	A8HPI1	Acetylglutamate kinase-like protein OS=Chlamydomonas reinhardtii OX=3055 GN=AGK1 PE=3 SV=1	0	14.469	16	0.911	-0.13	0.0926108	5	6	17.86	other metabolic processes	mitochondrion	kinase activity;other molecular function	Pf00696	5715097	A8HPI1; cre:CHLRE_01g015000v5	AGK1	0	95.3	104.7	1.41	3.4	High	High	High	High	High	High	1
High	A8IQC1	60S ribosomal protein L27 OS=Chlamydomonas reinhardtii OX=3055 GN=RPL27 PE=3 SV=1	0	9.907	21	0.911	-0.13	0.124181	3	5	16.41	protein metabolism;other metabolic processes	cytosol;translational apparatus	other molecular function	Pf01777	5717290	A8IQC1; cre:CHLRE_17g701650v5	RPL27	0	95.3	104.7	4.67	6.55	High	High	High	High	High	High	1
High	A0A2K3CY61	Protein kinase domain-containing protein OS=Chlamydomonas reinhardtii OX=3055 GN=CHLRE_14g623900v5 PE=4 SV=1	0	4.415	2	0.91	-0.14	0.0698321	1	1	3.7			kinase activity;other molecular function			A0A2K3CY61		0	95.3	104.7	2	3.47	High	High	High	High	High	High	1
High	A8JGV6	14-3-3 protein OS=Chlamydomonas reinhardtii OX=3055 GN=FTT1 PE=3 SV=1	0	97.17	68	0.911	-0.13	0.0682096	19	58	215.55	signal transduction;other biological processes	other cell component	other molecular function	Pf00244	5728351	A8JGV6; cre:CHLRE_12g559250v5	FTT1	0	95.4	104.6	2.89	2.73	High	High	High	High	High	High	1
High	A8I164	Vacuolar ATP synthase, subunit A OS=Chlamydomonas reinhardtii OX=3055 GN=ATPvA1 PE=3 SV=1	0	45.24	28	0.913	-0.13	0.0313239	15	21	66.42	cell organization and biogenesis;other metabolic processes;transport	other membranes;other cytoplasmic organelle	transporter activity;other molecular function	Pf00006, Pf02874, Pf16886	5723965	A8I164; cre:CHLRE_10g461050v5	ATPvA1	0	95.4	104.6	1.16	0.65	High	High	High	High	High	High	1
High	A0A2K3D597	MGS domain-containing protein OS=Chlamydomonas reinhardtii OX=3055 GN=CHLRE_12g537581v5 PE=4 SV=1	0	30.25	26	0.913	-0.13	0.126064	9	11	40.69	other metabolic processes	cytosol	other molecular function	Pf01808, Pf02142		A0A2K3D597		0	95.4	104.6	4.86	3.11	High	High	High	High	High	High	1
High	A8I5A0	Predicted protein OS=Chlamydomonas reinhardtii OX=3055 GN=CPLD45 PE=1 SV=1	0	15.188	21	0.913	-0.13	0.164133	5	8	29.47	cell organization and biogenesis;protein metabolism;other metabolic processes	other membranes;other cell component		Pf13326	5726285	A8I5A0; cre:CHLRE_05g243800v5	CPLD45	0	95.4	104.6	3.68	4.09	High	High	High	High	High	High	1
High	A0A2K3CTG0	Uncharacterized protein OS=Chlamydomonas reinhardtii OX=3055 GN=CHLRE_16g659850v5 PE=4 SV=1	0	12.611	22	0.913	-0.13	0.0911991	3	3	13.98						A0A2K3CTG0		0	95.4	104.6	3.3	0.51	High	High	High	High	High	High	1
High	A8I8V6	Prohibitin OS=Chlamydomonas reinhardtii OX=3055 GN=PHB1 PE=3 SV=1	0	6.603	7	0.912	-0.13	0.136437	2	3	10.87	cell organization and biogenesis	other membranes;mitochondrion		Pf01145	5727431	A8I8V6; cre:CHLRE_02g088000v5	PHB1	0	95.4	104.6	3.68	1.39	High	High	High	High	High	High	1
High	A0A2K3D9D4	Uncharacterized protein OS=Chlamydomonas reinhardtii OX=3055 GN=CHLRE_10g423500v5 PE=4 SV=1	0	5.345	9	0.912	-0.13	0.245244	2	4	11.37	other metabolic processes	other cell component	other molecular function	Pf01126		A0A2K3D9D4		0	95.4	104.6	5.17	2.06	High	High	High	High	High	High	1
High	A0A2K3D0T5	Uncharacterized protein OS=Chlamydomonas reinhardtii OX=3055 GN=CHLRE_13g587000v5 PE=4 SV=1	0	4.564	2	0.913	-0.13	0.210852	1	1	3.52		nucleus		Pf08164, Pf13339		A0A2K3D0T5		0	95.4	104.6	6.59	0.87	High	High	High	High	High	High	1
High	A8IQZ0	Predicted protein OS=Chlamydomonas reinhardtii OX=3055 GN=CHLRE_17g696350v5 PE=4 SV=1	0.002	2.796	2	0.911	-0.13	0.515139	1	1	2.95	transport	other membranes	transporter activity;other molecular function	Pf05197	5717390	A8IQZ0; cre:CHLRE_17g696350v5		0	95.4	104.6	8.51	3.3	High	High	High	High	High	High	1
High	A0A2K3E1M2	Uncharacterized protein OS=Chlamydomonas reinhardtii OX=3055 GN=CHLRE_02g095071v5 PE=4 SV=1	0.007	2.219	1	0.913	-0.13	0.0909472	1	1	2.64	RNA metabolism OR transcription;other metabolic processes	other cell component	nucleic acid binding activity;other molecular function	Pf04857		A0A2K3E1M2		0	95.4	104.6	3.51	3.09	High	High	High	High	High	High	1
High	A8IJL8	Predicted protein OS=Chlamydomonas reinhardtii OX=3055 GN=CHLRE_12g503650v5 PE=4 SV=1	0.008	1.923	4	0.912	-0.13	0.1386	1	1	2.86	other metabolic processes		other molecular function	Pf08241	5716432	A8IJL8; cre:CHLRE_12g503650v5		0	95.4	104.6	4.14	5.15	High	High	High	High	High	High	1
High	P06541	ATP synthase subunit beta, chloroplastic OS=Chlamydomonas reinhardtii OX=3055 GN=atpB PE=1 SV=3	0	143.714	67	0.915	-0.13	0.0665311	25	62	239.13	other metabolic processes;transport	other membranes;mitochondrion	transporter activity;other molecular function	Pf00006, Pf02874	2717034	B7U1J8; cre:ChreCp058; P06541; Q9T2G7	atpB	0	95.5	104.5	0.59	2.08	High	High	High	High	High	High	1	Met-loss [N-Term]
High	A0A2K3DDE6	RRM domain-containing protein OS=Chlamydomonas reinhardtii OX=3055 GN=CHLRE_09g392350v5 PE=4 SV=1	0	30.483	36	0.914	-0.13	0.105108	5	11	38.89		nucleus	nucleic acid binding activity	Pf00076		A0A2K3DDE6		0	95.5	104.5	2.92	2.88	High	High	High	High	High	High	1
High	A0A2K3DTV9	Uncharacterized protein OS=Chlamydomonas reinhardtii OX=3055 GN=CHLRE_04g214250v5 PE=4 SV=1	0	24.079	8	0.914	-0.13	0.0477019	7	8	28.49	other biological processes		nucleic acid binding activity	Pf02170, Pf02171, Pf08699, Pf16486		A0A2K3DTV9		0	95.5	104.5	1.78	1.81	High	High	High	High	High	High	1
High	A0A2K3DKM3	Phosphodiesterase OS=Chlamydomonas reinhardtii OX=3055 GN=CHLRE_07g342350v5 PE=3 SV=1	0	8.178	3	0.914	-0.13	0.0464176	3	4	12.17	signal transduction		other molecular function	Pf00233		A0A2K3DKM3		0	95.5	104.5	2.15	2.29	High	High	High	High	High	High	1
High	A0A2K3D9X6	Uncharacterized protein OS=Chlamydomonas reinhardtii OX=3055 GN=CHLRE_10g431850v5 PE=4 SV=1	0	7.891	16	0.915	-0.13	0.0988652	2	2	7.04				Pf00300		A0A2K3D9X6		0	95.5	104.5	3.24	0.91	High	High	High	High	High	High	1
High	A0A2K3CVH1	Uncharacterized protein OS=Chlamydomonas reinhardtii OX=3055 GN=CHLRE_16g674800v5 PE=4 SV=1	0	5.818	9	0.914	-0.13	0.35823	2	4	10.89						A0A2K3CVH1		0	95.5	104.5	6.78	4.21	High	High	High	High	High	High	1
High	A8JFD6	Predicted protein OS=Chlamydomonas reinhardtii OX=3055 GN=CHLRE_17g732250v5 PE=4 SV=1	0.002	3.12	13	0.913	-0.13	0.563787	1	2	6.47		other membranes			5727072	A8JFD6; cre:CHLRE_17g732250v5		0	95.5	104.5	12.34	0.58	High	High	High	High	High	High	1
Medium	A8J3U9	Mitochondrial ATP synthase subunit 5, OSCP subunit OS=Chlamydomonas reinhardtii OX=3055 GN=ATP5 PE=3 SV=1	0.037	1.231	3	0.915	-0.13	0.105518	1	1	2.58	other metabolic processes;transport	other membranes;mitochondrion	transporter activity;other molecular function	Pf00213	5721547	A8J3U9; cre:CHLRE_16g680000v5	ATP5	0	95.5	104.5	5.57	3.46	High	High	High	High	High	High	1
Medium	A8HMG1	Peptide deformylase OS=Chlamydomonas reinhardtii OX=3055 GN=PDF1B PE=3 SV=1	0.04	1.153	3	0.914	-0.13	0.14944	1	1	2.53	protein metabolism;other metabolic processes	mitochondrion;other cell component	other molecular function	Pf01327	5715542	A8HMG1; cre:CHLRE_01g039750v5	PDF1B	0	95.5	104.5	3.67	4.23	High	High	High	High	High	High	1
High	A0A2K3DLX7	S-adenosylmethionine synthase OS=Chlamydomonas reinhardtii OX=3055 GN=CHLRE_06g250200v5 PE=3 SV=1	0	124.698	73	0.915	-0.13	0.256062	25	43	172.4	other metabolic processes	cytosol	other molecular function	Pf00438, Pf02772, Pf02773	5722217	A0A2K3DLX7		0	95.6	104.4	5.57	1.71	High	High	High	High	High	High	1	Met-loss+Acetyl [N-Term]
High	A0A2K3DGE7	Biotin carboxylase OS=Chlamydomonas reinhardtii OX=3055 GN=CHLRE_08g359350v5 PE=4 SV=1	0	96.663	49	0.916	-0.13	0.0516937	21	37	137.27	other metabolic processes		other molecular function	Pf00289, Pf02785, Pf02786		A0A2K3DGE7		0	95.6	104.4	2.09	1.32	High	High	High	High	High	High	1
High	P93106	Malate dehydrogenase OS=Chlamydomonas reinhardtii OX=3055 GN=MDH2 PE=2 SV=1	0	84.706	66	0.916	-0.13	0.00617773	15	28	120.71	other metabolic processes	other cell component	other molecular function	Pf00056, Pf02866	5718730	cre:CHLRE_03g194850v5; P93106	MDH2	0	95.6	104.4	0.38	0.3	High	High	High	High	High	High	1
High	A8IKD6	Mitogen-activated protein kinase OS=Chlamydomonas reinhardtii OX=3055 GN=MAPK6 PE=3 SV=1	0	11.103	10	0.917	-0.13	0.0679868	4	4	13.23	signal transduction	nucleus;other cell component	kinase activity;other molecular function	Pf00069	5716529	A8IKD6	MAPK6	0	95.6	104.4	3.88	3.38	High	High	High	High	High	High	1
High	A0A2K3DSH4	Peptidase_S9 domain-containing protein OS=Chlamydomonas reinhardtii OX=3055 GN=CHLRE_05g241650v5 PE=4 SV=1	0	9.898	4	0.915	-0.13	0.275901	2	3	13.1			other molecular function	Pf00326, Pf19283		A0A2K3DSH4		0	95.6	104.4	5.42	2.04	High	High	High	High	High	High	1
High	A8JID7	Cysteine endopeptidase OS=Chlamydomonas reinhardtii OX=3055 GN=CEP5 PE=3 SV=1	0	9.105	5	0.916	-0.13	0.224639	3	6	14.73	protein metabolism;other metabolic processes	non-structural extracellular;other cytoplasmic organelle	other molecular function	Pf00112	5729272	A8JID7; cre:CHLRE_08g358522v5	CEP5	0	95.6	104.4	5.64	4.33	High	High	High	High	High	High	1
High	O20030	Photosystem I assembly protein Ycf4 OS=Chlamydomonas reinhardtii OX=3055 GN=ycf4 PE=1 SV=1	0	8.52	12	0.916	-0.13	0.0909472	2	2	9.59	other metabolic processes	other membranes		Pf02392	2717009	B7U1H8; cre:ChreCp038; O20030	ycf4	0	95.6	104.4	4.67	2.26	High	High	High	High	High	High	1
High	A8I594	Uncharacterized protein OS=Chlamydomonas reinhardtii OX=3055 GN=CHLRE_05g243550v5 PE=4 SV=1	0	7.385	6	0.915	-0.13	0.0758481	1	2	7.23		other membranes			5726459	A8I594; cre:CHLRE_05g243550v5		0	95.6	104.4	3.53	2.12	High	High	High	High	High	High	1
High	A0A2K3E3A4	UVR domain-containing protein OS=Chlamydomonas reinhardtii OX=3055 GN=CHLRE_02g113700v5 PE=4 SV=1	0	7.228	6	0.916	-0.13	0.0349356	2	4	11.65			nucleic acid binding activity	Pf02151, Pf08755		A0A2K3E3A4		0	95.6	104.4	0.82	1.39	High	High	High	High	High	High	1
High	A0A2K3DLZ0	SufE domain-containing protein OS=Chlamydomonas reinhardtii OX=3055 GN=CHLRE_06g251450v5 PE=4 SV=1	0	6.532	4	0.916	-0.13	0.0856841	3	3	5.63	other metabolic processes	other cell component	other molecular function	Pf02445, Pf02657		A0A2K3DLZ0		0	95.6	104.4	1.32	3.28	High	High	High	High	High	High	1
High	A0A2K3DSK9	T-complex protein 1 subunit delta OS=Chlamydomonas reinhardtii OX=3055 GN=CHLRE_05g234639v5 PE=3 SV=1	0	6.369	6	0.915	-0.13	0.107458	3	4	11.32	other biological processes	cytosol	other molecular function	Pf00118		A0A2K3DSK9		0	95.6	104.4	4.44	2.58	High	High	High	High	High	High	1
High	A0A2K3DP46	Uncharacterized protein OS=Chlamydomonas reinhardtii OX=3055 GN=CHLRE_06g278203v5 PE=4 SV=1	0	4.888	1	0.916	-0.13	0.0646549	1	1	6.02	cell organization and biogenesis;RNA metabolism OR transcription;other metabolic processes	other cell component	nucleic acid binding activity			A0A2K3DP46		0	95.6	104.4	1.7	2.15	High	High	High	High	High	High	1
High	A0A2K3DAU4	Uncharacterized protein OS=Chlamydomonas reinhardtii OX=3055 GN=CHLRE_10g445750v5 PE=4 SV=1	0	3.992	13	0.916	-0.13	0.0882334	1	1	3.27		other membranes				A0A2K3DAU4		0	95.6	104.4	1.16	3.7	High	High	High	High	High	High	1
High	A8IZ28	Mitochondrial protein of LYR family OS=Chlamydomonas reinhardtii OX=3055 GN=CHLRE_08g382850v5 PE=3 SV=1	0.007	2.119	8	0.915	-0.13	0.128934	1	1	2.46	cell organization and biogenesis;other metabolic processes			Pf05347	5719831	A8IZ28; cre:CHLRE_08g382850v5		0	95.6	104.4	2.03	4.18	High	High	High	High	High	High	1
High	A0A2K3E0R1	ANK_REP_REGION domain-containing protein OS=Chlamydomonas reinhardtii OX=3055 GN=CHLRE_02g083050v5 PE=4 SV=1	0.007	2.025	1	0.915	-0.13	0.972378	1	1	2.39	other biological processes	nucleus	nucleic acid binding activity	Pf12796, Pf13637		A0A2K3E0R1		0	95.6	104.4	19.14	2.51	High	High	High	High	High	High	1
Medium	A0A2K3CTL8	Sortilin OS=Chlamydomonas reinhardtii OX=3055 GN=CHLRE_16g662250v5 PE=4 SV=1	0.019	1.466	1	0.915	-0.13	0.24618	1	1	2.54	transport	other membranes;ER/Golgi		Pf15901, Pf15902		A0A2K3CTL8		0	95.6	104.4	6.17	3.49	High	High	High	High	High	High	1
Low	A8IHY1	Predicted protein OS=Chlamydomonas reinhardtii OX=3055 GN=CHLRE_10g444500v5 PE=4 SV=1	0.052	0.976	4	0.915	-0.13	0.122472	1	1	2.25				Pf00581	5716057	A8IHY1; cre:CHLRE_10g444500v5		0	95.6	104.4	3.97	1.12	High	High	High	High	High	High	1
High	A8I263	Aspartate aminotransferase OS=Chlamydomonas reinhardtii OX=3055 GN=AST3 PE=4 SV=1	0	47.37	32	0.917	-0.13	0.101294	13	16	57.7	other metabolic processes		other molecular function	Pf00155	5725589	A8I263; cre:CHLRE_02g097900v5	AST3	0	95.7	104.3	1.61	2.97	High	High	High	High	High	High	1
High	A0A2K3E2Y6	C2 domain-containing protein OS=Chlamydomonas reinhardtii OX=3055 GN=CHLRE_02g110350v5 PE=4 SV=1	0	6.702	12	0.918	-0.12	0.132725	3	3	5.71				Pf00168		A0A2K3E2Y6		0	95.7	104.3	7.6	5.83	High	High	High	High	High	High	1
High	A0A2K3DRA0	Adenylyl cyclase-associated protein OS=Chlamydomonas reinhardtii OX=3055 GN=CHLRE_06g304100v5 PE=3 SV=1	0	4.31	3	0.918	-0.12	0.117853	1	1	3.53	cell organization and biogenesis;signal transduction;other biological processes	other cell component	cytoskeletal activity;other molecular function	Pf01213, Pf08603		A0A2K3DRA0		0	95.7	104.3	3.79	3.27	High	High	High	High	High	High	1
High	A0A2K3DU06	Non-specific serine/threonine protein kinase OS=Chlamydomonas reinhardtii OX=3055 GN=CHLRE_04g211600v5 PE=4 SV=1	0	3.712	2	0.917	-0.13	0.544863	1	1	3.21	protein metabolism;other metabolic processes;signal transduction		kinase activity;other molecular function	Pf00069, Pf02149		A0A2K3DU06		0	95.7	104.3	12.08	8.37	High	High	High	High	High	High	1
High	A8J990	Predicted protein OS=Chlamydomonas reinhardtii OX=3055 GN=CHLRE_06g278086v5 PE=4 SV=1	0.001	3.68	14	0.918	-0.12	0.0313388	2	2	6.11				Pf01042	5723601	A8J990; cre:CHLRE_06g278086v5		0	95.7	104.3	1.38	1.22	High	High	High	High	High	High	1
Medium	A8J1X1	Peroxisomal membrane MPV17/PMP22-like protein OS=Chlamydomonas reinhardtii OX=3055 GN=CHLRE_06g278800v5 PE=3 SV=1	0.036	1.266	3	0.917	-0.13	0.352372	1	1	2.15		other membranes;other cell component		Pf04117	5720868	A8J1X1; cre:CHLRE_06g278800v5		0	95.7	104.3	6.63	3.35	High	High	High	High	High	High	1
High	A0A2K3CVV2	A2M domain-containing protein OS=Chlamydomonas reinhardtii OX=3055 GN=CHLRE_16g677205v5 PE=4 SV=1	0	41.877	7	0.919	-0.12	0.0698321	13	15	50.48	other biological processes		enzyme regulator activity	Pf00207, Pf17973		A0A2K3CVV2		0	95.8	104.2	2.12	3.16	High	High	High	High	High	High	1
High	A0A2K3CV50	DLH domain-containing protein OS=Chlamydomonas reinhardtii OX=3055 GN=CHLRE_16g679800v5 PE=4 SV=1	0	14.313	14	0.919	-0.12	0.056494	3	5	24.83			other molecular function	Pf01738		A0A2K3CV50		0	95.8	104.2	2.53	2.41	High	High	High	High	High	High	1
High	A1YSB4	Photosystem-II repair protein OS=Chlamydomonas reinhardtii OX=3055 GN=REP27 PE=2 SV=1	0	13.025	12	0.919	-0.12	0.0669965	6	6	18.57		other membranes;other cell component		Pf11998		A1YSB4	REP27	0	95.8	104.2	3	2.34	High	High	High	High	High	High	1
High	A8JGS2	Plastid ribosomal protein S17 OS=Chlamydomonas reinhardtii OX=3055 GN=PRPS17 PE=3 SV=1	0	8.745	30	0.92	-0.12	0.151	4	7	19.42	protein metabolism;other metabolic processes	mitochondrion;translational apparatus	nucleic acid binding activity;other molecular function	Pf00366	5727958	A8JGS2; cre:CHLRE_02g118950v5	PRPS17	0	95.8	104.2	4.34	0.64	High	High	High	High	High	High	1
High	A0A2K3D193	Uncharacterized protein OS=Chlamydomonas reinhardtii OX=3055 GN=CHLRE_13g603500v5 PE=4 SV=1	0	8.318	20	0.919	-0.12	0.119592	4	4	12.81						A0A2K3D193		0	95.8	104.2	4.55	4.7	High	High	High	High	High	High	1
High	A0A2K3DE20	Uncharacterized protein OS=Chlamydomonas reinhardtii OX=3055 GN=CHLRE_09g389912v5 PE=4 SV=1	0	7.435	4	0.919	-0.12	0.0868231	3	3	9.42	protein metabolism;other metabolic processes;other biological processes	nucleus;other cell component	other molecular function	Pf00400, Pf08324, Pf09070		A0A2K3DE20		0	95.8	104.2	2.58	1.52	High	High	High	High	High	High	1
High	A0A2K3DQX7	Uncharacterized protein OS=Chlamydomonas reinhardtii OX=3055 GN=CHLRE_06g300900v5 PE=4 SV=1	0.002	3.192	2	0.918	-0.12	0.167406	2	2	4.46	other metabolic processes;transport;other biological processes	nucleus;other cell component	other molecular function	Pf07817		A0A2K3DQX7		0	95.8	104.2	1.18	4.19	High	High	High	High	High	High	1
High	A0A2K3CZ18	Uncharacterized protein OS=Chlamydomonas reinhardtii OX=3055 GN=CHLRE_13g562750v5 PE=4 SV=1	0.002	3.155	4	0.92	-0.12	0.923481	1	1	3.29				Pf14234		A0A2K3CZ18		0	95.8	104.2	16.34	15.66	High	High	High	High	High	High	1
High	A0A2K3DGK5	Alpha-amylase OS=Chlamydomonas reinhardtii OX=3055 GN=CHLRE_08g362450v5 PE=3 SV=1	0	40.515	19	0.921	-0.12	0.200824	10	15	55.36	other metabolic processes		other molecular function	Pf00128, Pf07821		A0A2K3DGK5		0	95.9	104.1	5.9	4.76	High	High	High	High	High	High	1
High	A0A2K3DD97	Uncharacterized protein OS=Chlamydomonas reinhardtii OX=3055 GN=CHLRE_09g394550v5 PE=3 SV=1	0	27.174	23	0.921	-0.12	0.401805	5	6	26.25	other metabolic processes	other cell component	other molecular function	Pf00156, Pf13793		A0A2K3DD97		0	95.9	104.1	2.1	10.12	High	High	High	High	High	High	1
High	A8IX80	Acetohydroxyacid dehydratase OS=Chlamydomonas reinhardtii OX=3055 GN=AAD1 PE=3 SV=1	0	71.403	44	0.924	-0.11	0.0393364	19	26	97.67	other metabolic processes		other molecular function	Pf00920	5718841	A8IX80; cre:CHLRE_03g206600v5	AAD1	0	96	104	1.7	1.23	High	High	High	High	High	High	1
High	A0A2K3D9U2	Uncharacterized protein OS=Chlamydomonas reinhardtii OX=3055 GN=CHLRE_10g430501v5 PE=4 SV=1	0	59.499	32	0.923	-0.12	0.0313239	18	24	80.27		other cell component		Pf00564, Pf14559		A0A2K3D9U2		0	96	104	0.63	1.1	High	High	High	High	High	High	1
High	A0A2K3DPP2	Septin-type G domain-containing protein OS=Chlamydomonas reinhardtii OX=3055 GN=CHLRE_06g281600v5 PE=3 SV=1	0	23.642	12	0.923	-0.12	0.456339	7	12	45.13	other biological processes	other membranes;other cell component	other molecular function	Pf00735		A0A2K3DPP2		0	96	104	3.31	6.02	High	High	High	High	High	High	1
High	A8J195	Small rab-related GTPase OS=Chlamydomonas reinhardtii OX=3055 GN=RABB1 PE=4 SV=1	0	19.886	26	0.922	-0.12	0.106135	4	5	17.24		ER/Golgi	other molecular function	Pf00071	5720639	A8J195; cre:CHLRE_09g390763v5	RABB1	0	96	104	2.07	3.49	High	High	High	High	High	High	1
High	A0A2K3DIA9	Protein kinase domain-containing protein OS=Chlamydomonas reinhardtii OX=3055 GN=CHLRE_08g384900v5 PE=3 SV=1	0	9.314	7	0.923	-0.12	0.140004	3	3	10.57			kinase activity;other molecular function	Pf07714		A0A2K3DIA9		0	96	104	3.34	1.45	High	High	High	High	High	High	1
High	A8IW44	Plastid ribosomal protein L19 OS=Chlamydomonas reinhardtii OX=3055 GN=PRPL19 PE=3 SV=1	0	7.983	19	0.924	-0.11	0.0564807	3	7	21.4	protein metabolism;other metabolic processes	translational apparatus	other molecular function	Pf01245	5718620	A8IW44; cre:CHLRE_17g734450v5	PRPL19	0	96	104	1.25	2.31	High	High	High	High	High	High	1
High	A8J6A0	Small rab-related GTPase OS=Chlamydomonas reinhardtii OX=3055 GN=RABF1 PE=4 SV=1	0	6.876	19	0.924	-0.11	0.163938	2	2	7.55	transport	other cytoplasmic organelle;other cell component	other molecular function	Pf00071	5722641	A8J6A0; cre:CHLRE_12g517400v5	RABF1	0	96	104	3.02	3.32	High	High	High	High	High	High	1
High	A8I647	Zeta-carotene desaturase OS=Chlamydomonas reinhardtii OX=3055 GN=ZDS1 PE=3 SV=1	0	5.066	4	0.923	-0.11	0.200063	2	2	6.71	other metabolic processes	other cell component	other molecular function	Pf01593	5726519	A8I647; cre:CHLRE_07g314150v5	ZDS1	0	96	104	3.89	8.95	High	High	High	High	High	High	1
High	A0A2K3DYQ7	Peptide-methionine (R)-S-oxide reductase OS=Chlamydomonas reinhardtii OX=3055 GN=CHLRE_03g195850v5 PE=3 SV=1	0.002	3.204	4	0.923	-0.12	0.509516	1	1	3.01	protein metabolism;other metabolic processes;stress response	other cell component	other molecular function	Pf01641		A0A2K3DYQ7		0	96	104	7.52	0.27	High	High	High	High	High	High	1
Medium	A0A2K3D2B3	Uncharacterized protein OS=Chlamydomonas reinhardtii OX=3055 GN=CHLRE_12g487700v5 PE=4 SV=1	0.015	1.644	1	0.923	-0.12	0.190652	1	1	2.67						A0A2K3D2B3		0	96	104	5.49	0.84	High	High	High	High	High	High	1
High	Q945T2	GrpE protein homolog OS=Chlamydomonas reinhardtii OX=3055 GN=CGE1 PE=2 SV=1	0	41.631	66	0.924	-0.11	0.0849834	12	17	61.87	other biological processes	mitochondrion	other molecular function	Pf01025	5717997	cre:CHLRE_07g341600v5; Q945T2	CGE1	0	96.1	103.9	2.53	1.77	High	High	High	High	High	High	1
High	A0A2K3DR14	NAD(P)-bd_dom domain-containing protein OS=Chlamydomonas reinhardtii OX=3055 GN=CHLRE_06g300700v5 PE=4 SV=1	0	32.848	44	0.926	-0.11	0.0485798	8	12	46.33				Pf13460		A0A2K3DR14		0	96.1	103.9	1.62	0.88	High	High	High	High	High	High	1
High	A8JHQ7	Small rab-related GTPase OS=Chlamydomonas reinhardtii OX=3055 GN=RABD1 PE=4 SV=1	0	27.323	38	0.924	-0.11	0.0616894	7	9	32.43	transport	other cell component	other molecular function	Pf00071	5728675	A8JHQ7; cre:CHLRE_12g560150v5	RABD1	0	96.1	103.9	1.81	0.35	High	High	High	High	High	High	1
High	A8IUC3	Plastid ribosomal protein L32 OS=Chlamydomonas reinhardtii OX=3055 GN=PRPL32 PE=4 SV=1	0	14.305	30	0.925	-0.11	0.0752644	3	8	25.61	protein metabolism;other metabolic processes	translational apparatus	other molecular function	Pf01783	5718085	A8IUC3; cre:CHLRE_07g352850v5	PRPL32	0	96.1	103.9	2.28	2.34	High	High	High	High	High	High	1
High	A0A2K3DFB7	cobW domain-containing protein OS=Chlamydomonas reinhardtii OX=3055 GN=CHLRE_09g407016v5 PE=4 SV=1	0	13.234	22	0.925	-0.11	0.226967	2	3	13.52				Pf02492		A0A2K3DFB7		0	96.1	103.9	5.46	2.11	High	High	High	High	High	High	1
High	A8HN48	Peptidyl-prolyl cis-trans isomerase, cyclophilin-type OS=Chlamydomonas reinhardtii OX=3055 GN=CYN40 PE=4 SV=1	0	10.36	10	0.924	-0.11	0.2098	5	9	23.47	protein metabolism;other metabolic processes;other biological processes	other cell component	other molecular function	Pf00160	5715689	A8HN48; cre:CHLRE_01g047700v5	CYN40	0	96.1	103.9	7.61	11.79	High	High	High	High	High	High	1
High	A0A2K3CQG3	Uncharacterized protein OS=Chlamydomonas reinhardtii OX=3055 GN=CHLRE_17g723250v5 PE=4 SV=1	0	6.847	3	0.925	-0.11	0.0547041	3	3	8.53			other molecular function	Pf00675, Pf05193		A0A2K3CQG3		0	96.1	103.9	1.59	2.22	High	High	High	High	High	High	1
High	A8ICB3	Proteasome subunit beta OS=Chlamydomonas reinhardtii OX=3055 GN=PBB1 PE=3 SV=1	0	6.738	10	0.924	-0.11	0.295553	3	4	11.02	protein metabolism;other metabolic processes	nucleus;other cell component	other molecular function	Pf00227	5728211	A8ICB3; cre:CHLRE_10g424400v5	PBB1	0	96.1	103.9	4.1	3.66	High	High	High	High	High	High	1
High	A0A2K3DTU2	S1 motif domain-containing protein OS=Chlamydomonas reinhardtii OX=3055 GN=CHLRE_04g214501v5 PE=4 SV=1	0	6.581	3	0.925	-0.11	0.11713	2	4	11.24	RNA metabolism OR transcription;other metabolic processes	cytosol;mitochondrion	nucleic acid binding activity;other molecular function	Pf00013, Pf01138, Pf03725		A0A2K3DTU2		0	96.1	103.9	3.2	3.99	High	High	High	High	High	High	1
High	A0A2K3DDJ6	Uncharacterized protein OS=Chlamydomonas reinhardtii OX=3055 GN=CHLRE_09g390604v5 PE=4 SV=1	0	6.064	8	0.925	-0.11	0.0940385	2	3	8.79						A0A2K3DDJ6		0	96.1	103.9	1.45	2.45	High	High	High	High	High	High	1
High	P11094	50S ribosomal protein L14, chloroplastic OS=Chlamydomonas reinhardtii OX=3055 GN=rpl14 PE=3 SV=1	0	4.042	19	0.925	-0.11	0.0983437	2	2	5.36	protein metabolism;other metabolic processes	mitochondrion;translational apparatus;other cell component	nucleic acid binding activity;other molecular function	Pf00238	2717058	B7U1F8; cre:ChreCp015; P11094	rpl14	0	96.1	103.9	2.45	0.29	High	High	High	High	High	High	1
Low	A0A2K3DGI1	Uncharacterized protein OS=Chlamydomonas reinhardtii OX=3055 GN=CHLRE_08g361700v5 PE=4 SV=1	0.051	0.984	1	0.924	-0.11	0.200736	1	1	2.52						A0A2K3DGI1		0	96.1	103.9	5.18	2.27	High	High	High	High	High	High	1	Met-loss [N-Term]
High	A0A2K3DDA0	FAS1 domain-containing protein OS=Chlamydomonas reinhardtii OX=3055 GN=CHLRE_09g394200v5 PE=4 SV=1	0	43.516	10	0.926	-0.11	0.291969	10	11	48.67	other biological processes	nucleus	other molecular function	Pf02469		A0A2K3DDA0		0	96.2	103.8	2.78	11.05	High	High	High	High	High	High	1
High	A0A2K3E6S5	PDZ domain-containing protein OS=Chlamydomonas reinhardtii OX=3055 GN=CHLRE_01g031100v5 PE=4 SV=1	0	29.196	30	0.926	-0.11	0.123204	9	11	32.96				Pf00595		A0A2K3E6S5		0	96.2	103.8	1.23	3.36	High	High	High	High	High	High	1
High	A0A2K3DS23	Glutamate dehydrogenase OS=Chlamydomonas reinhardtii OX=3055 GN=CHLRE_05g232150v5 PE=3 SV=1	0	27.542	23	0.927	-0.11	0.0873551	8	11	34.56	other metabolic processes	mitochondrion	other molecular function	Pf00208, Pf02812		A0A2K3DS23		0	96.2	103.8	3.03	1.76	High	High	High	High	High	High	1
High	A8IKN8	Predicted protein OS=Chlamydomonas reinhardtii OX=3055 GN=CPLD30 PE=4 SV=1	0	13.747	30	0.928	-0.11	0.226967	4	6	20.1			other molecular function		5716567	A8IKN8; cre:CHLRE_12g510400v5	CPLD30	0	96.2	103.8	6.83	3.95	High	High	High	High	High	High	1
High	A0A2K3D5T7	RIBOSOMAL_L9 domain-containing protein OS=Chlamydomonas reinhardtii OX=3055 GN=CHLRE_12g556050v5 PE=3 SV=1	0	4.343	10	0.926	-0.11	0.10329	2	2	6.1	protein metabolism;other metabolic processes	mitochondrion;translational apparatus	nucleic acid binding activity;other molecular function	Pf01281, Pf03948		A0A2K3D5T7		0	96.2	103.8	2.54	2.73	High	High	High	High	High	High	1
High	A0A2K3E8H0	LsmAD domain-containing protein OS=Chlamydomonas reinhardtii OX=3055 GN=CHLRE_01g063997v5 PE=4 SV=1	0	3.914	3	0.927	-0.11	0.0485798	2	2	2.96			nucleic acid binding activity	Pf06741, Pf14438		A0A2K3E8H0		0	96.2	103.8	1.68	2.25	High	High	High	High	High	High	1
Medium	A0A2K3E1B6	Peptidylprolyl isomerase OS=Chlamydomonas reinhardtii OX=3055 GN=CHLRE_02g092250v5 PE=4 SV=1	0.014	1.809	2	0.927	-0.11	0.0877452	1	1	2.48		other membranes;other cell component	other molecular function	Pf00254, Pf07719		A0A2K3E1B6		0	96.2	103.8	2.72	1.27	High	High	High	High	High	High	1
High	A8IGH1	Superoxide dismutase OS=Chlamydomonas reinhardtii OX=3055 GN=FSD1 PE=2 SV=1	0	53.396	46	0.928	-0.11	0.0402103	9	32	127.88	other metabolic processes;stress response	other cell component	other molecular function	Pf00081, Pf02777	5716112	A8IGH1; cre:CHLRE_10g436050v5	FSD1	0	96.3	103.7	1.04	1.5	High	High	High	High	High	High	1
High	A8JIJ1	Subunit of exon junction complex OS=Chlamydomonas reinhardtii OX=3055 GN=UAP56 PE=4 SV=1	0	44.213	28	0.928	-0.11	0.118106	10	13	46.94			nucleic acid binding activity;other molecular function	Pf00270, Pf00271	5729315	A8JIJ1; cre:CHLRE_17g719000v5	UAP56	0	96.3	103.7	1.42	4.37	High	High	High	High	High	High	1
High	A0A2K3DZM1	Uncharacterized protein OS=Chlamydomonas reinhardtii OX=3055 GN=CHLRE_03g199647v5 PE=3 SV=1	0	35.453	25	0.929	-0.11	0.0402103	10	12	40.38		nucleus	nucleic acid binding activity;other molecular function	Pf00270, Pf00271		A0A2K3DZM1		0	96.3	103.7	1.05	0.35	High	High	High	High	High	High	1
High	A8JIB8	RNA binding protein OS=Chlamydomonas reinhardtii OX=3055 GN=CHLRE_04g231124v5 PE=4 SV=1	0	12.835	15	0.928	-0.11	0.0518643	3	5	18.85			other molecular function	Pf00397, Pf00642	5729232	A8JIB8; cre:CHLRE_04g231124v5		0	96.3	103.7	1.84	1.75	High	High	High	High	High	High	1
High	A0A2K3CX48	Uncharacterized protein OS=Chlamydomonas reinhardtii OX=3055 GN=CHLRE_14g608800v5 PE=3 SV=1	0	9.314	10	0.928	-0.11	0.0361151	2	2	11.03			other molecular function	Pf00106		A0A2K3CX48		0	96.3	103.7	1.47	0.96	High	High	High	High	High	High	1
High	A0A2K3DLW1	Uncharacterized protein OS=Chlamydomonas reinhardtii OX=3055 GN=CHLRE_06g250450v5 PE=4 SV=1	0.001	3.613	5	0.929	-0.11	0.483336	1	1	3.6		other membranes		Pf13593		A0A2K3DLW1		0	96.3	103.7	6.98	1.18	High	High	High	High	High	High	1
High	A8J9W0	Ribosomal protein L23 OS=Chlamydomonas reinhardtii OX=3055 GN=RPL23 PE=3 SV=1	0.002	2.708	6	0.928	-0.11	0.231387	1	1	2.9	protein metabolism;other metabolic processes	cytosol;translational apparatus	nucleic acid binding activity;other molecular function	Pf00238	5724241	A8J9W0; cre:CHLRE_04g211800v5	RPL23	0	96.3	103.7	7.48	5.6	High	High	High	High	High	High	1
High	A0A2K3DA63	Uncharacterized protein OS=Chlamydomonas reinhardtii OX=3055 GN=CHLRE_10g435850v5 PE=4 SV=1	0.002	2.545	5	0.928	-0.11	0.719663	1	1	2.48						A0A2K3DA63		0	96.3	103.7	5.47	8.6	High	High	High	High	High	High	1
High	Q8HTL1	50S ribosomal protein L5, chloroplastic OS=Chlamydomonas reinhardtii OX=3055 GN=rpl5 PE=3 SV=2	0	25.134	41	0.931	-0.1	0.404034	7	14	45	protein metabolism;other metabolic processes	cytosol;translational apparatus;other cell component	nucleic acid binding activity;other molecular function	Pf00281, Pf00673	2717059	B7U1F9; cre:ChreCp016; Q8HTL1	rpl5	0	96.4	103.6	6.7	1.96	High	High	High	High	High	High	1
High	A0A2K3CNN3	HVA22-like protein OS=Chlamydomonas reinhardtii OX=3055 GN=CHLRE_17g696850v5 PE=3 SV=1	0	16.191	28	0.931	-0.1	0.106689	4	5	20.93		other membranes		Pf03134		A0A2K3CNN3		0	96.4	103.6	2.33	0.35	High	High	High	High	High	High	1
High	A8HVK7	Predicted protein OS=Chlamydomonas reinhardtii OX=3055 GN=CHLRE_06g273550v5 PE=4 SV=1	0	14.812	33	0.93	-0.1	0.314902	3	6	26.45					5721789	A8HVK7; cre:CHLRE_06g273550v5		0	96.4	103.6	1.86	4.82	High	High	High	High	High	High	1
High	A8I2V7	Predicted protein OS=Chlamydomonas reinhardtii OX=3055 GN=CHLRE_02g114450v5 PE=4 SV=1	0	14.29	24	0.93	-0.11	0.0530353	4	4	14.51					5725214	A8I2V7; cre:CHLRE_02g114450v5		0	96.4	103.6	1.36	2.17	High	High	High	High	High	High	1
High	A8IUL9	Predicted protein OS=Chlamydomonas reinhardtii OX=3055 GN=CHLRE_14g633550v5 PE=4 SV=1	0	9.548	18	0.93	-0.1	0.39323	2	2	8.02		cytosol		Pf02036	5718224	A8IUL9; cre:CHLRE_14g633550v5		0	96.4	103.6	4.6	4.33	High	High	High	High	High	High	1
High	A8HQ97	V-type proton ATPase subunit H OS=Chlamydomonas reinhardtii OX=3055 GN=ATPvH PE=3 SV=1	0	9.273	7	0.931	-0.1	0.0432568	3	5	15.87	transport	other membranes;other cytoplasmic organelle	transporter activity	Pf03224, Pf11698	5715313	A8HQ97; cre:CHLRE_01g027800v5	ATPvH	0	96.4	103.6	1.64	1.39	High	High	High	High	High	High	1
High	A0A2K3E3P0	RRM domain-containing protein OS=Chlamydomonas reinhardtii OX=3055 GN=CHLRE_02g146200v5 PE=4 SV=1	0.001	3.388	3	0.931	-0.1	0.895642	1	1	2.72			nucleic acid binding activity	Pf00076		A0A2K3E3P0		0	96.4	103.6	7.7	12.5	High	High	High	High	High	High	1
High	A0A2K3DCY4	Uncharacterized protein OS=Chlamydomonas reinhardtii OX=3055 GN=CHLRE_09g399650v5 PE=4 SV=1	0.002	2.66	4	0.931	-0.1	0.336072	1	1	3.55						A0A2K3DCY4		0	96.4	103.6	9.19	1.96	High	High	High	High	High	High	1
High	A0A2K3CTF0	CBF domain-containing protein OS=Chlamydomonas reinhardtii OX=3055 GN=CHLRE_16g659600v5 PE=4 SV=1	0.002	2.624	1	0.93	-0.1	0.156961	1	1	0	DNA metabolism;other metabolic processes	nucleus	other molecular function	Pf03914		A0A2K3CTF0		0	96.4	103.6	3.54	1.36	High	High	High	High	High	High	1
High	A0A2K3E7E9	PAP_fibrillin domain-containing protein OS=Chlamydomonas reinhardtii OX=3055 GN=CHLRE_01g039550v5 PE=4 SV=1	0.002	2.589	1	0.93	-0.1	0.272926	1	2	5.42				Pf04755		A0A2K3E7E9		0	96.4	103.6	2.91	4.17	High	High	High	High	High	High	1
Medium	A0A2K3DEF4	Uncharacterized protein OS=Chlamydomonas reinhardtii OX=3055 GN=CHLRE_09g394139v5 PE=4 SV=1	0.017	1.574	1	0.93	-0.1	0.352656	1	1	2.82						A0A2K3DEF4		0	96.4	103.6	4.24	3.18	High	High	High	High	High	High	1
High	A8HMC0	Calreticulin OS=Chlamydomonas reinhardtii OX=3055 GN=CRT2 PE=3 SV=1	0	127.502	65	0.933	-0.1	0.259752	22	46	193.57	protein metabolism;other metabolic processes;stress response;other biological processes	other membranes;ER/Golgi	other molecular function	Pf00262	5715514	A8HMC0; cre:CHLRE_01g038400v5	CRT2	0	96.5	103.5	2.2	4.05	High	High	High	High	High	High	1
High	A8J637	Polyprotein of EF-Ts, chloroplastic OS=Chlamydomonas reinhardtii OX=3055 GN=PETs PE=1 SV=1	0	112.668	28	0.933	-0.1	0.0338338	25	41	171.03	protein metabolism;other metabolic processes;other biological processes	mitochondrion;translational apparatus;other cell component	nucleic acid binding activity;other molecular function	Pf00575, Pf00889	5722614	A8J637; cre:CHLRE_12g519180v5; Q5QEB2	PETs	0	96.5	103.5	1.07	0.78	High	High	High	High	High	High	1
High	A0A140CTI1	ADP ribosylation factor-like 3 OS=Chlamydomonas reinhardtii OX=3055 GN=Arl3 PE=2 SV=1	0	31.954	53	0.932	-0.1	0.200063	7	10	42.92	cell organization and biogenesis	cytoskeleton;other cell component	other molecular function	Pf00025		A0A140CTI1	Arl3	0	96.5	103.5	1.38	5.94	High	High	High	High	High	High	1	Met-loss [N-Term]
High	Q93VE0	Chlorophyll a-b binding protein, chloroplastic OS=Chlamydomonas reinhardtii OX=3055 GN=LhcII-4 PE=1 SV=1	0	31.242	31	0.932	-0.1	0.515139	5	16	66.68	other metabolic processes;other biological processes	other membranes	other molecular function	Pf00504		Q93VE0	LhcII-4	0	96.5	103.5	9.14	5.3	High	High	High	High	High	High	1
High	A8J8W6	SR protein factor OS=Chlamydomonas reinhardtii OX=3055 GN=SRP36 PE=4 SV=1	0	25.995	24	0.933	-0.1	0.0303366	6	9	33.57	RNA metabolism OR transcription;other metabolic processes	nucleus	nucleic acid binding activity	Pf00076	5723614	A8J8W6; cre:CHLRE_06g278239v5	SRP36	0	96.5	103.5	1.02	0.83	High	High	High	High	High	High	1
High	A8HP90	Ribosomal protein L6 OS=Chlamydomonas reinhardtii OX=3055 GN=RPL6 PE=4 SV=1	0	19.755	25	0.933	-0.1	0.100945	5	6	24.42	cell organization and biogenesis;protein metabolism;other metabolic processes	cytosol;translational apparatus	nucleic acid binding activity;other molecular function	Pf01159	5715022	A8HP90; cre:CHLRE_01g011000v5	RPL6	0	96.5	103.5	0.61	2.77	High	High	High	High	High	High	1
High	A0A2K3DAN0	TUG-UBL1 domain-containing protein OS=Chlamydomonas reinhardtii OX=3055 GN=CHLRE_10g443650v5 PE=4 SV=1	0	17.167	10	0.933	-0.1	0.396861	3	4	18.14				Pf11470		A0A2K3DAN0		0	96.5	103.5	9.06	2.43	High	High	High	High	High	High	1
High	A8J8Z0	Predicted protein OS=Chlamydomonas reinhardtii OX=3055 GN=CHLRE_06g278211v5 PE=4 SV=1	0	13.57	14	0.932	-0.1	0.205524	3	7	23.58					5723629	A8J8Z0; cre:CHLRE_06g278211v5		0	96.5	103.5	3.54	0.46	High	High	High	High	High	High	1
High	A8IA77	Glutamate--cysteine ligase OS=Chlamydomonas reinhardtii OX=3055 GN=GSH1 PE=3 SV=1	0	9.476	6	0.932	-0.1	0.1396	3	5	15.47	other metabolic processes	other cell component	other molecular function	Pf04107	5727225	A8IA77; cre:CHLRE_02g077100v5	GSH1	0	96.5	103.5	3.75	5.21	High	High	High	High	High	High	1
High	A0A2K3D8Z6	Calponin-homology (CH) domain-containing protein OS=Chlamydomonas reinhardtii OX=3055 GN=CHLRE_10g418150v5 PE=4 SV=1	0	4.414	6	0.932	-0.1	0.480471	1	1	3.22	other biological processes	cytoskeleton	cytoskeletal activity	Pf06294		A0A2K3D8Z6		0	96.5	103.5	5.49	6.86	High	High	High	High	High	High	1
High	A8IBG1	Ribosomal protein L37 OS=Chlamydomonas reinhardtii OX=3055 GN=RPL37 PE=3 SV=1	0	3.825	16	0.933	-0.1	0.21333	2	2	2.28	protein metabolism;other metabolic processes	cytosol;translational apparatus	nucleic acid binding activity;other molecular function	Pf01907	5728094	A8IBG1; cre:CHLRE_10g430400v5	RPL37	0	96.5	103.5	5.87	3.71	High	High	High	High	High	High	1
High	A0A2K3E754	Uncharacterized protein OS=Chlamydomonas reinhardtii OX=3055 GN=CHLRE_01g034950v5 PE=4 SV=1	0.002	3.009	4	0.932	-0.1	0.352656	1	1	5.16			other molecular function	Pf00005		A0A2K3E754		0	96.5	103.5	5.74	8.97	High	High	High	High	High	High	1
Medium	Q6IET4	Inner arm dynein light chain OS=Chlamydomonas reinhardtii OX=3055 GN=TCTEX2B PE=2 SV=1	0.034	1.309	6	0.932	-0.1	0.638449	1	1	2.59	other biological processes	cytoskeleton;other cell component	other molecular function	Pf03645	5720288	cre:CHLRE_09g394213v5; Q6IET4	TCTEX2B	0	96.5	103.5	7.65	4.88	High	High	High	High	High	High	1
High	A0A2K3CYC9	Phosphomannomutase OS=Chlamydomonas reinhardtii OX=3055 GN=CHLRE_14g626900v5 PE=3 SV=1	0	9.641	12	0.935	-0.1	0.0670593	3	5	16.04	protein metabolism;other metabolic processes	cytosol	other molecular function	Pf03332		A0A2K3CYC9		0	96.6	103.4	1.52	2.14	High	High	High	High	High	High	1
High	A0A2K3CSU0	zf-Tim10_DDP domain-containing protein OS=Chlamydomonas reinhardtii OX=3055 GN=CHLRE_16g650800v5 PE=3 SV=1	0	7.99	31	0.934	-0.1	0.110838	2	2	6.92	cell organization and biogenesis;transport	other membranes;mitochondrion	other molecular function	Pf02953		A0A2K3CSU0		0	96.6	103.4	1.76	2.74	High	High	High	High	High	High	1
High	A0A2K3CYL1	Uncharacterized protein OS=Chlamydomonas reinhardtii OX=3055 GN=CHLRE_14g629500v5 PE=4 SV=1	0	6.58	9	0.933	-0.1	0.560328	2	2	6.2	RNA metabolism OR transcription;other metabolic processes;other biological processes	nucleus	other molecular function	Pf06244		A0A2K3CYL1		0	96.6	103.4	8.5	1.65	High	High	High	High	High	High	1
High	A0A2K3D0R8	Photolyase/cryptochrome alpha/beta domain-containing protein OS=Chlamydomonas reinhardtii OX=3055 GN=CHLRE_13g586350v5 PE=4 SV=1	0	5.859	5	0.935	-0.1	0.124168	3	3	9.15			other molecular function	Pf00875, Pf12697		A0A2K3D0R8		0	96.6	103.4	2.84	2.79	High	High	High	High	High	High	1
High	A8HYG6	SPL2p OS=Chlamydomonas reinhardtii OX=3055 GN=SPL2 PE=4 SV=1	0.002	3.111	3	0.933	-0.1	0.217595	2	2	2.2	cell organization and biogenesis;RNA metabolism OR transcription;other metabolic processes	nucleus	nucleic acid binding activity;other molecular function	Pf12874, Pf16835	5722168	A8HYG6; cre:CHLRE_06g252700v5	SPL2	0	96.6	103.4	5.79	6.83	High	High	High	High	High	High	1
High	A8HQC2	Predicted protein OS=Chlamydomonas reinhardtii OX=3055 GN=CHLRE_01g028600v5 PE=4 SV=1	0.002	2.821	5	0.934	-0.1	0.125522	1	1	3.41			other molecular function	Pf13561	5715331	A8HQC2; cre:CHLRE_01g028600v5		0	96.6	103.4	5.45	4.88	High	High	High	High	High	High	1
Medium	A8JDR3	Ribonucleoside-diphosphate reductase OS=Chlamydomonas reinhardtii OX=3055 GN=RIR1 PE=3 SV=1	0.036	1.252	1	0.935	-0.1	0.123204	1	1	2.2	DNA metabolism;other metabolic processes	cytosol	other molecular function	Pf00317, Pf02867, Pf03477	5726125	A8JDR3; cre:CHLRE_12g492950v5	RIR1	0	96.6	103.4	3.14	4.73	High	High	High	High	High	High	1
Medium	A0A2K3CZX1	RRM domain-containing protein OS=Chlamydomonas reinhardtii OX=3055 GN=CHLRE_13g573650v5 PE=4 SV=1	0.039	1.211	2	0.935	-0.1	0.524492	1	1	2.47	RNA metabolism OR transcription;other metabolic processes	nucleus;other cell component	nucleic acid binding activity	Pf00076		A0A2K3CZX1		0	96.6	103.4	3.26	7.35	High	High	High	High	High	High	1
High	A8J914	UDP-glucose 6-dehydrogenase OS=Chlamydomonas reinhardtii OX=3055 GN=UGD2 PE=3 SV=1	0	39.028	27	0.936	-0.09	0.0530353	11	17	59.4	other metabolic processes	cytosol;nucleus	other molecular function	Pf00984, Pf03720, Pf03721	5723562	A8J914; cre:CHLRE_06g278185v5	UGD2	0	96.7	103.3	1.72	1.35	High	High	High	High	High	High	1
High	A0A2K3E7M7	SMP-LTD domain-containing protein OS=Chlamydomonas reinhardtii OX=3055 GN=CHLRE_01g044600v5 PE=4 SV=1	0	20.97	15	0.937	-0.09	0.0859957	3	4	18.72	transport	other membranes;ER/Golgi	other molecular function	Pf17047		A0A2K3E7M7		0	96.7	103.3	1.38	2.64	High	High	High	High	High	High	1
High	A8JBB4	Glutathione S-transferase OS=Chlamydomonas reinhardtii OX=3055 GN=GSTS2 PE=3 SV=1	0	14.883	26	0.936	-0.09	0.263519	4	4	15.43	other metabolic processes		other molecular function	Pf02798, Pf14497	5724816	A8JBB4; cre:CHLRE_16g682725v5	GSTS2	0	96.7	103.3	0.71	4.21	High	High	High	High	High	High	1
High	A8J311	Predicted protein OS=Chlamydomonas reinhardtii OX=3055 GN=CHLRE_03g145507v5 PE=4 SV=1	0	10.416	17	0.936	-0.1	0.0918367	3	4	14.33					5721259	A8J311; cre:CHLRE_03g145507v5		0	96.7	103.3	2.74	2.64	High	High	High	High	High	High	1
High	A8I3Q0	Flagellar associated protein, transcriptional coactivator-like protein OS=Chlamydomonas reinhardtii OX=3055 GN=FAP280 PE=4 SV=1	0	10.22	24	0.935	-0.1	0.136437	4	5	14.58		cytoskeleton;nucleus	nucleic acid binding activity	Pf01381, Pf08523	5725276	A8I3Q0; cre:CHLRE_02g108450v5	FAP280	0	96.7	103.3	2.43	5.31	High	High	High	High	High	High	1
High	A0A2K3D8Q3	AB hydrolase-1 domain-containing protein OS=Chlamydomonas reinhardtii OX=3055 GN=CHLRE_11g481250v5 PE=4 SV=1	0	7.701	7	0.935	-0.1	0.395836	2	2	7.72			other molecular function	Pf00561		A0A2K3D8Q3		0	96.7	103.3	6.62	4.43	High	High	High	High	High	High	1
High	A0A2K3DVF5	Uncharacterized protein OS=Chlamydomonas reinhardtii OX=3055 GN=CHLRE_03g146247v5 PE=4 SV=1	0	3.755	10	0.937	-0.09	0.898657	1	1	2.76	other metabolic processes	other membranes;mitochondrion		Pf04800		A0A2K3DVF5		0	96.7	103.3	17.51	12.09	High	High	High	High	High	High	1
High	A0A2K3CWP7	Uncharacterized protein OS=Chlamydomonas reinhardtii OX=3055 GN=CHLRE_15g639650v5 PE=4 SV=1	0.003	2.377	2	0.936	-0.1	0.708363	1	1	2.32	RNA metabolism OR transcription;other metabolic processes;other biological processes	mitochondrion;other cell component	nucleic acid binding activity			A0A2K3CWP7		0	96.7	103.3	8	7.54	High	High	High	High	High	High	1
High	A0A2K3DFE0	Uncharacterized protein OS=Chlamydomonas reinhardtii OX=3055 GN=CHLRE_09g407650v5 PE=4 SV=1	0.003	2.372	8	0.936	-0.1	0.805992	1	2	4.09						A0A2K3DFE0		0	96.7	103.3	14.01	14.17	High	High	High	High	High	High	1
High	A8IAT7	Copper transport accessory protein OS=Chlamydomonas reinhardtii OX=3055 GN=CTR3 PE=2 SV=1	0.003	2.335	1	0.937	-0.09	0.509908	1	1	2.27	transport;other biological processes	plasma membrane;other membranes	transporter activity		5728014	A8IAT7; cre:CHLRE_10g434650v5	CTR3	0	96.7	103.3	16.03	12.99	High	High	High	High	High	High	1
High	A8ICG9	Malate dehydrogenase OS=Chlamydomonas reinhardtii OX=3055 GN=MDH2 PE=3 SV=1	0	46.4	45	0.938	-0.09	0.116377	12	13	47.39	other metabolic processes	other cell component	other molecular function	Pf00056, Pf02866	5728232	A8ICG9; cre:CHLRE_10g423250v5	MDH2	0	96.8	103.2	2.14	3.77	High	High	High	High	High	High	1
High	A0A2K3D7U3	3-oxoacyl-[acyl-carrier-protein] synthase OS=Chlamydomonas reinhardtii OX=3055 GN=CHLRE_11g467723v5 PE=3 SV=1	0	39.839	23	0.939	-0.09	0.0878196	8	11	46.42	other metabolic processes		other molecular function	Pf00109, Pf02801		A0A2K3D7U3		0	96.8	103.2	2.68	1.53	High	High	High	High	High	High	1
High	Q19VH4	AGG4 OS=Chlamydomonas reinhardtii OX=3055 GN=CHLRE_10g456050v5 PE=2 SV=1	0	37.044	48	0.939	-0.09	0.0742771	9	16	59.74		cytoskeleton	other molecular function	Pf03358	5724104	cre:CHLRE_10g456050v5; Q19VH4		0	96.8	103.2	0.51	2	High	High	High	High	High	High	1
High	A8IW09	Peptidylprolyl isomerase OS=Chlamydomonas reinhardtii OX=3055 GN=FKB16-3 PE=4 SV=1	0	32.562	46	0.938	-0.09	0.0485798	7	11	43.69			other molecular function	Pf00254	5718598	A8IW09; cre:CHLRE_12g530300v5	FKB16-3	0	96.8	103.2	1.32	1.06	High	High	High	High	High	High	1
High	A8HXL8	Chloroplast ATP synthase gamma chain OS=Chlamydomonas reinhardtii OX=3055 GN=ATPC PE=3 SV=1	0	19.824	17	0.939	-0.09	0.234094	7	13	39.82	other metabolic processes;transport	other membranes;mitochondrion	transporter activity	Pf00231	5722055	A8HXL8; cre:CHLRE_06g259900v5	ATPC	0	96.8	103.2	5.33	4.97	High	High	High	High	High	High	1
High	Q84X70	CR084 protein OS=Chlamydomonas reinhardtii OX=3055 GN=CHLRE_10g458550v5 PE=4 SV=1	0	17.179	31	0.938	-0.09	0.209867	3	9	39.93			nucleic acid binding activity	Pf02575	5724130	cre:CHLRE_10g458550v5; Q84X70		0	96.8	103.2	3.16	0.39	High	High	High	High	High	High	1
High	A8HNJ8	Plastid ribosomal protein L18 OS=Chlamydomonas reinhardtii OX=3055 GN=PRPL18 PE=3 SV=1	0	14.957	35	0.938	-0.09	0.166601	5	5	17.99	protein metabolism;other metabolic processes	translational apparatus;other cell component	nucleic acid binding activity;other molecular function	Pf00861	5715771	A8HNJ8; cre:CHLRE_01g052100v5	PRPL18	0	96.8	103.2	0.46	3.42	High	High	High	High	High	High	1
High	A8HSJ3	Predicted protein OS=Chlamydomonas reinhardtii OX=3055 GN=CHLRE_13g571700v5 PE=4 SV=1	0	11.606	8	0.939	-0.09	0.305178	4	4	12.15	protein metabolism;other metabolic processes;signal transduction	nucleus;other cell component	kinase activity;other molecular function	Pf00069, Pf13499	5719151	A8HSJ3; cre:CHLRE_13g571700v5		0	96.8	103.2	5	4.79	High	High	High	High	High	High	1
High	A0A2K3DFI1	Uroporphyrinogen-III synthase OS=Chlamydomonas reinhardtii OX=3055 GN=CHLRE_09g409100v5 PE=3 SV=1	0	9.552	17	0.938	-0.09	0.0641317	3	3	11.48	other metabolic processes		other molecular function	Pf02602		A0A2K3DFI1		0	96.8	103.2	1.81	0.52	High	High	High	High	High	High	1
High	A0A2K3D6J3	Uncharacterized protein OS=Chlamydomonas reinhardtii OX=3055 GN=CHLRE_12g545550v5 PE=4 SV=1	0	9.377	9	0.938	-0.09	0.570494	2	2	13.74						A0A2K3D6J3		0	96.8	103.2	16.03	12.78	High	High	High	High	High	High	1
High	A8J6E6	Predicted protein OS=Chlamydomonas reinhardtii OX=3055 GN=CHLRE_17g720950v5 PE=4 SV=1	0	7.868	10	0.937	-0.09	0.132788	2	2	8.26	protein metabolism;other metabolic processes	other membranes;ER/Golgi	other molecular function	Pf02544	5722686	A8J6E6; cre:CHLRE_17g720950v5		0	96.8	103.2	5.24	5.55	High	High	High	High	High	High	1
High	A0A2K3D9M4	Uncharacterized protein OS=Chlamydomonas reinhardtii OX=3055 GN=CHLRE_10g427453v5 PE=4 SV=1	0.008	1.943	0	0.937	-0.09	0.185572	1	2	6.29						A0A2K3D9M4		0	96.8	103.2	4.15	2.71	High	High	High	High	High	High	1	Met-loss [N-Term]
Medium	A0A2K3E694	AP2/ERF domain-containing protein OS=Chlamydomonas reinhardtii OX=3055 GN=CHLRE_01g023100v5 PE=4 SV=1	0.032	1.369	2	0.939	-0.09	0.252137	1	1	2.06	other biological processes	nucleus	nucleic acid binding activity;other molecular function	Pf00847		A0A2K3E694		0	96.8	103.2	6.93	0.88	High	High	High	High	High	High	1
High	A8HZZ4	Alanine aminotransferase OS=Chlamydomonas reinhardtii OX=3055 GN=AAT1 PE=4 SV=1	0	63.494	44	0.939	-0.09	0.264828	18	25	87.55	other metabolic processes		other molecular function	Pf00155	5724070	A8HZZ4; cre:CHLRE_10g451950v5	AAT1	0	96.9	103.1	6.04	2.4	High	High	High	High	High	High	1
High	Q66YD0	Chloroplast vesicle-inducing protein in plastids 1 OS=Chlamydomonas reinhardtii OX=3055 GN=VIPP1 PE=2 SV=1	0	45.255	39	0.94	-0.09	0.0586693	9	14	54.38				Pf04012	5719360	cre:CHLRE_13g583550v5; Q66YD0	VIPP1	0	96.9	103.1	0.72	1.56	High	High	High	High	High	High	1
High	A0A2K3DJ22	Uncharacterized protein OS=Chlamydomonas reinhardtii OX=3055 GN=CHLRE_07g321400v5 PE=4 SV=1	0	35.89	7	0.94	-0.09	0.127795	10	13	44.16		other membranes		Pf13948		A0A2K3DJ22		0	96.9	103.1	3.32	5.08	High	High	High	High	High	High	1
High	A8IRX5	GTP-binding nuclear protein OS=Chlamydomonas reinhardtii OX=3055 GN=RAN1 PE=3 SV=1	0	20.986	41	0.94	-0.09	0.150937	5	9	33.28	transport	nucleus;other cell component	other molecular function	Pf00071	5717533	A8IRX5; cre:CHLRE_03g191050v5	RAN1	0	96.9	103.1	2.6	3.09	High	High	High	High	High	High	1
High	A8I9I9	Rieske ferredoxin OS=Chlamydomonas reinhardtii OX=3055 GN=CHLRE_02g093650v5 PE=4 SV=1	0	19.59	41	0.939	-0.09	0.107417	7	15	49.07			other molecular function	Pf00355	5727520	A8I9I9; cre:CHLRE_02g093650v5		0	96.9	103.1	1.35	3.7	High	High	High	High	High	High	1
High	A8J4Q7	Rieske [2Fe-2S] protein OS=Chlamydomonas reinhardtii OX=3055 GN=TEF5 PE=4 SV=1	0	16.776	22	0.939	-0.09	0.0667621	4	4	18.29	other metabolic processes	other membranes	other molecular function	Pf13806	5722290	A8J4Q7; cre:CHLRE_09g411200v5	TEF5	0	96.9	103.1	1.74	0.43	High	High	High	High	High	High	1
High	Q39588	Carbonic anhydrase, alpha type OS=Chlamydomonas reinhardtii OX=3055 GN=CAH3 PE=1 SV=1	0	12.372	15	0.94	-0.09	0.114356	4	5	15.94	other metabolic processes		other molecular function	Pf00194		Q39588	CAH3	0	96.9	103.1	2.2	2.18	High	High	High	High	High	High	1
High	A0A2K3DBZ4	RRM domain-containing protein OS=Chlamydomonas reinhardtii OX=3055 GN=CHLRE_10g462250v5 PE=4 SV=1	0	6.611	8	0.94	-0.09	0.250783	4	5	12.3	other metabolic processes;transport	nucleus	nucleic acid binding activity	Pf00076		A0A2K3DBZ4		0	96.9	103.1	3.86	3.86	High	High	High	High	High	High	1
High	A0A2K3DNW2	Uncharacterized protein OS=Chlamydomonas reinhardtii OX=3055 GN=CHLRE_06g278117v5 PE=4 SV=1	0	4.982	8	0.94	-0.09	0.188899	2	2	7.02	cell organization and biogenesis;transport	other cytoplasmic organelle	other molecular function			A0A2K3DNW2		0	96.9	103.1	1.31	4.42	High	High	High	High	High	High	1
High	A0A2K3D8B6	Anamorsin homolog OS=Chlamydomonas reinhardtii OX=3055 GN=CHLRE_11g475350v5 PE=3 SV=1	0	3.721	8	0.94	-0.09	0.306237	2	2	5.42	cell organization and biogenesis;other metabolic processes	mitochondrion;other cell component	other molecular function	Pf05093		A0A2K3D8B6		0	96.9	103.1	2.05	5.25	High	High	High	High	High	High	1
High	Q7X7A7	14-3-3 protein OS=Chlamydomonas reinhardtii OX=3055 GN=erb14 PE=2 SV=1	0	112.544	60	0.941	-0.09	0.0848844	18	50	193.78	signal transduction;other biological processes	other cell component	other molecular function	Pf00244	5722099	cre:CHLRE_06g257500v5; Q7X7A7	erb14	0	97	103	0.18	1.91	High	High	High	High	High	High	1
High	Q9FE86	2-cys peroxiredoxin, chloroplastic OS=Chlamydomonas reinhardtii OX=3055 GN=thioredoxin peroxidase PE=4 SV=1	0	100.517	78	0.942	-0.09	0.0644093	17	36	159.69	other biological processes		other molecular function	Pf00578, Pf10417	5722095	cre:CHLRE_06g257601v5; Q9FE86	thioredoxin peroxidase	0	97	103	1.96	1.02	High	High	High	High	High	High	1
High	A0A2K3CZB8	AMP-binding domain-containing protein OS=Chlamydomonas reinhardtii OX=3055 GN=CHLRE_13g566650v5 PE=4 SV=1	0	68.799	28	0.942	-0.09	0.0913481	17	23	84.94	other metabolic processes		other molecular function	Pf00501		A0A2K3CZB8		0	97	103	2.96	2.79	High	High	High	High	High	High	1
High	A8J4I2	SR protein factor OS=Chlamydomonas reinhardtii OX=3055 GN=RSZ22 PE=4 SV=1	0	16.916	29	0.943	-0.09	0.132131	4	4	18.99	RNA metabolism OR transcription;other metabolic processes	nucleus	nucleic acid binding activity;other molecular function	Pf00076, Pf00098	5722273	A8J4I2; cre:CHLRE_09g408200v5	RSZ22	0	97	103	4.18	4.25	High	High	High	High	High	High	1
High	A8JC42	V-type proton ATPase subunit G OS=Chlamydomonas reinhardtii OX=3055 GN=ATPvG PE=3 SV=1	0	15.285	23	0.941	-0.09	0.258976	3	3	13.37	transport	other membranes;other cytoplasmic organelle	transporter activity;other molecular function	Pf03179	5725095	A8JC42; cre:CHLRE_11g468550v5	ATPvG	0	97	103	4.61	1.56	High	High	High	High	High	High	1
High	A8J9F6	Mitochondrial transcription termination factor OS=Chlamydomonas reinhardtii OX=3055 GN=MTT1 PE=4 SV=1	0	15.104	29	0.942	-0.09	0.0668226	6	8	24.94	RNA metabolism OR transcription;other metabolic processes;other biological processes		nucleic acid binding activity	Pf02536	5723712	A8J9F6; cre:CHLRE_16g651550v5	MTT1	0	97	103	1.96	2.45	High	High	High	High	High	High	1
High	A0A2K3D3M7	PSP domain-containing protein OS=Chlamydomonas reinhardtii OX=3055 GN=CHLRE_12g514450v5 PE=4 SV=1	0.001	3.482	2	0.941	-0.09	0.199113	2	2	6.31	RNA metabolism OR transcription;other metabolic processes	nucleus		Pf04037, Pf04046		A0A2K3D3M7		0	97	103	5.57	2.68	High	High	High	High	High	High	1
High	A8JCR1	Serine/threonine-protein phosphatase 2A 55 kDa regulatory subunit B OS=Chlamydomonas reinhardtii OX=3055 GN=PP2A1 PE=3 SV=1	0.003	2.433	3	0.941	-0.09	0.163093	2	2	5.11	protein metabolism;other metabolic processes	cytosol;other cell component	enzyme regulator activity		5725732	A8JCR1; cre:CHLRE_01g055420v5	PP2A1	0	97	103	3.81	1.56	High	High	High	High	High	High	1
High	P17746	Elongation factor Tu, chloroplastic OS=Chlamydomonas reinhardtii OX=3055 GN=tufA PE=3 SV=1	0	108.819	61	0.943	-0.08	0.0940385	19	42	182.42	protein metabolism;other metabolic processes	mitochondrion;other cell component	nucleic acid binding activity;other molecular function	Pf00009, Pf03143, Pf03144	2716979	B7U1E8; cre:ChreCp005; P17746	tufA	0	97.1	102.9	2.22	2.91	High	High	High	High	High	High	1
High	A0A2K3CR84	Adenylosuccinate synthetase, chloroplastic OS=Chlamydomonas reinhardtii OX=3055 GN=PURA PE=3 SV=1	0	57.111	38	0.944	-0.08	0.0780813	15	20	74.98	other metabolic processes	other cell component	other molecular function	Pf00709	5718614	A0A2K3CR84; cre:CHLRE_17g734100v5	PURA	0	97.1	102.9	2.12	1.41	High	High	High	High	High	High	1
High	A0A2K3DQS2	Uncharacterized protein OS=Chlamydomonas reinhardtii OX=3055 GN=CHLRE_06g298650v5 PE=4 SV=1	0	57.104	30	0.943	-0.09	0.154996	14	20	83.33	protein metabolism;other metabolic processes		nucleic acid binding activity;other molecular function	Pf00270, Pf00271		A0A2K3DQS2		0	97.1	102.9	3.53	1.38	High	High	High	High	High	High	1
High	A0A2K3CQL7	Uncharacterized protein OS=Chlamydomonas reinhardtii OX=3055 GN=CHLRE_17g725650v5 PE=4 SV=1	0	4.679	4	0.943	-0.08	0.589618	1	1	4.32		other membranes;other cell component		Pf01758		A0A2K3CQL7		0	97.1	102.9	7.76	4.99	High	High	High	High	High	High	1
High	A0A2K3DY62	Uncharacterized protein OS=Chlamydomonas reinhardtii OX=3055 GN=CHLRE_03g188650v5 PE=4 SV=1	0.001	3.576	10	0.943	-0.08	0.13874	2	2	2.76				Pf04755		A0A2K3DY62		0	97.1	102.9	2.28	0.33	High	High	High	High	High	High	1
High	A0A2K3CVJ8	Uncharacterized protein OS=Chlamydomonas reinhardtii OX=3055 GN=CHLRE_11g476351v5 PE=4 SV=1	0.002	3.3	3	0.944	-0.08	0.445429	1	1	3.97						A0A2K3CVJ8		0	97.1	102.9	3.3	25.98	High	High	High	High	High	High	1
Medium	A0A2K3DK17	Glycosyltransferase OS=Chlamydomonas reinhardtii OX=3055 GN=CHLRE_07g332500v5 PE=3 SV=1	0.014	1.792	1	0.944	-0.08	0.640291	1	1	2.8	cell organization and biogenesis;protein metabolism;other metabolic processes	other membranes;ER/Golgi	other molecular function	Pf03407		A0A2K3DK17		0	97.1	102.9	4.99	2.84	High	High	High	High	High	High	1
High	A0A2K3D7G8	Uncharacterized protein OS=Chlamydomonas reinhardtii OX=3055 GN=CHLRE_11g467617v5 PE=4 SV=1	0	78.093	51	0.945	-0.08	0.292864	11	23	96.61			other molecular function	Pf03446, Pf14833		A0A2K3D7G8		0	97.2	102.8	5.17	1.32	High	High	High	High	High	High	1
High	A8J146	Guanosine nucleotide diphosphate dissociation inhibitor OS=Chlamydomonas reinhardtii OX=3055 GN=GDIC1 PE=3 SV=1	0	70.427	43	0.946	-0.08	0.0499099	17	24	99.58	transport;signal transduction	other cell component	enzyme regulator activity	Pf00996	5720589	A8J146; cre:CHLRE_09g388467v5	GDIC1	0	97.2	102.8	1.26	1.58	High	High	High	High	High	High	1
High	A8J6J6	Acetyl-CoA acyltransferase OS=Chlamydomonas reinhardtii OX=3055 GN=ATO1 PE=3 SV=1	0	67.655	47	0.946	-0.08	0.0593756	14	25	99.43	other metabolic processes	other cytoplasmic organelle	other molecular function	Pf00108, Pf02803	5722736	A8J6J6; cre:CHLRE_17g723650v5	ATO1	0	97.2	102.8	1.18	1.79	High	High	High	High	High	High	1
High	A0A2K3DDZ0	Uncharacterized protein OS=Chlamydomonas reinhardtii OX=3055 GN=CHLRE_09g388726v5 PE=4 SV=1	0	22.976	23	0.946	-0.08	0.083839	8	10	31.54	DNA metabolism;other metabolic processes;stress response		nucleic acid binding activity;kinase activity;other molecular function	Pf08645		A0A2K3DDZ0		0	97.2	102.8	1.72	1.39	High	High	High	High	High	High	1
High	A8J9F3	Predicted protein OS=Chlamydomonas reinhardtii OX=3055 GN=CHLRE_16g651750v5 PE=3 SV=1	0	11.657	5	0.946	-0.08	0.0644093	5	5	13.37	protein metabolism;RNA metabolism OR transcription;other metabolic processes		nucleic acid binding activity;other molecular function	Pf00133, Pf08264, Pf19302	5723789	A8J9F3		0	97.2	102.8	1.58	2.26	High	High	High	High	High	High	1
High	A0A2K3DG15	Glycosyltransferase OS=Chlamydomonas reinhardtii OX=3055 GN=CHLRE_09g416650v5 PE=3 SV=1	0.003	2.345	2	0.946	-0.08	0.119336	1	1	3.55	cell organization and biogenesis	other membranes;ER/Golgi	other molecular function	Pf03407		A0A2K3DG15		0	97.2	102.8	0.96	2.14	High	High	High	High	High	High	1
Medium	A8HUN2	SR protein factor OS=Chlamydomonas reinhardtii OX=3055 GN=SCL27 PE=4 SV=1	0.015	1.608	4	0.946	-0.08	0.198901	1	1	0	RNA metabolism OR transcription;other metabolic processes	nucleus;other cell component	nucleic acid binding activity	Pf00076	5719422	A8HUN2	SCL27	0	97.2	102.8	5.11	4.34	High	High	High	High	High	High	1
Medium	A7LNI8	HSP70 escort protein OS=Chlamydomonas reinhardtii OX=3055 GN=HEP2 PE=2 SV=1	0.019	1.445	4	0.946	-0.08	0.406311	1	1	1.76	cell organization and biogenesis;transport;other biological processes	mitochondrion	other molecular function	Pf05180	5717182	A7LNI8; cre:CHLRE_17g707950v5	HEP2	0	97.2	102.8	9.57	4.42	High	High	High	High	High	High	1
High	A0A2K3DSL2	Uncharacterized protein OS=Chlamydomonas reinhardtii OX=3055 GN=CHLRE_05g234550v5 PE=4 SV=1	0	90.115	54	0.948	-0.08	0.0940922	21	45	158.76	other metabolic processes	cytosol	other molecular function	Pf00274	5726208	A0A2K3DSL2; cre:CHLRE_05g234550v5		0	97.3	102.7	1.04	2.61	High	High	High	High	High	High	1
High	A8IA45	Vacuolar proton pump subunit B OS=Chlamydomonas reinhardtii OX=3055 GN=ATPvB PE=3 SV=1	0	43.179	27	0.947	-0.08	0.04883	11	16	59.94	other metabolic processes;transport	other membranes	transporter activity;other molecular function	Pf00006, Pf02874	5727211	A8IA45	ATPvB	0	97.3	102.7	0.45	1.1	High	High	High	High	High	High	1
High	A8HQT1	Protein disulfide isomerase OS=Chlamydomonas reinhardtii OX=3055 GN=PDI2 PE=3 SV=1	0	34.722	42	0.947	-0.08	0.156628	10	14	46.36		ER/Golgi	other molecular function	Pf00085, Pf07749	5715426	A8HQT1; cre:CHLRE_01g033550v5	PDI2	0	97.3	102.7	1.63	3.75	High	High	High	High	High	High	1
High	A8J3F8	Predicted protein OS=Chlamydomonas reinhardtii OX=3055 GN=CHLRE_16g672750v5 PE=4 SV=1	0	30.007	19	0.948	-0.08	0.315711	6	6	27.54	other biological processes	nucleus;other cell component	nucleic acid binding activity	Pf00013	5721409	A8J3F8; cre:CHLRE_16g672750v5		0	97.3	102.7	3.2	5.84	High	High	High	High	High	High	1
High	A8J9S9	UDP-glucose 4-epimerase OS=Chlamydomonas reinhardtii OX=3055 GN=SNE6 PE=3 SV=1	0	14.182	13	0.948	-0.08	0.339545	4	6	24.83	RNA metabolism OR transcription;other metabolic processes	cytosol	nucleic acid binding activity;other molecular function	Pf16363	5724233	A8J9S9; cre:CHLRE_04g214502v5	SNE6	0	97.3	102.7	4.33	4.6	High	High	High	High	High	High	1
High	A0A2K3DB71	Molybdopterin molybdenumtransferase OS=Chlamydomonas reinhardtii OX=3055 GN=CHLRE_10g451400v5 PE=3 SV=1	0	11.458	11	0.948	-0.08	0.171453	4	4	15.22	protein metabolism;other metabolic processes	cytosol;other cell component	other molecular function	Pf00994, Pf03453, Pf03454		A0A2K3DB71		0	97.3	102.7	0.44	2.91	High	High	High	High	High	High	1
High	A8J6K9	Proteasome subunit alpha type OS=Chlamydomonas reinhardtii OX=3055 GN=POA5 PE=3 SV=1	0	11.27	16	0.948	-0.08	0.0760043	3	4	13.96	protein metabolism;other metabolic processes	nucleus;other cell component	other molecular function	Pf00227, Pf10584	5722748	A8J6K9; cre:CHLRE_17g724350v5	POA5	0	97.3	102.7	0.42	1.71	High	High	High	High	High	High	1
High	A8J1I3	Predicted protein OS=Chlamydomonas reinhardtii OX=3055 GN=CHLRE_09g401350v5 PE=4 SV=1	0	7.101	10	0.948	-0.08	0.51107	2	2	7.77					5720711	A8J1I3; cre:CHLRE_09g401350v5		0	97.3	102.7	5.87	4.37	High	High	High	High	High	High	1
Medium	A0A2K3DN52	WD_REPEATS_REGION domain-containing protein OS=Chlamydomonas reinhardtii OX=3055 GN=CHLRE_06g268450v5 PE=4 SV=1	0.034	1.316	1	0.948	-0.08	0.785337	1	1	2.51	other biological processes	nucleus	other molecular function	Pf00400		A0A2K3DN52		0	97.3	102.7	11.82	5.42	High	High	High	High	High	High	1
High	A0A2K3CNJ5	Uncharacterized protein OS=Chlamydomonas reinhardtii OX=3055 GN=CHLRE_18g749447v5 PE=4 SV=1	0	40.974	16	0.949	-0.08	0.0337761	13	15	47.99	other metabolic processes	other cell component	kinase activity;other molecular function	Pf00696, Pf00742, Pf01842, Pf03447, Pf13840		A0A2K3CNJ5		0	97.4	102.6	0.68	0.82	High	High	High	High	High	High	1
High	A0A2K3D6N5	Uncharacterized protein OS=Chlamydomonas reinhardtii OX=3055 GN=CHLRE_12g544450v5 PE=4 SV=1	0	30.405	14	0.949	-0.07	0.720576	9	10	36.52						A0A2K3D6N5		0	97.4	102.6	5.23	5.95	High	High	High	High	High	High	1
High	A0A2K3DS00	Pyr_redox_2 domain-containing protein OS=Chlamydomonas reinhardtii OX=3055 GN=CHLRE_05g232200v5 PE=4 SV=1	0	28.945	15	0.95	-0.07	0.0863505	8	10	36.85	other metabolic processes		other molecular function	Pf07992		A0A2K3DS00		0	97.4	102.6	1.87	1.24	High	High	High	High	High	High	1
High	A8IDY8	SAP domain-containing protein OS=Chlamydomonas reinhardtii OX=3055 GN=CHLRE_03g176100v5 PE=4 SV=1	0	19.974	23	0.949	-0.08	0.0388268	6	6	22.15	other metabolic processes;transport	nucleus		Pf02037, Pf18592	5728854	A8IDY8; cre:CHLRE_03g176100v5		0	97.4	102.6	0.82	0.39	High	High	High	High	High	High	1	Met-loss [N-Term]
High	A0A2K3DTW7	Uncharacterized protein OS=Chlamydomonas reinhardtii OX=3055 GN=CHLRE_04g213250v5 PE=4 SV=1	0	10.204	12	0.949	-0.08	0.142992	3	4	13.23			other molecular function	Pf11940, Pf17432		A0A2K3DTW7		0	97.4	102.6	1.89	3.14	High	High	High	High	High	High	1
High	Q8HTL2	50S ribosomal protein L2, chloroplastic OS=Chlamydomonas reinhardtii OX=3055 GN=rpl2 PE=3 SV=1	0	9.534	12	0.949	-0.08	0.335659	3	4	9.2	protein metabolism;other metabolic processes	cytosol;translational apparatus;other cell component	nucleic acid binding activity;other molecular function	Pf00181, Pf03947	2717055	B7U1F5; cre:ChreCp012; Q8HTL2	rpl2	0	97.4	102.6	9.37	1.43	High	High	High	High	High	High	1
High	A0A2K3DM13	OBG-type G domain-containing protein OS=Chlamydomonas reinhardtii OX=3055 GN=CHLRE_06g252450v5 PE=4 SV=1	0	7.358	6	0.948	-0.08	0.0868083	2	2	7.42	protein metabolism;other metabolic processes	other cell component	other molecular function	Pf01926, Pf02824, Pf16897		A0A2K3DM13		0	97.4	102.6	1.67	0.35	High	High	High	High	High	High	1
High	A0A2K3D0R0	Uncharacterized protein OS=Chlamydomonas reinhardtii OX=3055 GN=CHLRE_13g586050v5 PE=4 SV=1	0	5.068	6	0.949	-0.08	0.208009	3	4	10.5				Pf01436		A0A2K3D0R0		0	97.4	102.6	5.59	4.78	High	High	High	High	High	High	1
High	A8I4H4	Eukaryotic initiation factor OS=Chlamydomonas reinhardtii OX=3055 GN=EIF1A PE=3 SV=1	0	4.637	16	0.95	-0.07	0.553757	3	4	7.5	protein metabolism;other metabolic processes	other cell component	nucleic acid binding activity	Pf01176	5725332	A8I4H4; cre:CHLRE_02g103550v5	EIF1A	0	97.4	102.6	4.05	7	High	High	High	High	High	High	1
High	A0A2K3E7Z6	Oxidored_FMN domain-containing protein OS=Chlamydomonas reinhardtii OX=3055 GN=CHLRE_01g050150v5 PE=4 SV=1	0	4.251	3	0.949	-0.07	0.367521	1	1	3.45			other molecular function	Pf00724		A0A2K3E7Z6		0	97.4	102.6	5.25	7.4	High	High	High	High	High	High	1
High	A8JH39	Protein transport protein SEC23 OS=Chlamydomonas reinhardtii OX=3055 GN=SEC23A PE=3 SV=1	0	3.97	3	0.949	-0.08	0.549869	2	3	8.08	cell organization and biogenesis;transport	other membranes;ER/Golgi	enzyme regulator activity;other molecular function	Pf00626, Pf04810, Pf04811, Pf04815, Pf08033	5728475	A8JH39; cre:CHLRE_03g180850v5	SEC23A	0	97.4	102.6	4.92	2.08	High	High	High	High	High	High	1
Low	A8IZ90	Predicted protein OS=Chlamydomonas reinhardtii OX=3055 GN=CHLRE_08g379000v5 PE=4 SV=1	0.052	0.969	7	0.95	-0.07	0.408727	1	1	0					5719893	A8IZ90		0	97.4	102.6	3.73	1.96	High	High	High	High	High	High	1
High	A8HR79	Inositol phosphatase-like protein OS=Chlamydomonas reinhardtii OX=3055 GN=THF1 PE=4 SV=1	0	44.355	48	0.951	-0.07	0.108695	11	24	89.11	cell organization and biogenesis;other metabolic processes;transport			Pf11264	5718977	A8HR79; cre:CHLRE_13g562850v5	THF1	0	97.5	102.5	2.7	1.86	High	High	High	High	High	High	1
High	Q84X74	CR057 protein OS=Chlamydomonas reinhardtii OX=3055 GN=MPC1b|MPC1a PE=3 SV=1	0	32.288	35	0.951	-0.07	0.0477019	11	17	49.99	transport	other membranes;mitochondrion	transporter activity	Pf00153	5728915	cre:CHLRE_03g172300v5; Q84X74	MPC1b|MPC1a	0	97.5	102.5	1.34	0.78	High	High	High	High	High	High	1
High	A8JDA2	Predicted protein OS=Chlamydomonas reinhardtii OX=3055 GN=CHLRE_17g715500v5 PE=4 SV=1	0	17.252	23	0.951	-0.07	0.16927	4	4	17.98	other biological processes		other molecular function	Pf00578	5725990	A8JDA2; cre:CHLRE_17g715500v5		0	97.5	102.5	3.52	2.11	High	High	High	High	High	High	1
High	A0A2K3D3T8	Chalcone-flavonone isomerase family protein OS=Chlamydomonas reinhardtii OX=3055 GN=CHLRE_12g517100v5 PE=3 SV=1	0	14.88	18	0.952	-0.07	0.184086	4	6	24.71			other molecular function	Pf02431		A0A2K3D3T8		0	97.5	102.5	2.43	3.97	High	High	High	High	High	High	1
High	Q00471	Cytochrome b6 OS=Chlamydomonas reinhardtii OX=3055 GN=petB PE=1 SV=1	0	13.439	25	0.951	-0.07	0.285637	4	6	20.88	other metabolic processes	other membranes	other molecular function	Pf00033	2717017	B7U1F1; cre:ChreCp008; Q00471	petB	0	97.5	102.5	3.67	0.1	High	High	High	High	High	High	1
High	A8II71	RuvB-like helicase OS=Chlamydomonas reinhardtii OX=3055 GN=CHLRE_10g442700v5 PE=3 SV=1	0	12.604	14	0.95	-0.07	0.086821	6	8	21.52	cell organization and biogenesis;protein metabolism;other metabolic processes;other biological processes	nucleus;other cell component	other molecular function	Pf06068, Pf17856	5716030	A8II71; cre:CHLRE_10g442700v5		0	97.5	102.5	1.84	2.26	High	High	High	High	High	High	1	Met-loss [N-Term]
High	A0A2K3DTW6	Uncharacterized protein OS=Chlamydomonas reinhardtii OX=3055 GN=CHLRE_04g213251v5 PE=4 SV=1	0	12.178	14	0.95	-0.07	0.756136	3	3	11.48			other molecular function			A0A2K3DTW6		0	97.5	102.5	13.06	9.03	High	High	High	High	High	High	1
High	A8JGF8	Ribosomal protein S9, component of cytosolic 80S ribosome and 40S small subunit OS=Chlamydomonas reinhardtii OX=3055 GN=RPS9 PE=3 SV=1	0	11.669	23	0.952	-0.07	0.456339	6	7	19.87	protein metabolism;other metabolic processes;other biological processes	cytosol;translational apparatus	nucleic acid binding activity;other molecular function	Pf00163, Pf01479	5727862	A8JGF8; cre:CHLRE_08g359750v5	RPS9	0	97.5	102.5	6.25	1.87	High	High	High	High	High	High	1
High	A0A2K3DKT7	Peptidase_S26 domain-containing protein OS=Chlamydomonas reinhardtii OX=3055 GN=CHLRE_07g344350v5 PE=4 SV=1	0	6.809	8	0.951	-0.07	0.953993	1	1	6.04	cell organization and biogenesis;protein metabolism;other metabolic processes	plasma membrane;other membranes	other molecular function	Pf10502		A0A2K3DKT7		0	97.5	102.5	8.28	3.1	High	High	High	High	High	High	1
High	A8HP72	Predicted protein OS=Chlamydomonas reinhardtii OX=3055 GN=CHLRE_01g010400v5 PE=4 SV=1	0	6.487	11	0.951	-0.07	0.554536	2	3	10.08		other membranes			5715011	A8HP72; cre:CHLRE_01g010400v5		0	97.5	102.5	3.15	4.21	High	High	High	High	High	High	1
High	A8IHE9	Predicted membrane protein OS=Chlamydomonas reinhardtii OX=3055 GN=CPLD47 PE=4 SV=1	0	5.604	20	0.951	-0.07	0.547436	1	1	5.78		other membranes		Pf11947	5716207	A8IHE9; cre:CHLRE_07g329000v5	CPLD47	0	97.5	102.5	14.03	13.74	High	High	High	High	High	High	1
High	A0A2K3DW83	S-formylglutathione hydrolase OS=Chlamydomonas reinhardtii OX=3055 GN=CHLRE_03g158800v5 PE=3 SV=1	0	5.125	4	0.951	-0.07	0.291899	1	1	4.59	other metabolic processes	cytosol	other molecular function	Pf00756		A0A2K3DW83		0	97.5	102.5	2.97	2.5	High	High	High	High	High	High	1
High	A0A2K3D8F0	Uncharacterized protein OS=Chlamydomonas reinhardtii OX=3055 GN=CHLRE_11g477100v5 PE=4 SV=1	0	4.548	4	0.952	-0.07	0.245244	2	2	6.48				Pf13879		A0A2K3D8F0		0	97.5	102.5	5.87	1.82	High	High	High	High	High	High	1
High	A0A2K3DU29	ShKT domain-containing protein OS=Chlamydomonas reinhardtii OX=3055 GN=CHLRE_04g218500v5 PE=4 SV=1	0.003	2.423	2	0.951	-0.07	0.962133	1	1	2.58				Pf00248		A0A2K3DU29		0	97.5	102.5	11.49	3.35	High	High	High	High	High	High	1
High	A8I1D3	Plastid ribosomal protein L33 OS=Chlamydomonas reinhardtii OX=3055 GN=PRPL33 PE=3 SV=1	0.003	2.367	11	0.951	-0.07	0.410691	1	1	2.63	protein metabolism;other metabolic processes	translational apparatus	other molecular function	Pf00471	5723983	A8I1D3; cre:CHLRE_10g462950v5	PRPL33	0	97.5	102.5	9.45	5.48	High	High	High	High	High	High	1
High	A0A2K3DKE7	Uncharacterized protein OS=Chlamydomonas reinhardtii OX=3055 GN=CHLRE_07g339350v5 PE=4 SV=1	0.003	2.351	4	0.951	-0.07	0.872574	1	1	2.22	protein metabolism;other metabolic processes	other cell component	other molecular function	Pf01239		A0A2K3DKE7		0	97.5	102.5	31.41	35.12	High	High	High	High	High	High	1
High	A0A2K3E0L8	Uncharacterized protein OS=Chlamydomonas reinhardtii OX=3055 GN=CHLRE_02g081250v5 PE=4 SV=1	0	94.772	41	0.954	-0.07	0.470618	28	40	135.31						A0A2K3E0L8		0	97.6	102.4	3.25	3.72	High	High	High	High	High	High	1
High	A8JDN4	Plastid ribosomal protein S20 OS=Chlamydomonas reinhardtii OX=3055 GN=PRPS20 PE=3 SV=1	0	26.049	39	0.953	-0.07	0.122001	5	8	30.12	protein metabolism;other metabolic processes	translational apparatus	nucleic acid binding activity;other molecular function	Pf01649	5726079	A8JDN4; cre:CHLRE_12g494750v5	PRPS20	0	97.6	102.4	0.2	2.28	High	High	High	High	High	High	1
High	A0A2K3D3G2	PDZ domain-containing protein OS=Chlamydomonas reinhardtii OX=3055 GN=CHLRE_12g498500v5 PE=4 SV=1	0	19.021	15	0.953	-0.07	0.460982	6	6	16.94			other molecular function	Pf13180, Pf13365		A0A2K3D3G2		0	97.6	102.4	3.72	1.55	High	High	High	High	High	High	1
High	A8J503	Plastid ribosomal protein L6 OS=Chlamydomonas reinhardtii OX=3055 GN=PRPL6 PE=3 SV=1	0	10.534	17	0.953	-0.07	0.171182	4	6	18.11	protein metabolism;other metabolic processes	translational apparatus	nucleic acid binding activity;other molecular function	Pf00347	5722374	A8J503; cre:CHLRE_09g415950v5	PRPL6	0	97.6	102.4	2.78	1.75	High	High	High	High	High	High	1
High	A8J6H7	Predicted protein OS=Chlamydomonas reinhardtii OX=3055 GN=CHLRE_17g722750v5 PE=4 SV=1	0	10.258	16	0.953	-0.07	0.482847	4	4	9.08					5722717	A8J6H7; cre:CHLRE_17g722750v5		0	97.6	102.4	8.23	7.02	High	High	High	High	High	High	1	Met-loss [N-Term]
High	A0A2K3CUK9	ETF domain-containing protein OS=Chlamydomonas reinhardtii OX=3055 GN=CHLRE_16g687950v5 PE=4 SV=1	0	7.357	7	0.954	-0.07	0.252998	2	2	6.69	other metabolic processes	mitochondrion	other molecular function	Pf00766, Pf01012		A0A2K3CUK9		0	97.6	102.4	3.35	0.68	High	High	High	High	High	High	1
High	O20031	Photosystem I assembly protein Ycf3 OS=Chlamydomonas reinhardtii OX=3055 GN=ycf3 PE=1 SV=1	0	5.433	12	0.953	-0.07	0.338114	2	2	6.71	cell organization and biogenesis;other metabolic processes	other membranes;other cell component		Pf00515	2717008	cre:ChreCp037; O20031	ycf3	0	97.6	102.4	1.47	3.53	High	High	High	High	High	High	1
High	A8J635	Predicted protein OS=Chlamydomonas reinhardtii OX=3055 GN=TEF9 PE=4 SV=1	0	5.405	12	0.953	-0.07	0.13874	2	3	10.3		other membranes		Pf13301	5722613	A8J635; cre:CHLRE_12g519300v5	TEF9	0	97.6	102.4	0.79	2.48	High	High	High	High	High	High	1
High	A0A2K3D091	CBM_25 domain-containing protein OS=Chlamydomonas reinhardtii OX=3055 GN=CHLRE_13g579566v5 PE=4 SV=1	0	4.839	4	0.954	-0.07	0.928255	3	3	8.68			other molecular function	Pf16760		A0A2K3D091		0	97.6	102.4	4.96	5.74	High	High	High	High	High	High	1
Medium	A0A2K3CZ06	Uncharacterized protein OS=Chlamydomonas reinhardtii OX=3055 GN=CHLRE_13g562200v5 PE=4 SV=1	0.034	1.301	6	0.954	-0.07	0.632508	1	1	2.34						A0A2K3CZ06		0	97.6	102.4	11.5	5.68	High	High	High	High	High	High	1
Medium	Q9AU05	Cytochrome c oxidase subunit II OS=Chlamydomonas reinhardtii OX=3055 GN=cox2a PE=2 SV=1	0.037	1.237	2	0.952	-0.07	0.66561	1	2	5.22	other metabolic processes;transport	other membranes	transporter activity;other molecular function	Pf02790	5723086	cre:CHLRE_03g154350v5; Q9AU05	cox2a	0	97.6	102.4	10.89	2.26	High	High	High	High	High	High	1
High	A0A2K3D4X3	Uncharacterized protein OS=Chlamydomonas reinhardtii OX=3055 GN=CHLRE_12g532550v5 PE=3 SV=1	0	16.09	33	0.955	-0.07	0.26682	6	6	19.49	protein metabolism;other metabolic processes;other biological processes	cytosol;translational apparatus	nucleic acid binding activity;other molecular function	Pf00572		A0A2K3D4X3		0	97.7	102.3	2.15	5.02	High	High	High	High	High	High	1
High	A0A2K3DFA0	AA_TRNA_LIGASE_II domain-containing protein OS=Chlamydomonas reinhardtii OX=3055 GN=CHLRE_09g406200v5 PE=3 SV=1	0	13.184	10	0.956	-0.06	0.0836173	5	6	19.12	protein metabolism;RNA metabolism OR transcription;other metabolic processes	other cell component	other molecular function	Pf00587, Pf03129, Pf09180		A0A2K3DFA0		0	97.7	102.3	1.7	0.93	High	High	High	High	High	High	1
High	A0A2K3DPS4	Uncharacterized protein OS=Chlamydomonas reinhardtii OX=3055 GN=CHLRE_06g283150v5 PE=4 SV=1	0	10.579	13	0.955	-0.07	0.641509	2	2	8.77	cell organization and biogenesis	other membranes				A0A2K3DPS4		0	97.7	102.3	3.47	4.28	High	High	High	High	High	High	1
High	A0A2K3D2W6	Uncharacterized protein OS=Chlamydomonas reinhardtii OX=3055 GN=CHLRE_12g507150v5 PE=4 SV=1	0	7.041	6	0.955	-0.07	0.399394	2	3	7.98						A0A2K3D2W6		0	97.7	102.3	1.3	3.03	High	High	High	High	High	High	1
High	A0A2K3D6V6	Uncharacterized protein OS=Chlamydomonas reinhardtii OX=3055 GN=CHLRE_12g541800v5 PE=4 SV=1	0	24.429	10	0.957	-0.06	0.24981	8	9	30.99		cytosol	other molecular function	Pf00326, Pf02897		A0A2K3D6V6		0	97.8	102.2	2.8	2.84	High	High	High	High	High	High	1
High	Q84JV7	CDP-Ethanolamine synthase OS=Chlamydomonas reinhardtii OX=3055 GN=ECT PE=2 SV=1	0	23.919	12	0.958	-0.06	0.119836	4	7	31.92	other metabolic processes		other molecular function	Pf01467	5718436	cre:CHLRE_12g539000v5; Q84JV7	ECT	0	97.8	102.2	0.17	1.85	High	High	High	High	High	High	1	Met-loss [N-Term]
High	A8IRQ1	Ribose-5-phosphate isomerase OS=Chlamydomonas reinhardtii OX=3055 GN=RPI1 PE=3 SV=1	0	23.609	36	0.957	-0.06	0.126593	8	11	38.05	other metabolic processes		other molecular function	Pf06026	5717475	A8IRQ1; cre:CHLRE_03g187450v5	RPI1	0	97.8	102.2	2.83	2.49	High	High	High	High	High	High	1
High	A2PZC1	Adrenodoxin reductase OS=Chlamydomonas reinhardtii OX=3055 GN=EZY10 PE=2 SV=1	0	22.534	17	0.958	-0.06	0.299054	7	7	25.66			other molecular function	Pf01593	5721803	A2PZC1; cre:CHLRE_06g272900v5	EZY10	0	97.8	102.2	3.18	2.19	High	High	High	High	High	High	1
High	A8IW75	Histone H2B OS=Chlamydomonas reinhardtii OX=3055 GN=HTB37 PE=3 SV=1	0	20.179	46	0.957	-0.06	0.477367	8	12	37.92	cell organization and biogenesis	nucleus;other cell component	nucleic acid binding activity;other molecular function	Pf00125	5718638	A8IW75; cre:CHLRE_13g590750v5	HTB37	0	97.8	102.2	3.39	2.47	High	High	High	High	High	High	1
High	A0A2K3D5Y7	DSBA domain-containing protein OS=Chlamydomonas reinhardtii OX=3055 GN=CHLRE_12g553700v5 PE=4 SV=1	0	15.701	20	0.958	-0.06	0.215715	3	3	14.08			other molecular function	Pf01323		A0A2K3D5Y7		0	97.8	102.2	1.67	2.72	High	High	High	High	High	High	1
High	A8JFW5	Centriole proteome protein OS=Chlamydomonas reinhardtii OX=3055 GN=POC7 PE=4 SV=1	0	14.945	22	0.956	-0.06	0.574842	3	8	25.68	cell organization and biogenesis;transport	other cell component	other molecular function	Pf05351	5727599	A8JFW5; cre:CHLRE_07g356400v5	POC7	0	97.8	102.2	6.52	5.03	High	High	High	High	High	High	1
High	A8JDP7	Predicted protein (Fragment) OS=Chlamydomonas reinhardtii OX=3055 GN=CHLRE_12g493900v5 PE=4 SV=1	0	6.886	18	0.957	-0.06	0.367221	2	2	7.7					5726115	A8JDP7; cre:CHLRE_12g493900v5		0	97.8	102.2	1.32	3.57	High	High	High	High	High	High	1
High	A8IYA1	Fe-assimilating protein 2 OS=Chlamydomonas reinhardtii OX=3055 GN=FEA2 PE=4 SV=1	0	6.884	6	0.957	-0.06	0.611273	2	2	6.02				Pf07692	5719590	A8IYA1; cre:CHLRE_12g546600v5	FEA2	0	97.8	102.2	7.02	4.25	High	High	High	High	High	High	1
High	A0A2K3D8H9	Uncharacterized protein OS=Chlamydomonas reinhardtii OX=3055 GN=CHLRE_11g478128v5 PE=4 SV=1	0	6.58	3	0.957	-0.06	0.277898	2	2	6.27			other molecular function	Pf00005, Pf12848		A0A2K3D8H9		0	97.8	102.2	1.6	5.2	High	High	High	High	High	High	1
High	A8HV84	Translocase of mitochondrial membrane OS=Chlamydomonas reinhardtii OX=3055 GN=TOM5 PE=4 SV=1	0	5.321	22	0.957	-0.06	0.418875	1	1	4.05					5721742	A8HV84; cre:CHLRE_06g276001v5	TOM5	0	97.8	102.2	1.18	3.65	High	High	High	High	High	High	1	Met-loss [N-Term]
High	A0A2K3E1T7	PA domain-containing protein OS=Chlamydomonas reinhardtii OX=3055 GN=CHLRE_02g095111v5 PE=4 SV=1	0.002	3.087	1	0.957	-0.06	0.185336	1	1	3.89	protein metabolism;other metabolic processes	other membranes	other molecular function	Pf02225		A0A2K3E1T7		0	97.8	102.2	3.96	1.73	High	High	High	High	High	High	1
High	A0A2K3CZS3	Uncharacterized protein OS=Chlamydomonas reinhardtii OX=3055 GN=CHLRE_13g571300v5 PE=4 SV=1	0.002	3.012	8	0.958	-0.06	0.383704	2	2	3.9						A0A2K3CZS3		0	97.8	102.2	5.75	9.03	High	High	High	High	High	High	1
High	A8J0S5	Early light-inducible protein OS=Chlamydomonas reinhardtii OX=3055 GN=ELI4 PE=4 SV=1	0.002	2.752	4	0.956	-0.06	0.253752	1	1	3.65	other biological processes	other membranes		Pf00504	5720469	A8J0S5; cre:CHLRE_02g143550v5	ELI4	0	97.8	102.2	2.31	4.04	High	High	High	High	High	High	1
Medium	A8IJC4	Predicted protein OS=Chlamydomonas reinhardtii OX=3055 GN=CHLRE_12g501800v5 PE=4 SV=1	0.018	1.501	8	0.958	-0.06	0.353109	1	1	2.87	cell organization and biogenesis;other biological processes	other membranes;ER/Golgi	other molecular function	Pf03669	5716403	A8IJC4; cre:CHLRE_12g501800v5		0	97.8	102.2	0.67	3.79	High	High	High	High	High	High	1
High	A8HX38	Eukaryotic translation elongation factor 1 alpha 1 OS=Chlamydomonas reinhardtii OX=3055 GN=EEF1 PE=4 SV=1	0	168.747	74	0.959	-0.06	0.169759	33	101	333.58	protein metabolism;other metabolic processes	other cell component	nucleic acid binding activity;other molecular function	Pf00009, Pf03143, Pf03144	5721993; 5727887	A8HX38; cre:CHLRE_06g263450v5	EEF1	0	97.9	102.1	3.75	1.48	High	High	High	High	High	High	1
High	A8JG73	Flagellar associated protein OS=Chlamydomonas reinhardtii OX=3055 GN=FAP162 PE=4 SV=1	0	65.705	54	0.958	-0.06	0.2098	12	28	94.01		cytoskeleton			5727738	A8JG73; cre:CHLRE_05g233050v5	FAP162	0	97.9	102.1	2.79	3.63	High	High	High	High	High	High	1
High	A0A2K3DAI3	HTH La-type RNA-binding domain-containing protein OS=Chlamydomonas reinhardtii OX=3055 GN=CHLRE_10g441200v5 PE=4 SV=1	0	45.003	17	0.96	-0.06	0.0758481	14	15	47.59			nucleic acid binding activity	Pf05383		A0A2K3DAI3		0	97.9	102.1	1.34	0.53	High	High	High	High	High	High	1
High	A8IVZ9	Glutamine synthetase OS=Chlamydomonas reinhardtii OX=3055 GN=GLN2 PE=3 SV=1	0	36.634	31	0.959	-0.06	0.245244	10	22	68.84	other metabolic processes	other cell component	other molecular function	Pf00120, Pf03951	5718591	A8IVZ9; cre:CHLRE_12g530650v5	GLN2	0	97.9	102.1	4.06	1.34	High	High	High	High	High	High	1
High	A0A2K3CUM5	Acyl-coenzyme A oxidase OS=Chlamydomonas reinhardtii OX=3055 GN=CHLRE_16g687350v5 PE=3 SV=1	0	29.472	19	0.959	-0.06	0.119836	9	12	40.81	other metabolic processes;other biological processes	other cytoplasmic organelle	other molecular function	Pf00441, Pf01756, Pf02770		A0A2K3CUM5		0	97.9	102.1	2.23	2.72	High	High	High	High	High	High	1
High	A8HQI6	Proteasome subunit alpha type OS=Chlamydomonas reinhardtii OX=3055 GN=POA4 PE=3 SV=1	0	28.034	20	0.958	-0.06	0.161534	5	9	37.27	protein metabolism;other metabolic processes	nucleus;other cell component	other molecular function	Pf00227, Pf10584	5715374	A8HQI6; cre:CHLRE_01g030850v5	POA4	0	97.9	102.1	3.05	2.87	High	High	High	High	High	High	1
High	A8IQG4	Predicted protein OS=Chlamydomonas reinhardtii OX=3055 GN=CHLRE_17g700750v5 PE=4 SV=1	0	26.038	21	0.958	-0.06	0.247585	3	6	29.1	transport	plasma membrane;other membranes	transporter activity	Pf01184	5717306	A8IQG4; cre:CHLRE_17g700750v5		0	97.9	102.1	3.35	1.91	High	High	High	High	High	High	1	Met-loss [N-Term]
High	Q9ZSJ4	Chlorophyll a-b binding protein, chloroplastic OS=Chlamydomonas reinhardtii OX=3055 GN=Lhcb3 PE=2 SV=2	0	19.151	16	0.958	-0.06	0.945529	4	12	43.34	other metabolic processes;other biological processes	other membranes	other molecular function	Pf00504	5723050	cre:CHLRE_03g156900v5; Q9ZSJ4	Lhcb3	0	97.9	102.1	10.07	5.6	High	High	High	High	High	High	1
High	A8J3W1	Predicted protein OS=Chlamydomonas reinhardtii OX=3055 GN=CHLRE_16g680700v5 PE=4 SV=1	0	16.877	13	0.959	-0.06	0.945529	4	5	19.2				Pf12481	5721559	A8J3W1; cre:CHLRE_16g680700v5		0	97.9	102.1	8.71	2.03	High	High	High	High	High	High	1	Met-loss [N-Term]
High	A0A2K3DR63	Uncharacterized protein OS=Chlamydomonas reinhardtii OX=3055 GN=CHLRE_06g303700v5 PE=4 SV=1	0	14.602	20	0.96	-0.06	0.0550488	2	5	17.44		other membranes				A0A2K3DR63		0	97.9	102.1	1.41	1.16	High	High	High	High	High	High	1
High	A0A2K3DR72	Uncharacterized protein OS=Chlamydomonas reinhardtii OX=3055 GN=CHLRE_06g302850v5 PE=4 SV=1	0	14.219	7	0.96	-0.06	0.295724	4	4	14.23			enzyme regulator activity			A0A2K3DR72		0	97.9	102.1	3.84	2.25	High	High	High	High	High	High	1
High	A0A2K3DX66	Uncharacterized protein OS=Chlamydomonas reinhardtii OX=3055 GN=CHLRE_03g173000v5 PE=4 SV=1	0	8.135	19	0.96	-0.06	0.535369	2	2	7.81						A0A2K3DX66		0	97.9	102.1	30.12	18.78	High	High	High	High	High	High	1
High	A0A2K3CRF7	Uncharacterized protein OS=Chlamydomonas reinhardtii OX=3055 GN=CHLRE_17g736650v5 PE=4 SV=1	0	7.924	4	0.96	-0.06	0.136578	3	4	12.36			other molecular function	Pf01433, Pf11940, Pf17432, Pf17900		A0A2K3CRF7		0	97.9	102.1	2.91	1.82	High	High	High	High	High	High	1
High	A0A2K3DC78	Uncharacterized protein OS=Chlamydomonas reinhardtii OX=3055 GN=CHLRE_10g465550v5 PE=3 SV=1	0	5.431	2	0.96	-0.06	0.248066	2	8	26.36			other molecular function	Pf00004, Pf02861, Pf07724, Pf10431, Pf17871		A0A2K3DC78		0	97.9	102.1	3.45	2.06	High	High	High	High	High	High	1
High	A0A2K3DGU2	Uncharacterized protein OS=Chlamydomonas reinhardtii OX=3055 GN=CHLRE_08g365692v5 PE=4 SV=1	0	4.645	3	0.958	-0.06	0.615171	2	3	8.95	other metabolic processes	other cell component	other molecular function	Pf01077, Pf03460		A0A2K3DGU2		0	97.9	102.1	2.92	5.34	High	High	High	High	High	High	1
High	A0A2K3E1R5	Uncharacterized protein OS=Chlamydomonas reinhardtii OX=3055 GN=CHLRE_02g095110v5 PE=4 SV=1	0.001	3.328	16	0.958	-0.06	0.237512	1	1	3.52	other biological processes		enzyme regulator activity	Pf07491		A0A2K3E1R5		0	97.9	102.1	3.35	2.95	High	High	High	High	High	High	1
High	Q6UKY4	Acyl carrier protein OS=Chlamydomonas reinhardtii OX=3055 GN=ACP1 PE=2 SV=1	0.002	3.097	7	0.958	-0.06	0.414986	1	1	3.42	other metabolic processes	mitochondrion	other molecular function	Pf00550	5724825	cre:CHLRE_16g673109v5; Q6UKY4	ACP1	0	97.9	102.1	3.05	4.75	High	High	High	High	High	High	1
High	A0A2K3D2H8	Uncharacterized protein OS=Chlamydomonas reinhardtii OX=3055 GN=CHLRE_12g512000v5 PE=4 SV=1	0	37.22	12	0.961	-0.06	0.151135	13	19	65.04		other membranes;ER/Golgi		Pf00839		A0A2K3D2H8		0	98	102	1.81	2.27	High	High	High	High	High	High	1
High	Q84UB2	GMP synthetase OS=Chlamydomonas reinhardtii OX=3055 GN=GUA1 PE=3 SV=1	0	34.487	24	0.961	-0.06	0.0605303	12	17	55.47	other metabolic processes	cytosol	other molecular function	Pf00117, Pf00958	5727509	cre:CHLRE_02g092900v5; Q84UB2	GUA1	0	98	102	1.4	1	High	High	High	High	High	High	1
High	A0A2K3CRG0	Rab-GAP TBC domain-containing protein OS=Chlamydomonas reinhardtii OX=3055 GN=CHLRE_17g737050v5 PE=4 SV=1	0	24.075	16	0.96	-0.06	0.157811	6	7	23.47	other biological processes		enzyme regulator activity	Pf00566		A0A2K3CRG0		0	98	102	1.27	2.61	High	High	High	High	High	High	1
High	A8IRT6	Seryl-trna synthetase OS=Chlamydomonas reinhardtii OX=3055 GN=SERRS2 PE=4 SV=1	0	17.957	14	0.961	-0.06	0.198595	6	7	20.98	protein metabolism;RNA metabolism OR transcription;other metabolic processes	cytosol	nucleic acid binding activity;other molecular function	Pf00587, Pf02403	5717502	A8IRT6; cre:CHLRE_03g189400v5	SERRS2	0	98	102	2.61	2.87	High	High	High	High	High	High	1
High	A0A2K3D6R2	S-(hydroxymethyl)glutathione dehydrogenase OS=Chlamydomonas reinhardtii OX=3055 GN=CHLRE_12g543350v5 PE=3 SV=1	0	13.723	13	0.96	-0.06	0.143785	5	6	22.18	other metabolic processes		other molecular function	Pf00107, Pf08240		A0A2K3D6R2		0	98	102	2.38	0.68	High	High	High	High	High	High	1
High	A0A2K3CUA0	Uncharacterized protein OS=Chlamydomonas reinhardtii OX=3055 GN=CHLRE_16g670300v5 PE=4 SV=1	0	11.409	5	0.96	-0.06	0.178951	4	4	10.71	cell organization and biogenesis;RNA metabolism OR transcription;other metabolic processes	nucleus				A0A2K3CUA0		0	98	102	5.94	4.17	High	High	High	High	High	High	1
High	Q6S7R7	Gamma carbonic anhydrase OS=Chlamydomonas reinhardtii OX=3055 GN=Gclp1 PE=2 SV=1	0	6.754	6	0.961	-0.06	0.256062	1	1	6.69			other molecular function	Pf00132	5722372	cre:CHLRE_09g415850v5; Q6S7R7	Gclp1	0	98	102	4.32	1.66	High	High	High	High	High	High	1
High	A0A2K3CQ21	Uncharacterized protein OS=Chlamydomonas reinhardtii OX=3055 GN=CHLRE_17g717350v5 PE=3 SV=1	0	5.03	5	0.96	-0.06	0.846608	2	2	6.3	RNA metabolism OR transcription;other metabolic processes		other molecular function	Pf01715		A0A2K3CQ21		0	98	102	10.12	4.89	High	High	High	High	High	High	1
High	Q6V504	NADH:ubiquinone oxidoreductase 12.5 kDa subunit OS=Chlamydomonas reinhardtii OX=3055 GN=NUOA8 PE=2 SV=1	0.002	2.562	8	0.962	-0.06	0.105214	1	3	9.2	other metabolic processes	other membranes;mitochondrion			5725719	cre:CHLRE_07g333900v5; Q6V504	NUOA8	0	98	102	0.56	1.86	High	High	High	High	High	High	1
Medium	A8JH77	Mitochondrial inner membrane translocase OS=Chlamydomonas reinhardtii OX=3055 GN=TIM22B PE=4 SV=1	0.014	1.756	4	0.96	-0.06	0.693003	1	1	2.65	cell organization and biogenesis;transport	other membranes;mitochondrion	transporter activity	Pf02466	5728464	A8JH77; cre:CHLRE_03g183100v5	TIM22B	0	98	102	33.2	13.15	High	High	High	High	High	High	1
Medium	A0A2K3DRM4	Protein kinase domain-containing protein OS=Chlamydomonas reinhardtii OX=3055 GN=CHLRE_06g310100v5 PE=4 SV=1	0.017	1.578	1	0.961	-0.06	0.597058	1	1	2.51			kinase activity;other molecular function	Pf00069		A0A2K3DRM4		0	98	102	6.35	1.91	High	High	High	High	High	High	1
Medium	A0A2K3DJ02	Uncharacterized protein OS=Chlamydomonas reinhardtii OX=3055 GN=CHLRE_07g320100v5 PE=4 SV=1	0.034	1.344	7	0.96	-0.06	0.696719	1	1	2.02						A0A2K3DJ02		0	98	102	16.26	6.37	High	High	High	High	High	High	1
High	A0A2K3DQI7	Aldo_ket_red domain-containing protein OS=Chlamydomonas reinhardtii OX=3055 GN=CHLRE_06g294450v5 PE=4 SV=1	0	22.513	20	0.963	-0.05	0.114343	6	7	23.52		other cell component	other molecular function	Pf00248		A0A2K3DQI7		0	98.1	101.9	2.22	1.58	High	High	High	High	High	High	1
High	A0A2K3DYK1	Ubiquitin carboxyl-terminal hydrolase OS=Chlamydomonas reinhardtii OX=3055 GN=CHLRE_03g194250v5 PE=3 SV=1	0	12.456	11	0.962	-0.06	0.40252	2	4	12.88	protein metabolism;other metabolic processes	other cell component	other molecular function	Pf01088		A0A2K3DYK1		0	98.1	101.9	3.29	0.66	High	High	High	High	High	High	1
High	A8I0H0	Flagellar associated protein, quinone reductase-like protein OS=Chlamydomonas reinhardtii OX=3055 GN=FAP191 PE=4 SV=1	0	11.599	10	0.962	-0.06	0.550699	2	4	13.74		cytoskeleton	other molecular function	Pf03358	5724103	A8I0H0; cre:CHLRE_10g456000v5	FAP191	0	98.1	101.9	3.94	2.71	High	High	High	High	High	High	1
High	A8I9L1	Nucleoredoxin 1 OS=Chlamydomonas reinhardtii OX=3055 GN=NRX1 PE=4 SV=1	0	11.086	7	0.963	-0.05	0.444275	3	3	10.66	other biological processes		other molecular function	Pf13905	5727529	A8I9L1; cre:CHLRE_02g094100v5	NRX1	0	98.1	101.9	6.37	3.15	High	High	High	High	High	High	1
High	A0A2K3E7I4	EMC1_C domain-containing protein OS=Chlamydomonas reinhardtii OX=3055 GN=CHLRE_01g042550v5 PE=4 SV=1	0	8.506	3	0.963	-0.06	0.910154	2	2	5.83		other membranes;ER/Golgi		Pf07774, Pf13360		A0A2K3E7I4		0	98.1	101.9	5.92	2.38	High	High	High	High	High	High	1
High	A0A2K3DRJ6	Bac_surface_Ag domain-containing protein OS=Chlamydomonas reinhardtii OX=3055 GN=CHLRE_06g308900v5 PE=4 SV=1	0	5.965	2	0.964	-0.05	0.248066	1	2	7.62	cell organization and biogenesis;transport	other membranes;mitochondrion		Pf01103		A0A2K3DRJ6		0	98.1	101.9	3.75	4.79	High	High	High	High	High	High	1
High	A8JEU4	Heat shock protein 70A OS=Chlamydomonas reinhardtii OX=3055 GN=HSP70A PE=3 SV=1	0	152.904	60	0.965	-0.05	0.363421	32	44	181	stress response;other biological processes	other cell component	other molecular function	Pf00012	5726860	A8JEU4; cre:CHLRE_08g372100v5	HSP70A	0	98.2	101.8	2.74	3.01	High	High	High	High	High	High	1
High	A8IQ05	Succinate--CoA ligase [ADP-forming] subunit beta, mitochondrial OS=Chlamydomonas reinhardtii OX=3055 GN=SCLB1a|SCLB1b PE=3 SV=1	0	42.866	25	0.965	-0.05	0.104392	12	17	60.31	other metabolic processes	mitochondrion;other cell component	other molecular function	Pf00549, Pf08442	5717254	A8IQ05; cre:CHLRE_17g703700v5	SCLB1a|SCLB1b	0	98.2	101.8	0.64	1.68	High	High	High	High	High	High	1
High	A0A2K3DMI5	Uncharacterized protein OS=Chlamydomonas reinhardtii OX=3055 GN=CHLRE_06g258800v5 PE=4 SV=1	0	34.392	11	0.965	-0.05	0.295553	10	14	45.92						A0A2K3DMI5		0	98.2	101.8	1.23	2.55	High	High	High	High	High	High	1
High	A8I7P5	Magnesium chelatase subunit H OS=Chlamydomonas reinhardtii OX=3055 GN=CHLH1 PE=4 SV=1	0	19.6	6	0.964	-0.05	0.295562	8	9	23.84	other metabolic processes	other cell component	nucleic acid binding activity;other molecular function	Pf02514, Pf11965	5726444	A8I7P5; cre:CHLRE_07g325500v5	CHLH1	0	98.2	101.8	1.29	2.76	High	High	High	High	High	High	1
High	A0A2K3E099	Uncharacterized protein OS=Chlamydomonas reinhardtii OX=3055 GN=CHLRE_02g077401v5 PE=4 SV=1	0	14.627	9	0.965	-0.05	0.209276	5	8	23.94						A0A2K3E099		0	98.2	101.8	1.2	1.99	High	High	High	High	High	High	1
High	A8ITZ0	Glucose-6-phosphate 1-epimerase OS=Chlamydomonas reinhardtii OX=3055 GN=CHLRE_07g347100v5 PE=3 SV=1	0	14.226	19	0.964	-0.05	0.195922	4	5	16.9	other metabolic processes	other cell component	other molecular function	Pf01263	5718028	A8ITZ0; cre:CHLRE_07g347100v5		0	98.2	101.8	2.48	1.02	High	High	High	High	High	High	1
High	A8I5N5	Tetrapyrrole-binding protein OS=Chlamydomonas reinhardtii OX=3055 GN=GUN4 PE=1 SV=1	0	13.611	22	0.965	-0.05	0.218081	6	6	17.8	signal transduction	other cell component	other molecular function	Pf05419	5726308	A8I5N5; cre:CHLRE_05g246800v5	GUN4	0	98.2	101.8	3.24	0.98	High	High	High	High	High	High	1
High	A0A2K3E417	AA_TRNA_LIGASE_II domain-containing protein OS=Chlamydomonas reinhardtii OX=3055 GN=CHLRE_02g142352v5 PE=4 SV=1	0	13.511	9	0.965	-0.05	0.611273	4	4	14.42	protein metabolism;RNA metabolism OR transcription;other metabolic processes	cytosol;mitochondrion	other molecular function	Pf00221, Pf13393		A0A2K3E417		0	98.2	101.8	7.65	7.68	High	High	High	High	High	High	1
High	A0A2K3E2N0	4-hydroxy-tetrahydrodipicolinate synthase OS=Chlamydomonas reinhardtii OX=3055 GN=CHLRE_02g107300v5 PE=3 SV=1	0	11.593	15	0.965	-0.05	0.288752	4	5	17.92	other metabolic processes		other molecular function	Pf00701		A0A2K3E2N0		0	98.2	101.8	2.52	1.93	High	High	High	High	High	High	1
High	A0A2K3DSC0	Uncharacterized protein OS=Chlamydomonas reinhardtii OX=3055 GN=CHLRE_05g243451v5 PE=3 SV=1	0	8.303	15	0.964	-0.05	0.605779	3	3	10.19			other molecular function	Pf02545		A0A2K3DSC0		0	98.2	101.8	6.49	1.92	High	High	High	High	High	High	1
High	A8J276	Rubredoxin OS=Chlamydomonas reinhardtii OX=3055 GN=RBD2 PE=4 SV=1	0	6.8	15	0.965	-0.05	0.171352	2	5	11.04			other molecular function		5720982	A8J276; cre:CHLRE_06g284600v5	RBD2	0	98.2	101.8	1.56	2.56	High	High	High	High	High	High	1
High	A0A2K3D807	Hist_deacetyl domain-containing protein OS=Chlamydomonas reinhardtii OX=3055 GN=CHLRE_11g467785v5 PE=4 SV=1	0	4.653	4	0.965	-0.05	0.178591	1	1	4.91	cell organization and biogenesis		other molecular function	Pf00850		A0A2K3D807		0	98.2	101.8	3.85	2.41	High	High	High	High	High	High	1
High	A0A2K3DHN7	Methyltransf_11 domain-containing protein OS=Chlamydomonas reinhardtii OX=3055 GN=CHLRE_08g375550v5 PE=4 SV=1	0.003	2.223	4	0.965	-0.05	0.247407	1	1	2.91	other metabolic processes		other molecular function	Pf08241		A0A2K3DHN7		0	98.2	101.8	3.91	4.43	High	High	High	High	High	High	1
Medium	A0A2K3CT80	Phospholipid-transporting ATPase OS=Chlamydomonas reinhardtii OX=3055 GN=CHLRE_16g656500v5 PE=3 SV=1	0.04	1.148	1	0.964	-0.05	0.981988	1	1	0	cell organization and biogenesis;transport	plasma membrane;other membranes	transporter activity;other molecular function	Pf00122, Pf13246, Pf16209, Pf16212		A0A2K3CT80		0	98.2	101.8	13.01	7.59	High	High	High	High	High	High	1
High	A0A2K3D581	Transket_pyr domain-containing protein OS=Chlamydomonas reinhardtii OX=3055 GN=CHLRE_12g537200v5 PE=4 SV=1	0	113.981	28	0.966	-0.05	0.199989	21	35	150.54	other metabolic processes	mitochondrion;other cell component	other molecular function	Pf00676, Pf02779, Pf16078, Pf16870		A0A2K3D581		0	98.3	101.7	1.51	3.34	High	High	High	High	High	High	1
High	A0A2K3E673	Peptidase_M3 domain-containing protein OS=Chlamydomonas reinhardtii OX=3055 GN=CHLRE_01g023350v5 PE=3 SV=1	0	76.14	37	0.966	-0.05	0.0775925	19	25	91.59	protein metabolism;other metabolic processes	mitochondrion	other molecular function	Pf01432		A0A2K3E673		0	98.3	101.7	0.44	1.21	High	High	High	High	High	High	1
High	A0A2K3DT83	Uncharacterized protein (Fragment) OS=Chlamydomonas reinhardtii OX=3055 GN=CHLRE_05g245158v5 PE=4 SV=1	0	17.973	12	0.967	-0.05	0.358246	6	7	20.13	transport	ER/Golgi	other molecular function	Pf02374		A0A2K3DT83		0	98.3	101.7	5.33	3.22	High	High	High	High	High	High	1
High	A8IGZ3	Predicted protein OS=Chlamydomonas reinhardtii OX=3055 GN=CHLRE_07g331750v5 PE=4 SV=1	0	15.812	40	0.967	-0.05	0.287751	3	3	13.51				Pf12680	5716021	A8IGZ3; cre:CHLRE_07g331750v5		0	98.3	101.7	1.19	3.05	High	High	High	High	High	High	1	Met-loss [N-Term]
High	A0A2K3D2K9	Uncharacterized protein OS=Chlamydomonas reinhardtii OX=3055 GN=CHLRE_12g510450v5 PE=4 SV=1	0	11.989	55	0.966	-0.05	0.29192	4	8	26.59	cell organization and biogenesis;protein metabolism;RNA metabolism OR transcription;other metabolic processes	cytosol;translational apparatus	other molecular function	Pf01200		A0A2K3D2K9		0	98.3	101.7	2.26	1.25	High	High	High	High	High	High	1
High	A0A2K3D9E8	Ribokinase OS=Chlamydomonas reinhardtii OX=3055 GN=CHLRE_10g424500v5 PE=3 SV=1	0	10.002	9	0.967	-0.05	0.391287	2	2	8.49	other metabolic processes	nucleus;other cell component	kinase activity;other molecular function	Pf00294		A0A2K3D9E8		0	98.3	101.7	3.98	1.99	High	High	High	High	High	High	1
High	A0A2K3CUF3	Uncharacterized protein OS=Chlamydomonas reinhardtii OX=3055 GN=CHLRE_16g668150v5 PE=4 SV=1	0	8.628	4	0.967	-0.05	0.475345	2	2	8.99		cytoskeleton;other cell component		Pf13516		A0A2K3CUF3		0	98.3	101.7	5.35	3.94	High	High	High	High	High	High	1
High	A0A2K3DDN4	SAC domain-containing protein OS=Chlamydomonas reinhardtii OX=3055 GN=CHLRE_09g388750v5 PE=4 SV=1	0	7.982	4	0.967	-0.05	0.146759	2	2	8.16	other metabolic processes	other membranes;ER/Golgi	other molecular function	Pf02383		A0A2K3DDN4		0	98.3	101.7	2.38	0.84	High	High	High	High	High	High	1
High	A0A2K3CV96	PKS_ER domain-containing protein OS=Chlamydomonas reinhardtii OX=3055 GN=CHLRE_16g677950v5 PE=4 SV=1	0	7.948	6	0.967	-0.05	0.402609	3	3	10.42			other molecular function	Pf00106, Pf00107		A0A2K3CV96		0	98.3	101.7	1.42	1.91	High	High	High	High	High	High	1	Met-loss [N-Term]
High	Q75VY6	Chlorophyll a-b binding protein, chloroplastic OS=Chlamydomonas reinhardtii OX=3055 GN=LhcI-5 PE=1 SV=1	0	6.56	9	0.967	-0.05	0.377771	2	2	7.03	other metabolic processes;other biological processes	other membranes	other molecular function	Pf00504	5723627	cre:CHLRE_06g278213v5; Q75VY6	LhcI-5	0	98.3	101.7	2.81	6.73	High	High	High	High	High	High	1
High	A0A2K3CRX7	Uncharacterized protein OS=Chlamydomonas reinhardtii OX=3055 GN=CHLRE_17g743897v5 PE=4 SV=1	0	6.478	4	0.968	-0.05	0.631433	1	1	5.47	other biological processes	cytosol	other molecular function	Pf00085, Pf00578, Pf10417		A0A2K3CRX7		0	98.3	101.7	8.29	8.84	High	High	High	High	High	High	1
High	A8ITV3	Chlorophyll a-b binding protein, chloroplastic OS=Chlamydomonas reinhardtii OX=3055 GN=LHCA9 PE=1 SV=1	0	6.154	23	0.967	-0.05	0.707219	3	3	7.79	other metabolic processes;other biological processes	other membranes	other molecular function	Pf00504	5718131	A8ITV3; cre:CHLRE_07g344950v5	LHCA9	0	98.3	101.7	8.34	8.89	High	High	High	High	High	High	1
High	A8I247	Predicted protein OS=Chlamydomonas reinhardtii OX=3055 GN=CHLRE_02g098250v5 PE=4 SV=1	0	5.239	9	0.966	-0.05	0.0669965	3	3	7.57				Pf10615, Pf13883	5725386	A8I247; cre:CHLRE_02g098250v5		0	98.3	101.7	1.11	1.2	High	High	High	High	High	High	1
High	A0A2K3E749	Protein phosphatase OS=Chlamydomonas reinhardtii OX=3055 GN=CHLRE_01g036200v5 PE=3 SV=1	0.007	2.007	2	0.967	-0.05	0.794223	1	1	2.7			other molecular function	Pf01477		A0A2K3E749		0	98.3	101.7	4.39	2.52	High	High	High	High	High	High	1
Medium	A8HPU4	Predicted protein OS=Chlamydomonas reinhardtii OX=3055 GN=CHLRE_01g020400v5 PE=4 SV=1	0.015	1.689	2	0.966	-0.05	0.390454	1	1	3.04	RNA metabolism OR transcription;other metabolic processes	nucleus		Pf00400, Pf17814	5715193	A8HPU4		0	98.3	101.7	3.44	15.42	High	High	High	High	High	High	1
Medium	A0A2K3CQJ9	WD_REPEATS_REGION domain-containing protein OS=Chlamydomonas reinhardtii OX=3055 GN=CHLRE_17g724850v5 PE=4 SV=1	0.034	1.345	4	0.967	-0.05	0.812993	1	1	2.6		nucleus		Pf00400, Pf12265		A0A2K3CQJ9		0	98.3	101.7	3.74	7.63	High	High	High	High	High	High	1
High	A8JH37	Cobalamin-independent methionine synthase OS=Chlamydomonas reinhardtii OX=3055 GN=METE PE=4 SV=1	0	121.156	43	0.968	-0.05	0.167869	27	51	206.23	other metabolic processes		other molecular function	Pf01717, Pf08267	5728446	A8JH37; cre:CHLRE_03g180750v5	METE	0	98.4	101.6	1.48	1.4	High	High	High	High	High	High	1
High	A8J2E9	Glycolate dehydrogenase OS=Chlamydomonas reinhardtii OX=3055 GN=GYD1 PE=4 SV=1	0	114.498	37	0.968	-0.05	0.0758481	32	43	136.29	other metabolic processes		other molecular function	Pf01565, Pf02913, Pf13183	5721055	A8J2E9; cre:CHLRE_06g288700v5	GYD1	0	98.4	101.6	1.24	0.53	High	High	High	High	High	High	1
High	A8HX04	Succinate dehydrogenase [ubiquinone] iron-sulfur subunit, mitochondrial OS=Chlamydomonas reinhardtii OX=3055 GN=SDH2 PE=3 SV=1	0	22.99	24	0.968	-0.05	0.510076	7	13	44.97	other metabolic processes	other membranes;mitochondrion	other molecular function	Pf13085, Pf13534	5721979	A8HX04; cre:CHLRE_06g264200v5	SDH2	0	98.4	101.6	2.79	3.68	High	High	High	High	High	High	1
High	A0A2K3DGM6	PsbP domain-containing protein OS=Chlamydomonas reinhardtii OX=3055 GN=CHLRE_08g362900v5 PE=4 SV=1	0	21.623	24	0.969	-0.05	0.315409	5	7	24.83	other metabolic processes	other membranes;other cell component	other molecular function	Pf01789		A0A2K3DGM6		0	98.4	101.6	2.89	1.86	High	High	High	High	High	High	1
High	A8J8Y6	Predicted protein OS=Chlamydomonas reinhardtii OX=3055 GN=CHLRE_06g278215v5 PE=3 SV=1	0	19.562	14	0.968	-0.05	0.0206291	5	5	18.99	other metabolic processes		other molecular function	Pf16113	5723626	A8J8Y6; cre:CHLRE_06g278215v5		0	98.4	101.6	0.07	0.19	High	High	High	High	High	High	1
High	Q84X79	CR008 protein OS=Chlamydomonas reinhardtii OX=3055 GN=CHLRE_03g169900v5 PE=4 SV=1	0	15.269	20	0.969	-0.05	0.529746	4	4	16.04					5728954	cre:CHLRE_03g169900v5; Q84X79		0	98.4	101.6	2.2	22.37	High	High	High	High	High	High	1
High	A0A2K3CXM5	FK506-binding protein OS=Chlamydomonas reinhardtii OX=3055 GN=CHLRE_14g616100v5 PE=3 SV=1	0	13.5	10	0.968	-0.05	0.265408	3	3	12.58		nucleus	other molecular function	Pf00254, Pf17800		A0A2K3CXM5		0	98.4	101.6	3	2.95	High	High	High	High	High	High	1
High	A0A2K3DSG7	Uncharacterized protein OS=Chlamydomonas reinhardtii OX=3055 GN=CHLRE_05g241850v5 PE=4 SV=1	0	11.879	10	0.968	-0.05	0.840811	3	3	12.27			other molecular function	Pf08442, Pf16114		A0A2K3DSG7		0	98.4	101.6	5.75	4.27	High	High	High	High	High	High	1
High	A0A2K3DSH1	Cation_ATPase_N domain-containing protein OS=Chlamydomonas reinhardtii OX=3055 GN=CHLRE_05g242350v5 PE=3 SV=1	0	10.36	4	0.968	-0.05	0.760053	4	4	12.52	transport;other biological processes	other membranes	transporter activity;other molecular function	Pf00122, Pf00689, Pf00690, Pf00702		A0A2K3DSH1		0	98.4	101.6	4.36	1.34	High	High	High	High	High	High	1
High	A0A2K3DCP5	Uncharacterized protein OS=Chlamydomonas reinhardtii OX=3055 GN=CHLRE_09g402950v5 PE=4 SV=1	0	6.938	4	0.968	-0.05	0.835438	1	1	6.66		other membranes				A0A2K3DCP5		0	98.4	101.6	4.13	1.27	High	High	High	High	High	High	1
Medium	A0A2K3DPU2	BSD domain-containing protein OS=Chlamydomonas reinhardtii OX=3055 GN=CHLRE_06g284000v5 PE=4 SV=1	0.019	1.473	1	0.968	-0.05	0.992104	1	1	2.14		other cell component		Pf03909		A0A2K3DPU2		0	98.4	101.6	5.36	2.95	High	High	High	High	High	High	1
Medium	A0A2K3E6B1	Uncharacterized protein OS=Chlamydomonas reinhardtii OX=3055 GN=CHLRE_01g025450v5 PE=4 SV=1	0.04	1.161	2	0.969	-0.05	0.274829	1	1	0	cell organization and biogenesis	cytoskeleton;other cell component		Pf00612		A0A2K3E6B1		0	98.4	101.6	3.48	3.14	High	High	High	High	High	High	1
High	A0A2K3DVJ7	Citrate synthase OS=Chlamydomonas reinhardtii OX=3055 GN=CHLRE_03g149100v5 PE=3 SV=1	0	85.314	42	0.97	-0.04	0.193835	16	34	139.59	other metabolic processes	mitochondrion	other molecular function	Pf00285		A0A2K3DVJ7		0	98.5	101.5	0.95	2.7	High	High	High	High	High	High	1
High	A8J129	Aspartate aminotransferase OS=Chlamydomonas reinhardtii OX=3055 GN=AST1 PE=4 SV=1	0	59.225	51	0.97	-0.04	0.119592	16	22	81.23	other metabolic processes	mitochondrion	other molecular function	Pf00155	5720572	A8J129; cre:CHLRE_09g387726v5	AST1	0	98.5	101.5	0.62	1.73	High	High	High	High	High	High	1
High	A0A2K3DJF7	PAP_fibrillin domain-containing protein OS=Chlamydomonas reinhardtii OX=3055 GN=CHLRE_07g325736v5 PE=4 SV=1	0	48.828	31	0.971	-0.04	0.118699	16	20	66.66				Pf04755		A0A2K3DJF7		0	98.5	101.5	0.33	1.13	High	High	High	High	High	High	1
High	A8IUU3	Transaldolase OS=Chlamydomonas reinhardtii OX=3055 GN=TAL2 PE=4 SV=1	0	37.823	25	0.971	-0.04	0.168948	7	10	44.18	other metabolic processes		other molecular function	Pf00923	5718356	A8IUU3	TAL2	0	98.5	101.5	2.24	2.95	High	High	High	High	High	High	1
High	A0A2K3DBM5	Protein kinase domain-containing protein OS=Chlamydomonas reinhardtii OX=3055 GN=CHLRE_10g457700v5 PE=3 SV=1	0	32.234	33	0.97	-0.04	0.103071	9	13	49.66	cell cycle OR cell proliferation;stress response;signal transduction	nucleus;other cell component	kinase activity;other molecular function	Pf00069		A0A2K3DBM5		0	98.5	101.5	1.21	1.41	High	High	High	High	High	High	1
High	A0A2K3DE67	Serine/threonine-protein phosphatase OS=Chlamydomonas reinhardtii OX=3055 GN=CHLRE_09g391023v5 PE=3 SV=1	0	27.07	23	0.97	-0.04	0.214625	6	10	36.2			other molecular function	Pf00149		A0A2K3DE67		0	98.5	101.5	0.99	1.87	High	High	High	High	High	High	1
High	A8J363	Matrix metalloproteinase-like protein OS=Chlamydomonas reinhardtii OX=3055 GN=MMP13 PE=4 SV=1	0	25.527	12	0.971	-0.04	0.373038	7	8	28.5				Pf05548	5721303	A8J363; cre:CHLRE_03g144564v5	MMP13	0	98.5	101.5	3.16	3.9	High	High	High	High	High	High	1
High	A0A2K3DF66	SPX domain-containing protein OS=Chlamydomonas reinhardtii OX=3055 GN=CHLRE_09g402775v5 PE=4 SV=1	0	20.974	15	0.971	-0.04	0.206034	8	9	29.46		other membranes		Pf02656, Pf03105, Pf09359		A0A2K3DF66		0	98.5	101.5	1.47	1.81	High	High	High	High	High	High	1
High	A8J9Y1	Cytochrome b6-f complex iron-sulfur subunit OS=Chlamydomonas reinhardtii OX=3055 GN=PETC PE=1 SV=1	0	19.538	40	0.97	-0.04	0.294344	6	13	41.06	other biological processes	plasma membrane;other membranes;other cell component	nucleic acid binding activity;other molecular function	Pf00355	5724296	A8J9Y1	PETC	0	98.5	101.5	2.02	2.07	High	High	High	High	High	High	1
High	A0A2K3CSB8	Arginine biosynthesis bifunctional protein ArgJ, chloroplastic OS=Chlamydomonas reinhardtii OX=3055 GN=CHLRE_16g694850v5 PE=3 SV=1	0	17.315	15	0.971	-0.04	0.455998	5	5	19.78	other metabolic processes	other cell component	other molecular function	Pf01960		A0A2K3CSB8		0	98.5	101.5	2.54	0.59	High	High	High	High	High	High	1
High	A8HND3	Predicted protein OS=Chlamydomonas reinhardtii OX=3055 GN=CHLRE_01g050550v5 PE=4 SV=1	0	11.022	36	0.971	-0.04	0.550699	3	3	10.64	other biological processes	other membranes;mitochondrion	other molecular function	Pf09360	5715740	A8HND3; cre:CHLRE_01g050550v5		0	98.5	101.5	3.24	4.29	High	High	High	High	High	High	1
High	A0A2K3D7W9	Hist_deacetyl domain-containing protein OS=Chlamydomonas reinhardtii OX=3055 GN=CHLRE_11g467751v5 PE=4 SV=1	0	10.328	4	0.97	-0.04	0.214625	4	4	11.73	cell organization and biogenesis;other biological processes		other molecular function	Pf00850		A0A2K3D7W9		0	98.5	101.5	2.51	1.22	High	High	High	High	High	High	1
High	A8JFT3	Glyceraldehyde 3-phosphate dehydrogenase OS=Chlamydomonas reinhardtii OX=3055 GN=GAP2 PE=3 SV=1	0	6.668	6	0.971	-0.04	0.347644	2	2	7.39			other molecular function	Pf00044, Pf02800	5727593	A8JFT3; cre:CHLRE_07g354200v5	GAP2	0	98.5	101.5	5.54	3.17	High	High	High	High	High	High	1
High	A0A2K3DZT4	Uncharacterized protein OS=Chlamydomonas reinhardtii OX=3055 GN=CHLRE_03g205697v5 PE=4 SV=1	0	6.006	3	0.97	-0.04	0.858558	1	1	7.33		cytoskeleton;other cell component		Pf13855		A0A2K3DZT4		0	98.5	101.5	12.12	7.02	High	High	High	High	High	High	1
High	A0A2K3DWL6	Abhydrolase_2 domain-containing protein OS=Chlamydomonas reinhardtii OX=3055 GN=CHLRE_03g164350v5 PE=4 SV=1	0.007	2.219	13	0.971	-0.04	0.930045	2	2	5.35	protein metabolism;other metabolic processes	other cell component	other molecular function	Pf02230		A0A2K3DWL6		0	98.5	101.5	6.95	9.82	High	High	High	High	High	High	1
High	A8IT08	Low-CO2-inducible chloroplast envelope protein OS=Chlamydomonas reinhardtii OX=3055 GN=CCP1 PE=3 SV=1	0	112.056	81	0.972	-0.04	0.294344	20	47	190.75	transport	other membranes	transporter activity	Pf00153	5717878	A8IT08; cre:CHLRE_04g223300v5	CCP1	0	98.6	101.4	2.79	3.11	High	High	High	High	High	High	1	Met-loss+Acetyl [N-Term]
High	A0A2K3CTP9	Uncharacterized protein OS=Chlamydomonas reinhardtii OX=3055 GN=CHLRE_16g663200v5 PE=4 SV=1	0	25.312	14	0.972	-0.04	0.146759	10	12	32.52	protein metabolism;other metabolic processes;signal transduction	other cell component	kinase activity;other molecular function	Pf00027, Pf00069		A0A2K3CTP9		0	98.6	101.4	2.11	0.76	High	High	High	High	High	High	1
High	D5LAU0	SPS1p OS=Chlamydomonas reinhardtii OX=3055 GN=SPS1p PE=3 SV=1	0	21.298	25	0.972	-0.04	0.352178	8	8	24.2	other metabolic processes		other molecular function	Pf01564, Pf17284	5722191	D5LAU0	SPS1p	0	98.6	101.4	4.53	2.92	High	High	High	High	High	High	1
High	A0A2K3CQW3	Uncharacterized protein OS=Chlamydomonas reinhardtii OX=3055 GN=CHLRE_17g729800v5 PE=3 SV=1	0	19.099	14	0.971	-0.04	0.504003	5	8	30.74	cell organization and biogenesis;other biological processes	other membranes	other molecular function	Pf02096		A0A2K3CQW3		0	98.6	101.4	3.94	4.21	High	High	High	High	High	High	1
High	A8HQ72	SR protein factor OS=Chlamydomonas reinhardtii OX=3055 GN=SRP35 PE=4 SV=1	0	17.861	17	0.972	-0.04	0.339478	5	7	25.77	RNA metabolism OR transcription;other metabolic processes	nucleus	nucleic acid binding activity	Pf00076	5715295	A8HQ72	SRP35	0	98.6	101.4	2.17	2.39	High	High	High	High	High	High	1
High	Q8GV23	Nucleic acid binding protein OS=Chlamydomonas reinhardtii OX=3055 GN=Nab1 PE=1 SV=2	0	14.633	21	0.972	-0.04	0.295553	4	5	17.86		nucleus;other cell component	nucleic acid binding activity	Pf00076, Pf00313	5721889	cre:CHLRE_06g268600v5; Q8GV23	Nab1	0	98.6	101.4	3.84	2.43	High	High	High	High	High	High	1
High	A0A2K3DA77	Uncharacterized protein OS=Chlamydomonas reinhardtii OX=3055 GN=CHLRE_10g436350v5 PE=3 SV=1	0	14.408	18	0.973	-0.04	0.928255	4	5	16.77	other metabolic processes		kinase activity;other molecular function	Pf01202		A0A2K3DA77		0	98.6	101.4	11.48	4.37	High	High	High	High	High	High	1
High	A0A2K3E057	Uncharacterized protein OS=Chlamydomonas reinhardtii OX=3055 GN=CHLRE_02g075400v5 PE=4 SV=1	0	9.782	14	0.972	-0.04	0.814686	3	4	10.38				Pf04749		A0A2K3E057		0	98.6	101.4	4.58	7.82	High	High	High	High	High	High	1
High	A8I9A1	Transcription factor OS=Chlamydomonas reinhardtii OX=3055 GN=CHLRE_02g091550v5 PE=4 SV=1	0	9.622	18	0.972	-0.04	0.216738	5	6	16.6	stress response;other biological processes		nucleic acid binding activity	Pf08536	5727487	A8I9A1; cre:CHLRE_02g091550v5		0	98.6	101.4	1.29	1.43	High	High	High	High	High	High	1
High	A8IPC9	Riboflavin synthase OS=Chlamydomonas reinhardtii OX=3055 GN=RFS1 PE=4 SV=1	0	9.034	16	0.972	-0.04	0.938391	3	4	13.31	other metabolic processes		other molecular function	Pf00677	5717048	A8IPC9; cre:CHLRE_06g296600v5	RFS1	0	98.6	101.4	3.81	2.13	High	High	High	High	High	High	1
High	A0A2K3CS00	Uncharacterized protein OS=Chlamydomonas reinhardtii OX=3055 GN=CHLRE_17g744147v5 PE=4 SV=1	0	7.727	1	0.972	-0.04	0.189778	3	3	8.46	RNA metabolism OR transcription;other metabolic processes		nucleic acid binding activity;other molecular function	Pf00270, Pf00271, Pf02889, Pf18149		A0A2K3CS00		0	98.6	101.4	1.51	2.86	High	High	High	High	High	High	1
High	A0A2K3DQJ6	C-CAP/cofactor C-like domain-containing protein OS=Chlamydomonas reinhardtii OX=3055 GN=CHLRE_06g293250v5 PE=4 SV=1	0	6.4	4	0.972	-0.04	0.386855	2	2	6.09	transport	plasma membrane;other membranes;ER/Golgi;other cell component	enzyme regulator activity;other molecular function	Pf07986		A0A2K3DQJ6		0	98.6	101.4	4.35	0.63	High	High	High	High	High	High	1
High	A0A2K3DXQ0	SAM_MT_RSMB_NOP domain-containing protein OS=Chlamydomonas reinhardtii OX=3055 GN=CHLRE_03g179860v5 PE=3 SV=1	0	5.418	3	0.972	-0.04	0.593885	3	3	8.27	RNA metabolism OR transcription;other metabolic processes	nucleus	nucleic acid binding activity;other molecular function	Pf01189		A0A2K3DXQ0		0	98.6	101.4	5.81	4.37	High	High	High	High	High	High	1
High	A8JH83	Predicted protein OS=Chlamydomonas reinhardtii OX=3055 GN=CHLRE_03g183400v5 PE=4 SV=1	0	4.725	11	0.972	-0.04	0.340476	2	2	5.48	cell organization and biogenesis;other metabolic processes				5728469	A8JH83; cre:CHLRE_03g183400v5		0	98.6	101.4	2.71	2.67	High	High	High	High	High	High	1
High	A0A2K3E438	Uncharacterized protein OS=Chlamydomonas reinhardtii OX=3055 GN=CHLRE_02g142200v5 PE=3 SV=1	0	4.025	5	0.972	-0.04	0.59271	1	1	3.64	other metabolic processes		other molecular function	Pf14497		A0A2K3E438		0	98.6	101.4	3.17	2.88	High	High	High	High	High	High	1
High	A0A2K3CWG9	CAP-Gly domain-containing protein OS=Chlamydomonas reinhardtii OX=3055 GN=CHLRE_15g636300v5 PE=4 SV=1	0.001	3.7	4	0.972	-0.04	0.903988	1	1	3.91				Pf01302, Pf14560		A0A2K3CWG9		0	98.6	101.4	4.67	5.37	High	High	High	High	High	High	1
High	A8I459	Acetylornithine deacetylase OS=Chlamydomonas reinhardtii OX=3055 GN=AOD1 PE=4 SV=1	0.002	3.257	3	0.972	-0.04	0.231141	2	2	5.23			other molecular function	Pf01546, Pf07687	5725307	A8I459; cre:CHLRE_02g105500v5	AOD1	0	98.6	101.4	2.38	0.71	High	High	High	High	High	High	1
High	A8JGY8	Sarcaleumin-like protein OS=Chlamydomonas reinhardtii OX=3055 GN=CHLRE_12g557250v5 PE=4 SV=1	0.003	2.454	2	0.972	-0.04	0.703524	1	1	3.4	transport	other membranes		Pf00350	5728380	A8JGY8		0	98.6	101.4	3.85	4.36	High	High	High	High	High	High	1
Medium	A0A2K3CSJ3	Uncharacterized protein OS=Chlamydomonas reinhardtii OX=3055 GN=CHLRE_16g692650v5 PE=4 SV=1	0.044	1.08	3	0.972	-0.04	0.664855	1	1	0						A0A2K3CSJ3		0	98.6	101.4	6.08	5.62	High	High	High	High	High	High	1
High	A0A2K3DGA4	Uncharacterized protein OS=Chlamydomonas reinhardtii OX=3055 GN=CHLRE_08g358580v5 PE=3 SV=1	0	155.052	41	0.974	-0.04	0.558138	41	71	231.9	other metabolic processes	other cell component	other molecular function	Pf02142, Pf02786, Pf02787		A0A2K3DGA4		0	98.7	101.3	3.29	2.04	High	High	High	High	High	High	1
High	A0A2K3DEK4	Uncharacterized protein OS=Chlamydomonas reinhardtii OX=3055 GN=CHLRE_09g396252v5 PE=3 SV=1	0	44.765	22	0.973	-0.04	0.515627	9	20	73.86	other biological processes	other cell component	other molecular function	Pf02852, Pf07992		A0A2K3DEK4		0	98.7	101.3	1.75	3.1	High	High	High	High	High	High	1
High	A0A2K3CSH6	Flavodoxin-like domain-containing protein OS=Chlamydomonas reinhardtii OX=3055 GN=CHLRE_16g691800v5 PE=4 SV=1	0	31.793	16	0.974	-0.04	0.383471	7	9	42.36			other molecular function	Pf00753, Pf01613		A0A2K3CSH6		0	98.7	101.3	1.37	1.97	High	High	High	High	High	High	1
High	A8IUR4	Predicted protein OS=Chlamydomonas reinhardtii OX=3055 GN=CHLRE_14g631900v5 PE=4 SV=1	0	27.266	20	0.974	-0.04	0.16519	5	10	41.13	RNA metabolism OR transcription;other metabolic processes		other molecular function	Pf09412	5718238	A8IUR4; cre:CHLRE_14g631900v5		0	98.7	101.3	1.82	2.87	High	High	High	High	High	High	1	Met-loss [N-Term]
High	A8HYK1	182390p OS=Chlamydomonas reinhardtii OX=3055 GN=182390p PE=4 SV=1	0	19.759	21	0.975	-0.04	0.470463	6	9	29.2	other biological processes	cytoskeleton;other cell component		Pf15294	5722181	A8HYK1; cre:CHLRE_06g252000v5	182390p	0	98.7	101.3	3.38	0.73	High	High	High	High	High	High	1
High	A8IJG5	Predicted protein OS=Chlamydomonas reinhardtii OX=3055 GN=CHLRE_12g502750v5 PE=4 SV=1	0	7.055	22	0.975	-0.04	0.311265	3	4	8.74	cell organization and biogenesis;other biological processes	other cell component	other molecular function	Pf01920	5716415	A8IJG5; cre:CHLRE_12g502750v5		0	98.7	101.3	2.25	3.44	High	High	High	High	High	High	1
High	A0A2K3D915	Kinesin motor domain-containing protein OS=Chlamydomonas reinhardtii OX=3055 GN=CHLRE_10g418950v5 PE=3 SV=1	0	4.05	2	0.974	-0.04	0.74552	1	1	3.2	other biological processes		cytoskeletal activity;other molecular function	Pf00225		A0A2K3D915		0	98.7	101.3	8.74	12.62	High	High	High	High	High	High	1
High	A0A2K3DP54	Inositol-1-monophosphatase OS=Chlamydomonas reinhardtii OX=3055 GN=CHLRE_06g278202v5 PE=3 SV=1	0.002	2.6	3	0.974	-0.04	0.928255	1	1	3.22	other metabolic processes;signal transduction		other molecular function	Pf00459		A0A2K3DP54		0	98.7	101.3	6.32	5.1	High	High	High	High	High	High	1
Medium	A0A2K3DE61	Uncharacterized protein OS=Chlamydomonas reinhardtii OX=3055 GN=CHLRE_09g391097v5 PE=4 SV=1	0.031	1.385	4	0.974	-0.04	0.631561	1	2	5.31	protein metabolism;other metabolic processes	cytosol;translational apparatus	nucleic acid binding activity;other molecular function	Pf01246		A0A2K3DE61		0	98.7	101.3	0.87	3.48	High	High	High	High	High	High	1
High	A8JHJ5	Predicted protein OS=Chlamydomonas reinhardtii OX=3055 GN=CHLRE_15g641200v5 PE=3 SV=1	0	22.629	13	0.977	-0.03	0.550699	3	5	20.37	transport	other membranes		Pf00153	5728614	A8JHJ5		0	98.8	101.2	3.6	1.56	High	High	High	High	High	High	1
High	A8J633	Prohibitin OS=Chlamydomonas reinhardtii OX=3055 GN=PHB2 PE=3 SV=1	0	18.683	21	0.976	-0.04	0.674795	6	8	22.96	cell organization and biogenesis	other membranes;mitochondrion		Pf01145	5722612	A8J633; cre:CHLRE_12g519350v5	PHB2	0	98.8	101.2	3.45	1.91	High	High	High	High	High	High	1
High	A0A2K3DPX1	Uncharacterized protein OS=Chlamydomonas reinhardtii OX=3055 GN=CHLRE_06g285401v5 PE=3 SV=1	0	13.107	30	0.977	-0.03	0.381823	4	5	17.33			nucleic acid binding activity	Pf00216		A0A2K3DPX1		0	98.8	101.2	4.66	2.14	High	High	High	High	High	High	1
High	A0A2K3CUT8	Aldo_ket_red domain-containing protein OS=Chlamydomonas reinhardtii OX=3055 GN=CHLRE_16g684750v5 PE=4 SV=1	0	8.282	9	0.977	-0.03	0.151	3	4	7.98				Pf00248		A0A2K3CUT8		0	98.8	101.2	0.58	1.47	High	High	High	High	High	High	1
High	A8J648	Uncharacterized protein OS=Chlamydomonas reinhardtii OX=3055 GN=CHLRE_12g519050v5 PE=4 SV=1	0	6.685	8	0.977	-0.03	0.788922	1	1	5.45					5722617	A8J648; cre:CHLRE_12g519050v5		0	98.8	101.2	9.07	3.13	High	High	High	High	High	High	1
High	A0A2K3D061	Uncharacterized protein OS=Chlamydomonas reinhardtii OX=3055 GN=CHLRE_13g577450v5 PE=4 SV=1	0	4.403	5	0.977	-0.03	0.252927	3	4	7.88	other metabolic processes	mitochondrion;other cell component	other molecular function	Pf01266, Pf16901		A0A2K3D061		0	98.8	101.2	3.13	1.02	High	High	High	High	High	High	1
High	A0A2K3DQW1	Uncharacterized protein OS=Chlamydomonas reinhardtii OX=3055 GN=CHLRE_06g299700v5 PE=4 SV=1	0.002	3.009	10	0.977	-0.03	0.251728	2	2	3.76		other cell component		Pf04832		A0A2K3DQW1		0	98.8	101.2	2.11	0.29	High	High	High	High	High	High	1
High	A0A2K3DG75	Uncharacterized protein OS=Chlamydomonas reinhardtii OX=3055 GN=CHLRE_08g358548v5 PE=4 SV=1	0.002	2.616	15	0.976	-0.03	0.980664	1	1	3.25						A0A2K3DG75		0	98.8	101.2	5.64	2.5	High	High	High	High	High	High	1
High	A8IVM9	Glycine cleavage system P protein OS=Chlamydomonas reinhardtii OX=3055 GN=GCSP PE=3 SV=1	0	122.943	30	0.979	-0.03	0.597105	21	41	174.43	other metabolic processes	mitochondrion;other cell component	other molecular function	Pf02347	5718509	A8IVM9; cre:CHLRE_12g534800v5	GCSP	0	98.9	101.1	3.13	1.25	High	High	High	High	High	High	1
High	A0A2K3CS97	Uncharacterized protein OS=Chlamydomonas reinhardtii OX=3055 GN=CHLRE_16g695050v5 PE=4 SV=1	0	113.588	43	0.979	-0.03	0.198424	24	41	154.52	other metabolic processes	other cytoplasmic organelle	other molecular function	Pf00378, Pf00725, Pf02737		A0A2K3CS97		0	98.9	101.1	1.77	0.74	High	High	High	High	High	High	1	Met-loss [N-Term]
High	A0A2K3DKU5	Uncharacterized protein OS=Chlamydomonas reinhardtii OX=3055 GN=CHLRE_07g344550v5 PE=4 SV=1	0	64.419	33	0.977	-0.03	0.0698321	15	29	102.03			other molecular function	Pf00389, Pf02826		A0A2K3DKU5		0	98.9	101.1	0.98	1.11	High	High	High	High	High	High	1
High	A8JID6	ADP,ATP carrier protein OS=Chlamydomonas reinhardtii OX=3055 GN=AAA1 PE=3 SV=1	0	43.484	19	0.978	-0.03	0.315713	9	16	54.66	transport	other membranes	transporter activity;other molecular function	Pf03219	5729256	A8JID6; cre:CHLRE_08g358526v5	AAA1	0	98.9	101.1	1.72	1.66	High	High	High	High	High	High	1
High	A8JFB1	Porphobilinogen deaminase OS=Chlamydomonas reinhardtii OX=3055 GN=PBGD1 PE=3 SV=1	0	42.383	38	0.978	-0.03	0.189778	11	17	62.09	protein metabolism;RNA metabolism OR transcription;other metabolic processes	other cell component	other molecular function	Pf01379, Pf03900	5727029	A8JFB1; cre:CHLRE_16g663900v5	PBGD1	0	98.9	101.1	0.72	1.76	High	High	High	High	High	High	1
High	A8I826	Homoserine kinase OS=Chlamydomonas reinhardtii OX=3055 GN=HSK1 PE=3 SV=1	0	31.011	31	0.978	-0.03	0.119138	8	11	42.89	other metabolic processes		kinase activity;other molecular function	Pf00288, Pf08544	5727324	A8I826	HSK1	0	98.9	101.1	1.16	0.92	High	High	High	High	High	High	1
High	A8IS20	Predicted protein OS=Chlamydomonas reinhardtii OX=3055 GN=CHLRE_16g682100v5 PE=4 SV=1	0	27.322	25	0.979	-0.03	0.898244	6	13	39.57			other molecular function	Pf13561	5717568	A8IS20; cre:CHLRE_16g682100v5		0	98.9	101.1	1.12	3.5	High	High	High	High	High	High	1	Met-loss+Acetyl [N-Term]
High	A0A2K3E6L7	Uncharacterized protein OS=Chlamydomonas reinhardtii OX=3055 GN=CHLRE_01g029750v5 PE=3 SV=1	0	16.445	23	0.978	-0.03	0.560786	6	7	21.51	other metabolic processes	cytosol;other cell component	kinase activity;other molecular function	Pf00406		A0A2K3E6L7		0	98.9	101.1	5.05	2.59	High	High	High	High	High	High	1
High	A8IVP7	Predicted protein OS=Chlamydomonas reinhardtii OX=3055 GN=CHLRE_12g534250v5 PE=4 SV=1	0	15.772	30	0.979	-0.03	0.258485	5	6	21.15					5718520	A8IVP7; cre:CHLRE_12g534250v5		0	98.9	101.1	2.51	1.54	High	High	High	High	High	High	1
High	A0A2K3DH97	Glucosamine_iso domain-containing protein OS=Chlamydomonas reinhardtii OX=3055 GN=CHLRE_08g370650v5 PE=4 SV=1	0	9.755	10	0.979	-0.03	0.49276	3	3	8.46	other metabolic processes	other cell component	other molecular function	Pf01182		A0A2K3DH97		0	98.9	101.1	1.31	4.28	High	High	High	High	High	High	1
High	A8I1Y7	Alpha-SNAP OS=Chlamydomonas reinhardtii OX=3055 GN=SNAPA1 PE=4 SV=1	0	8.833	11	0.978	-0.03	0.652419	4	6	16.35	cell organization and biogenesis;transport	other membranes;other cell component	other molecular function	Pf14938	5725576	A8I1Y7; cre:CHLRE_02g099150v5	SNAPA1	0	98.9	101.1	4.2	1.17	High	High	High	High	High	High	1
High	A0A2K3CR17	Uncharacterized protein OS=Chlamydomonas reinhardtii OX=3055 GN=CHLRE_17g732100v5 PE=4 SV=1	0	8.455	7	0.979	-0.03	0.287689	2	2	9.27		plasma membrane;other membranes;other cell component		Pf10188		A0A2K3CR17		0	98.9	101.1	2.15	1.15	High	High	High	High	High	High	1
High	A8IXP6	Predicted protein OS=Chlamydomonas reinhardtii OX=3055 GN=CHLRE_03g200650v5 PE=3 SV=1	0	7.612	5	0.978	-0.03	0.200254	2	2	8.64	other metabolic processes	non-structural extracellular	other molecular function	Pf00704	5718934	A8IXP6; cre:CHLRE_03g200650v5		0	98.9	101.1	2.64	3.4	High	High	High	High	High	High	1
High	A0A2K3D477	Dolichyl-diphosphooligosaccharide--protein glycosyltransferase subunit 1 OS=Chlamydomonas reinhardtii OX=3055 GN=CHLRE_12g523300v5 PE=3 SV=1	0	6.061	5	0.978	-0.03	0.750579	2	2	8.52	protein metabolism;other metabolic processes	other membranes;ER/Golgi		Pf04597		A0A2K3D477		0	98.9	101.1	6.48	14.51	High	High	High	High	High	High	1
High	A0A2K3DMS7	Uncharacterized protein OS=Chlamydomonas reinhardtii OX=3055 GN=CHLRE_06g261800v5 PE=4 SV=1	0	5.927	5	0.978	-0.03	0.445068	1	1	5.07	other metabolic processes	other cell component	other molecular function	Pf00800		A0A2K3DMS7		0	98.9	101.1	7.95	5.3	High	High	High	High	High	High	1
High	A8HYV3	Heat shock protein 70B OS=Chlamydomonas reinhardtii OX=3055 GN=HSP70B PE=3 SV=1	0	110.342	39	0.98	-0.03	0.370162	28	47	152.69	other biological processes	other cell component	other molecular function	Pf00012	5722220	A8HYV3; cre:CHLRE_06g250100v5	HSP70B	0	99	101	2.16	2	High	High	High	High	High	High	1
High	A0A2K3DYI9	Aminomethyltransferase OS=Chlamydomonas reinhardtii OX=3055 GN=CHLRE_03g193750v5 PE=3 SV=1	0	79.922	47	0.981	-0.03	0.1846	19	26	95.83	other metabolic processes	mitochondrion	other molecular function	Pf01571, Pf08669		A0A2K3DYI9		0	99	101	1.12	1.48	High	High	High	High	High	High	1
High	A0A2K3DQH9	Serine hydroxymethyltransferase OS=Chlamydomonas reinhardtii OX=3055 GN=CHLRE_06g293950v5 PE=3 SV=1	0	62.335	47	0.98	-0.03	0.805992	15	25	99.35	other metabolic processes	other cell component	other molecular function	Pf00464		A0A2K3DQH9		0	99	101	3.25	3.05	High	High	High	High	High	High	1
High	A8IVP1	Predicted protein OS=Chlamydomonas reinhardtii OX=3055 GN=CHLRE_12g534450v5 PE=4 SV=1	0	33.637	58	0.981	-0.03	0.474139	6	11	43.06			nucleic acid binding activity	Pf00498	5718516	A8IVP1; cre:CHLRE_12g534450v5		0	99	101	0.92	1.63	High	High	High	High	High	High	1
High	A8HWS8	Plastid ribosomal protein L28 OS=Chlamydomonas reinhardtii OX=3055 GN=PRPL28 PE=3 SV=1	0	21.734	38	0.981	-0.03	0.140031	7	8	30.16	protein metabolism;other metabolic processes	mitochondrion;translational apparatus	other molecular function	Pf00830	5721948	A8HWS8; cre:CHLRE_06g265800v5	PRPL28	0	99	101	1.71	1.8	High	High	High	High	High	High	1
High	A8HMS5	Predicted protein OS=Chlamydomonas reinhardtii OX=3055 GN=CHLRE_01g043450v5 PE=4 SV=1	0	20.509	20	0.98	-0.03	0.411606	4	6	26.3					5715615	A8HMS5; cre:CHLRE_01g043450v5		0	99	101	3.55	1.5	High	High	High	High	High	High	1
High	A0A2K3DNH7	AA_TRNA_LIGASE_II domain-containing protein OS=Chlamydomonas reinhardtii OX=3055 GN=CHLRE_06g273300v5 PE=3 SV=1	0	20.063	10	0.981	-0.03	0.760053	7	8	26.04	protein metabolism;RNA metabolism OR transcription;other metabolic processes	mitochondrion;other cell component	other molecular function	Pf00587, Pf02824, Pf03129, Pf07973		A0A2K3DNH7		0	99	101	8.13	1.27	High	High	High	High	High	High	1
High	A8HS05	Serine/threonine protein phosphatase 2A regulatory subunit OS=Chlamydomonas reinhardtii OX=3055 GN=PP2A2 PE=3 SV=1	0	18.902	14	0.98	-0.03	0.90008	6	8	26.91	signal transduction	other cell component	enzyme regulator activity	Pf01603	5719079	A8HS05; cre:CHLRE_13g567800v5	PP2A2	0	99	101	3.46	0.64	High	High	High	High	High	High	1
High	A0A2K3DMQ4	J domain-containing protein OS=Chlamydomonas reinhardtii OX=3055 GN=CHLRE_06g260350v5 PE=4 SV=1	0	18.017	10	0.981	-0.03	0.615171	5	6	19.4				Pf00226, Pf14308		A0A2K3DMQ4		0	99	101	5.1	2.97	High	High	High	High	High	High	1
High	A8JBN8	Oxysterol binding protein (Fragment) OS=Chlamydomonas reinhardtii OX=3055 GN=CHLRE_03g199759v5 PE=3 SV=1	0	17.835	10	0.98	-0.03	0.847154	3	4	16.28	transport	other membranes;cytosol;other cell component	transporter activity;other molecular function	Pf01237	5724926	A8JBN8; cre:CHLRE_03g199759v5		0	99	101	3.13	5.09	High	High	High	High	High	High	1
High	A8HUU9	Peptidyl-prolyl cis-trans isomerase OS=Chlamydomonas reinhardtii OX=3055 GN=CYN19-3 PE=3 SV=1	0	17.417	28	0.98	-0.03	0.867539	6	9	26.85	protein metabolism;other metabolic processes;other biological processes	other cell component	other molecular function	Pf00160	5719445	A8HUU9; cre:CHLRE_13g588100v5	CYN19-3	0	99	101	4.72	1.62	High	High	High	High	High	High	1
High	A0A2K3D0D8	PCI domain-containing protein OS=Chlamydomonas reinhardtii OX=3055 GN=CHLRE_13g581450v5 PE=4 SV=1	0	5.187	5	0.981	-0.03	0.413434	2	2	5.64	other biological processes	other cell component	enzyme regulator activity	Pf01399, Pf10602		A0A2K3D0D8		0	99	101	1.96	3.36	High	High	High	High	High	High	1
High	A0A2K3DFZ5	Kinesin-like protein OS=Chlamydomonas reinhardtii OX=3055 GN=CHLRE_09g415450v5 PE=3 SV=1	0.003	2.224	1	0.979	-0.03	0.602575	1	1	2.81	other biological processes	cytoskeleton	cytoskeletal activity;other molecular function	Pf00225		A0A2K3DFZ5		0	99	101	3.77	5.2	High	High	High	High	High	High	1
High	A0A2K3DSG5	GP-PDE domain-containing protein OS=Chlamydomonas reinhardtii OX=3055 GN=CHLRE_05g242178v5 PE=4 SV=1	0.008	1.902	2	0.98	-0.03	0.928255	1	1	2.51	other metabolic processes		other molecular function	Pf03009		A0A2K3DSG5		0	99	101	5.65	6.5	High	High	High	High	High	High	1
Medium	A0A2K3CZT2	Uncharacterized protein OS=Chlamydomonas reinhardtii OX=3055 GN=CHLRE_13g573100v5 PE=4 SV=1	0.018	1.524	1	0.98	-0.03	0.301108	1	1	2.66	other biological processes	other membranes		Pf01595		A0A2K3CZT2		0	99	101	0.72	3.44	High	High	High	High	High	High	1	Met-loss [N-Term]
High	A8IPQ9	Calcium-dependent protein kinase 1 OS=Chlamydomonas reinhardtii OX=3055 GN=CDPK1 PE=4 SV=1	0	51.125	23	0.983	-0.03	0.258611	14	21	77.4	protein metabolism;other metabolic processes;signal transduction	nucleus;other cell component	kinase activity;other molecular function	Pf00069, Pf00168, Pf13499	5717229	A8IPQ9; cre:CHLRE_17g705000v5	CDPK1	0	99.1	100.9	1.86	1.72	High	High	High	High	High	High	1
High	A8JHC9	Citrate synthase OS=Chlamydomonas reinhardtii OX=3055 GN=CIS1 PE=3 SV=1	0	48.757	33	0.983	-0.02	0.56893	11	16	63.52	other metabolic processes	mitochondrion	other molecular function	Pf00285	5728523	A8JHC9; cre:CHLRE_12g514750v5	CIS1	0	99.1	100.9	1.56	1.88	High	High	High	High	High	High	1
High	A0A2K3E350	Glutamine synthetase OS=Chlamydomonas reinhardtii OX=3055 GN=CHLRE_02g113200v5 PE=3 SV=1	0	43.3	34	0.981	-0.03	0.209276	15	20	65.14	other metabolic processes	other cell component	other molecular function	Pf00120, Pf03951		A0A2K3E350		0	99.1	100.9	2.36	1.23	High	High	High	High	High	High	1
High	A0A2K3E272	Pyruvate dehydrogenase E1 component subunit alpha OS=Chlamydomonas reinhardtii OX=3055 GN=CHLRE_02g099850v5 PE=4 SV=1	0	39.334	29	0.982	-0.03	0.393571	12	18	65.25	other metabolic processes	other cell component	other molecular function	Pf00676		A0A2K3E272		0	99.1	100.9	1.26	2.62	High	High	High	High	High	High	1
High	A0A2K3DY96	Uncharacterized protein OS=Chlamydomonas reinhardtii OX=3055 GN=CHLRE_03g189950v5 PE=4 SV=1	0	36.41	25	0.982	-0.03	0.991647	11	14	47.58	other biological processes	other cell component	other molecular function	Pf00515, Pf13181, Pf13432, Pf17830		A0A2K3DY96		0	99.1	100.9	6.63	1.34	High	High	High	High	High	High	1
High	A0A2K3E4N1	FAD-binding FR-type domain-containing protein OS=Chlamydomonas reinhardtii OX=3055 GN=CHLRE_01g000350v5 PE=4 SV=1	0	33.327	33	0.981	-0.03	0.42186	8	10	39.29			other molecular function	Pf00175		A0A2K3E4N1		0	99.1	100.9	1.44	1.41	High	High	High	High	High	High	1
High	A0A2K3DAR1	Aamy domain-containing protein OS=Chlamydomonas reinhardtii OX=3055 GN=CHLRE_10g444700v5 PE=4 SV=1	0	27.812	13	0.982	-0.03	0.537102	10	12	35.42	other metabolic processes	other cell component	other molecular function	Pf00128, Pf02806, Pf02922		A0A2K3DAR1		0	99.1	100.9	4.52	6.56	High	High	High	High	High	High	1
High	A8IJL3	2-C-methyl-D-erythritol 2,4-cyclodiphosphate synthase OS=Chlamydomonas reinhardtii OX=3055 GN=CHLRE_12g503550v5 PE=3 SV=1	0	9.71	17	0.983	-0.03	0.307815	3	3	10.06	other metabolic processes		other molecular function	Pf02542	5716430	A8IJL3; cre:CHLRE_12g503550v5		0	99.1	100.9	4.24	2.03	High	High	High	High	High	High	1
High	A8HRS8	Small nuclear ribonucleoprotein G OS=Chlamydomonas reinhardtii OX=3055 GN=SMP2 PE=3 SV=1	0	5.275	22	0.983	-0.02	0.509341	1	1	5.3	cell organization and biogenesis;RNA metabolism OR transcription;other metabolic processes	nucleus;other cell component	nucleic acid binding activity	Pf01423	5719053	A8HRS8; cre:CHLRE_13g566050v5	SMP2	0	99.1	100.9	3.17	8.21	High	High	High	High	High	High	1
High	A0A2K3CTY6	PPM-type phosphatase domain-containing protein OS=Chlamydomonas reinhardtii OX=3055 GN=CHLRE_16g672397v5 PE=3 SV=1	0.003	2.427	2	0.981	-0.03	0.985707	1	2	6.29	protein metabolism;other metabolic processes		other molecular function	Pf00481		A0A2K3CTY6		0	99.1	100.9	4.63	4.54	High	High	High	High	High	High	1
High	A0A2K3DU16	PPM-type phosphatase domain-containing protein OS=Chlamydomonas reinhardtii OX=3055 GN=CHLRE_04g218150v5 PE=3 SV=1	0.003	2.364	2	0.983	-0.02	0.331142	1	1	3.4		cytosol;nucleus	other molecular function	Pf00481		A0A2K3DU16		0	99.1	100.9	2.45	0.75	High	High	High	High	High	High	1
High	A8JA16	Rhomboid-like protein OS=Chlamydomonas reinhardtii OX=3055 GN=RBL3 PE=4 SV=1	0.008	1.901	7	0.983	-0.03	0.915805	1	1	2.23	protein metabolism;other metabolic processes	other membranes;mitochondrion	other molecular function	Pf01694	5724357	A8JA16; cre:CHLRE_11g467648v5	RBL3	0	99.1	100.9	4.31	4.63	High	High	High	High	High	High	1
High	A8JGM1	Rhodanese-like Ca-sensing receptor OS=Chlamydomonas reinhardtii OX=3055 GN=TEF2 PE=4 SV=1	0	75.723	62	0.985	-0.02	0.380329	15	21	101.01	developmental processes;other biological processes			Pf00581	5727904	A8JGM1; cre:CHLRE_12g497300v5	TEF2	0	99.2	100.8	0.95	2.4	High	High	High	High	High	High	1
High	A0A2K3CNK2	ATP-grasp domain-containing protein OS=Chlamydomonas reinhardtii OX=3055 GN=CHLRE_18g749497v5 PE=3 SV=1	0	48.543	34	0.985	-0.02	0.339352	13	20	61.72	other metabolic processes		other molecular function	Pf01071, Pf02843, Pf02844		A0A2K3CNK2		0	99.2	100.8	3.2	0.56	High	High	High	High	High	High	1
High	A8HYN3	NADP-dependent malic enzyme OS=Chlamydomonas reinhardtii OX=3055 GN=MME6 PE=4 SV=1	0	42.223	28	0.984	-0.02	0.138161	14	16	52.39	other metabolic processes	other cell component	other molecular function	Pf00390, Pf03949	5722193	A8HYN3; cre:CHLRE_06g251400v5	MME6	0	99.2	100.8	1.14	1.22	High	High	High	High	High	High	1
High	A0A2K3DW82	Uncharacterized protein OS=Chlamydomonas reinhardtii OX=3055 GN=CHLRE_03g158750v5 PE=3 SV=1	0	40.017	21	0.984	-0.02	0.999896	11	14	45.92		nucleus	nucleic acid binding activity;other molecular function	Pf00270, Pf00271		A0A2K3DW82		0	99.2	100.8	2.41	1.54	High	High	High	High	High	High	1
High	A8IRT4	Plastid lipid associated protein OS=Chlamydomonas reinhardtii OX=3055 GN=PLAP10 PE=4 SV=1	0	15.92	15	0.985	-0.02	0.648515	4	4	14.92				Pf04755	5717500	A8IRT4; cre:CHLRE_03g189300v5	PLAP10	0	99.2	100.8	2.8	2.43	High	High	High	High	High	High	1
High	A8JHU6	Geranylgeranyl diphosphate synthase OS=Chlamydomonas reinhardtii OX=3055 GN=GGPS PE=3 SV=1	0	14.539	15	0.985	-0.02	0.258976	4	5	23.36	other metabolic processes		other molecular function	Pf00348	5728730	A8JHU6; cre:CHLRE_12g484200v5	GGPS	0	99.2	100.8	0.58	1.75	High	High	High	High	High	High	1
High	Q695H0	cGMP-dependent protein kinase OS=Chlamydomonas reinhardtii OX=3055 GN=CPKG1 PE=2 SV=1	0	13.078	7	0.983	-0.02	0.486717	7	7	18.79	protein metabolism;other metabolic processes;signal transduction	other cell component	kinase activity;other molecular function	Pf00027, Pf00069	5727222	Q695H0	CPKG1	0	99.2	100.8	2.68	2.3	High	High	High	High	High	High	1
High	A8I8A3	Plastid-specific ribosomal protein 3 OS=Chlamydomonas reinhardtii OX=3055 GN=PSRP-3 PE=4 SV=1	0	9.656	10	0.984	-0.02	0.888713	3	5	13.37	protein metabolism;other metabolic processes	translational apparatus	other molecular function	Pf04839	5727353	A8I8A3; cre:CHLRE_02g083950v5	PSRP-3	0	99.2	100.8	5.85	6.91	High	High	High	High	High	High	1
High	A8I017	Predicted protein OS=Chlamydomonas reinhardtii OX=3055 GN=CHLRE_10g452350v5 PE=4 SV=1	0	8.247	28	0.984	-0.02	0.47503	3	3	12.07					5724076	A8I017		0	99.2	100.8	3.74	3.5	High	High	High	High	High	High	1
High	A8ICT1	Ribosomal protein L30 OS=Chlamydomonas reinhardtii OX=3055 GN=RPL30 PE=3 SV=1	0	6.548	25	0.984	-0.02	0.915043	2	2	6.95		cytosol;translational apparatus	nucleic acid binding activity;other molecular function	Pf01248	5728280	A8ICT1; cre:CHLRE_10g420750v5	RPL30	0	99.2	100.8	12.55	7.32	High	High	High	High	High	High	1
High	A8J9H7	Mastigoneme-like flagellar protein OS=Chlamydomonas reinhardtii OX=3055 GN=MST1 PE=4 SV=1	0	6.031	1	0.985	-0.02	0.915043	1	1	6.54		cytoskeleton		Pf07699	5723721	A8J9H7; cre:CHLRE_16g650600v5	MST1	0	99.2	100.8	10.52	6.78	High	High	High	High	High	High	1
Medium	A0A2K3DVL4	Uncharacterized protein OS=Chlamydomonas reinhardtii OX=3055 GN=CHLRE_03g149150v5 PE=4 SV=1	0.015	1.724	3	0.984	-0.02	0.962134	1	1	2.34						A0A2K3DVL4		0	99.2	100.8	12.25	3.91	High	High	High	High	High	High	1
High	A0A2K3CVN0	Uncharacterized protein OS=Chlamydomonas reinhardtii OX=3055 GN=CHLRE_16g672650v5 PE=3 SV=1	0	94.44	76	0.986	-0.02	0.226006	18	43	159.25	transport	other membranes	transporter activity	Pf00153		A0A2K3CVN0		0	99.3	100.7	1.15	1.6	High	High	High	High	High	High	1
High	A0A2K3D1P1	Malate dehydrogenase OS=Chlamydomonas reinhardtii OX=3055 GN=CHLRE_12g483950v5 PE=3 SV=1	0	77.787	47	0.986	-0.02	0.322559	13	44	179.03	other metabolic processes	mitochondrion;other cell component	other molecular function	Pf00056, Pf02866		A0A2K3D1P1		0	99.3	100.7	1.35	2.1	High	High	High	High	High	High	1
High	Q0Z9B8	LciD OS=Chlamydomonas reinhardtii OX=3055 GN=LCID PE=2 SV=1	0	67.99	38	0.987	-0.02	0.301108	14	27	106.08				Pf18599	5717873	cre:CHLRE_04g222800v5; Q0Z9B8	LCID	0	99.3	100.7	2.92	1.07	High	High	High	High	High	High	1
High	A8IWJ8	Succinate--CoA ligase [ADP-forming] subunit alpha, mitochondrial OS=Chlamydomonas reinhardtii OX=3055 GN=SCLA1|TEF25 PE=3 SV=1	0	46.641	36	0.985	-0.02	0.999317	8	16	68.48	other metabolic processes	mitochondrion;other cell component	other molecular function	Pf00549, Pf02629	5718710	A8IWJ8; cre:CHLRE_03g193850v5	SCLA1|TEF25	0	99.3	100.7	3.96	4.38	High	High	High	High	High	High	1
High	A8I175	N-ethylmaleimide sensitive fusion protein OS=Chlamydomonas reinhardtii OX=3055 GN=CHLRE_10g461250v5 PE=4 SV=1	0	24.765	11	0.986	-0.02	0.151	7	8	27.85	cell organization and biogenesis;transport	ER/Golgi	other molecular function	Pf00004, Pf17862	5724154	A8I175; cre:CHLRE_10g461250v5		0	99.3	100.7	1.11	1.39	High	High	High	High	High	High	1
High	A0A2K3E5V6	Uncharacterized protein OS=Chlamydomonas reinhardtii OX=3055 GN=CHLRE_01g016300v5 PE=4 SV=1	0	22.344	21	0.985	-0.02	0.274787	6	8	29.41		other membranes	other molecular function	Pf13499		A0A2K3E5V6		0	99.3	100.7	0.64	0.94	High	High	High	High	High	High	1
High	A0A2K3DG80	bPH_2 domain-containing protein OS=Chlamydomonas reinhardtii OX=3055 GN=CHLRE_08g358540v5 PE=4 SV=1	0	19.21	25	0.986	-0.02	0.653945	5	10	29.79		other membranes		Pf03703		A0A2K3DG80		0	99.3	100.7	4.33	0.61	High	High	High	High	High	High	1
High	A0A2K3DD77	DUF3707 domain-containing protein OS=Chlamydomonas reinhardtii OX=3055 GN=CHLRE_09g396100v5 PE=4 SV=1	0	16.293	31	0.987	-0.02	0.703524	4	4	13.33				Pf12499		A0A2K3DD77		0	99.3	100.7	2.07	1.72	High	High	High	High	High	High	1
High	A8ICB0	40 kDa translocon at mitochondrial outer envelope membrane OS=Chlamydomonas reinhardtii OX=3055 GN=TOM40 PE=4 SV=1	0	13.081	17	0.987	-0.02	0.860364	4	4	12.99	cell organization and biogenesis;transport	other membranes;mitochondrion	transporter activity	Pf01459	5728210	A8ICB0; cre:CHLRE_10g424450v5	TOM40	0	99.3	100.7	1.3	3.32	High	High	High	High	High	High	1
High	A0A2K3D8H2	B2-adapt-app_C domain-containing protein OS=Chlamydomonas reinhardtii OX=3055 GN=CHLRE_11g478156v5 PE=4 SV=1	0	11.431	6	0.987	-0.02	0.970188	5	6	19.06	transport	other membranes		Pf01602, Pf09066		A0A2K3D8H2		0	99.3	100.7	4.89	2.68	High	High	High	High	High	High	1
High	A8J7P4	Predicted protein OS=Chlamydomonas reinhardtii OX=3055 GN=CHLRE_03g153450v5 PE=4 SV=1	0	10.215	47	0.986	-0.02	0.991647	3	4	12.9					5723103	A8J7P4; cre:CHLRE_03g153450v5		0	99.3	100.7	6.46	1.38	High	High	High	High	High	High	1	Met-loss [N-Term]
High	A0A2K3E888	Thioredoxin reductase OS=Chlamydomonas reinhardtii OX=3055 GN=CHLRE_01g054150v5 PE=3 SV=1	0	10.176	10	0.987	-0.02	0.672709	3	3	9.69	other metabolic processes;stress response;other biological processes	other cell component	enzyme regulator activity;other molecular function	Pf00085, Pf07992		A0A2K3E888		0	99.3	100.7	2.98	1.92	High	High	High	High	High	High	1
High	A0A2K3CNT1	Uncharacterized protein OS=Chlamydomonas reinhardtii OX=3055 GN=CHLRE_17g699000v5 PE=4 SV=1	0	9.906	5	0.986	-0.02	0.253304	3	4	13.83			other molecular function	Pf01515, Pf07085, Pf13500		A0A2K3CNT1		0	99.3	100.7	2.6	3.22	High	High	High	High	High	High	1
High	A0A2K3E5C9	Uncharacterized protein OS=Chlamydomonas reinhardtii OX=3055 GN=CHLRE_01g009300v5 PE=4 SV=1	0	9.417	3	0.986	-0.02	0.157074	2	2	9.77			other molecular function	Pf00397, Pf02383		A0A2K3E5C9		0	99.3	100.7	1	0.58	High	High	High	High	High	High	1
High	A8IFM6	Small nuclear riboprotein, U6 sm-like protein OS=Chlamydomonas reinhardtii OX=3055 GN=LSM7 PE=4 SV=1	0	4.331	35	0.987	-0.02	0.609399	2	2	6.25	RNA metabolism OR transcription;other metabolic processes	nucleus;other cell component		Pf01423	5729059	A8IFM6	LSM7	0	99.3	100.7	1.63	2.04	High	High	High	High	High	High	1
High	A0A2K3DGU8	PPM-type phosphatase domain-containing protein OS=Chlamydomonas reinhardtii OX=3055 GN=CHLRE_08g365632v5 PE=4 SV=1	0	4.175	4	0.985	-0.02	0.478733	2	2	6.07			other molecular function	Pf00481		A0A2K3DGU8		0	99.3	100.7	9.96	2.64	High	High	High	High	High	High	1
High	A0A2K3DMS1	Ribosome assembly factor mrt4 OS=Chlamydomonas reinhardtii OX=3055 GN=CHLRE_06g261700v5 PE=3 SV=1	0	4.052	6	0.987	-0.02	0.552685	2	2	5.77	cell organization and biogenesis;RNA metabolism OR transcription;other metabolic processes;other biological processes	nucleus;other cell component		Pf00466, Pf17777		A0A2K3DMS1		0	99.3	100.7	8.5	10.26	High	High	High	High	High	High	1
High	A0A2K3CQF9	Uncharacterized protein OS=Chlamydomonas reinhardtii OX=3055 GN=CHLRE_17g722650v5 PE=4 SV=1	0	3.729	8	0.985	-0.02	0.490041	1	2	6.85						A0A2K3CQF9		0	99.3	100.7	3.19	15.4	High	High	High	High	High	High	1
High	A8J8R7	U6 snRNA-associated Sm-like protein LSm3 OS=Chlamydomonas reinhardtii OX=3055 GN=SMP8 PE=3 SV=1	0.002	3.141	15	0.987	-0.02	0.877066	2	2	5	cell organization and biogenesis;RNA metabolism OR transcription;other metabolic processes	nucleus;other cell component	nucleic acid binding activity	Pf01423	5723508	A8J8R7	SMP8	0	99.3	100.7	2.95	3.26	High	High	High	High	High	High	1
Medium	A0A2K3DJM3	Flavin_Reduct domain-containing protein OS=Chlamydomonas reinhardtii OX=3055 GN=CHLRE_07g327079v5 PE=4 SV=1	0.015	1.677	2	0.986	-0.02	0.812993	1	1	2.46			other molecular function	Pf01613		A0A2K3DJM3		0	99.3	100.7	5	4.82	High	High	High	High	High	High	1
Medium	A0A2K3DND3	Uncharacterized protein OS=Chlamydomonas reinhardtii OX=3055 GN=CHLRE_06g270750v5 PE=4 SV=1	0.044	1.081	1	0.986	-0.02	0.930045	1	1	2.04	other biological processes	nucleus	nucleic acid binding activity;other molecular function			A0A2K3DND3		0	99.3	100.7	21.59	11.08	High	High	High	High	High	High	1
High	A0A2K3CW87	Uncharacterized protein OS=Chlamydomonas reinhardtii OX=3055 GN=CHLRE_16g689647v5 PE=4 SV=1	0	31.14	10	0.988	-0.02	0.957438	9	12	41.52	other biological processes	other cell component	nucleic acid binding activity	Pf02170, Pf02171, Pf08699, Pf16486		A0A2K3CW87		0	99.4	100.6	3	3.75	High	High	High	High	High	High	1
High	A8J6Q7	Phospho-2-dehydro-3-deoxyheptonate aldolase OS=Chlamydomonas reinhardtii OX=3055 GN=SHKA1 PE=3 SV=1	0	24.382	13	0.989	-0.02	0.410691	7	7	23.61	other metabolic processes	other cell component	other molecular function	Pf01474	5722796	A8J6Q7; cre:CHLRE_17g726750v5	SHKA1	0	99.4	100.6	2.62	2.23	High	High	High	High	High	High	1
High	A0A2K3CSZ6	Amino_oxidase domain-containing protein OS=Chlamydomonas reinhardtii OX=3055 GN=CHLRE_16g651923v5 PE=4 SV=1	0	20.541	12	0.988	-0.02	0.404587	7	8	27.87	other metabolic processes	other membranes	other molecular function	Pf01593		A0A2K3CSZ6		0	99.4	100.6	2.84	1.24	High	High	High	High	High	High	1
High	A8J3Z3	50S ribosomal protein L31 OS=Chlamydomonas reinhardtii OX=3055 GN=PRPL31 PE=3 SV=1	0	19.268	49	0.988	-0.02	0.408535	5	8	28.07	protein metabolism;other metabolic processes	translational apparatus	other molecular function	Pf01197	5721650	A8J3Z3; cre:CHLRE_08g365400v5	PRPL31	0	99.4	100.6	2.49	2.46	High	High	High	High	High	High	1
High	A0A2K3CVA1	Glucose-6-phosphate 1-epimerase OS=Chlamydomonas reinhardtii OX=3055 GN=CHLRE_16g677450v5 PE=3 SV=1	0	18.267	20	0.988	-0.02	0.266129	4	5	15.67	other metabolic processes	other cell component	other molecular function	Pf01263		A0A2K3CVA1		0	99.4	100.6	1.57	1.01	High	High	High	High	High	High	1
High	A0A2K3DRY6	ANK_REP_REGION domain-containing protein OS=Chlamydomonas reinhardtii OX=3055 GN=CHLRE_05g230850v5 PE=4 SV=1	0	17.235	11	0.988	-0.02	0.810896	8	10	29.01		other membranes	nucleic acid binding activity			A0A2K3DRY6		0	99.4	100.6	2.75	1.52	High	High	High	High	High	High	1
High	A0A2K3CQM1	Ubiquitin carboxyl-terminal hydrolase OS=Chlamydomonas reinhardtii OX=3055 GN=CHLRE_17g726050v5 PE=3 SV=1	0	16.009	13	0.989	-0.02	0.35883	5	5	16.01	protein metabolism;other metabolic processes;other biological processes		other molecular function	Pf00240, Pf00443		A0A2K3CQM1		0	99.4	100.6	1.22	3.69	High	High	High	High	High	High	1
High	A0A2K3E1Z6	Uncharacterized protein OS=Chlamydomonas reinhardtii OX=3055 GN=CHLRE_02g095850v5 PE=4 SV=1	0	9.407	6	0.989	-0.02	0.650735	1	1	8.59	RNA metabolism OR transcription;other metabolic processes	other cell component		Pf07890		A0A2K3E1Z6		0	99.4	100.6	2.2	7.32	High	High	High	High	High	High	1
High	A0A2K3D822	Amidohydro-rel domain-containing protein OS=Chlamydomonas reinhardtii OX=3055 GN=CHLRE_11g467550v5 PE=3 SV=1	0	8.187	8	0.988	-0.02	0.681925	3	5	14.92	other metabolic processes	other cell component	other molecular function	Pf01979		A0A2K3D822		0	99.4	100.6	3.12	4.1	High	High	High	High	High	High	1
High	Q94KS3	Profilin OS=Chlamydomonas reinhardtii OX=3055 GN=PRO1 PE=3 SV=1	0	5.221	18	0.988	-0.02	0.800834	2	2	5.77	cell organization and biogenesis	cytoskeleton;other cell component	cytoskeletal activity	Pf00235	5728166	Q94KS3	PRO1	0	99.4	100.6	2.92	3.45	High	High	High	High	High	High	1
High	A0A2K3DAS4	Uncharacterized protein OS=Chlamydomonas reinhardtii OX=3055 GN=CHLRE_10g444750v5 PE=4 SV=1	0	5.003	7	0.988	-0.02	0.732175	2	3	7.12		other membranes				A0A2K3DAS4		0	99.4	100.6	7.93	0.92	High	High	High	High	High	High	1
High	A8ITR3	Cytochrome P450, CYP711 clan OS=Chlamydomonas reinhardtii OX=3055 GN=CYP743A2 PE=3 SV=1	0	4.475	4	0.987	-0.02	0.59271	2	2	2.91		other membranes	other molecular function	Pf00067	5718002	A8ITR3; cre:CHLRE_07g340850v5	CYP743A2	0	99.4	100.6	5.06	1.78	High	High	High	High	High	High	1
High	A8HVA6	26S proteasome regulatory subunit OS=Chlamydomonas reinhardtii OX=3055 GN=RPN3 PE=4 SV=1	0.001	3.681	3	0.988	-0.02	0.312646	2	2	5.99	protein metabolism;other metabolic processes;other biological processes	other cell component	enzyme regulator activity	Pf01399, Pf08375	5721750	A8HVA6; cre:CHLRE_06g275650v5	RPN3	0	99.4	100.6	5.5	4.33	High	High	High	High	High	High	1
High	A0A2K3CRJ9	PlsC domain-containing protein OS=Chlamydomonas reinhardtii OX=3055 GN=CHLRE_17g738350v5 PE=4 SV=1	0.002	2.686	3	0.987	-0.02	0.983253	1	1	3.91	other metabolic processes	other membranes	other molecular function	Pf01553		A0A2K3CRJ9		0	99.4	100.6	0.77	2.99	High	High	High	High	High	High	1
High	A0A2K3CWD7	Uncharacterized protein OS=Chlamydomonas reinhardtii OX=3055 GN=CHLRE_15g635200v5 PE=4 SV=1	0.002	2.55	10	0.988	-0.02	0.689702	1	1	4.08	cell organization and biogenesis;other metabolic processes	other membranes;mitochondrion;other cytoplasmic organelle		Pf14852, Pf14853		A0A2K3CWD7		0	99.4	100.6	13.39	4.84	High	High	High	High	High	High	1
High	A0A2K3D8F4	DUF3479 domain-containing protein OS=Chlamydomonas reinhardtii OX=3055 GN=CHLRE_11g477625v5 PE=4 SV=1	0.007	2.161	1	0.988	-0.02	0.940872	1	1	2.67	other metabolic processes		other molecular function	Pf02514, Pf11965		A0A2K3D8F4		0	99.4	100.6	5.79	8.85	High	High	High	High	High	High	1
Medium	Q39583	Membrane protein OS=Chlamydomonas reinhardtii OX=3055 GN=CHLRE_03g162800v5 PE=1 SV=1	0.017	1.532	4	0.988	-0.02	0.736046	1	1	2.4		other membranes				Q39583		0	99.4	100.6	14.26	19.35	High	High	High	High	High	High	1
High	A8JFY9	Serine glyoxylate aminotransferase OS=Chlamydomonas reinhardtii OX=3055 GN=SGA1a|SGA1b PE=3 SV=1	0	67.94	44	0.99	-0.01	0.145649	13	21	81.18	other metabolic processes	other cytoplasmic organelle	other molecular function	Pf00266	5727647	A8JFY9; cre:CHLRE_01g005150v5	SGA1a|SGA1b	0	99.5	100.5	0.96	0.8	High	High	High	High	High	High	1
High	A0A2K3CMT5	Uncharacterized protein (Fragment) OS=Chlamydomonas reinhardtii OX=3055 GN=CHLRE_43g760497v5 PE=4 SV=1	0	37.398	46	0.99	-0.01	0.472262	8	11	45.87				Pf02861		A0A2K3CMT5		0	99.5	100.5	1.27	5.47	High	High	High	High	High	High	1
High	O49822	Ascorbate peroxidase OS=Chlamydomonas reinhardtii OX=3055 GN=apx1 PE=2 SV=1	0	35.439	34	0.99	-0.01	0.605779	9	13	47.86	other metabolic processes;stress response;other biological processes	other cell component	other molecular function	Pf00141	5727425	cre:CHLRE_02g087700v5; O49822	apx1	0	99.5	100.5	3.42	1.51	High	High	High	High	High	High	1
High	A8IZZ4	Bi-ubiquitin OS=Chlamydomonas reinhardtii OX=3055 GN=UBQ2 PE=2 SV=1	0	27.801	46	0.991	-0.01	0.765615	7	18	52.83	protein metabolism;other metabolic processes	nucleus;other cell component	nucleic acid binding activity;other molecular function	Pf00240	5720164	A8IZZ4; cre:CHLRE_09g396400v5	UBQ2	0	99.5	100.5	2.4	0.5	High	High	High	High	High	High	1
High	A0A2K3DQE1	Uncharacterized protein OS=Chlamydomonas reinhardtii OX=3055 GN=CHLRE_06g293150v5 PE=4 SV=1	0	26.934	24	0.99	-0.01	0.681925	7	9	41.27		other cell component	other molecular function	Pf00300		A0A2K3DQE1		0	99.5	100.5	1.27	0.74	High	High	High	High	High	High	1
High	A8HYA9	Fumarate hydratase OS=Chlamydomonas reinhardtii OX=3055 GN=FUM1 PE=4 SV=1	0	21.917	16	0.99	-0.01	0.610223	8	10	31.32	other metabolic processes		other molecular function	Pf05681, Pf05683	5722144	A8HYA9; cre:CHLRE_06g254400v5	FUM1	0	99.5	100.5	2.72	1.64	High	High	High	High	High	High	1
High	A0A2K3CSJ6	Uncharacterized protein OS=Chlamydomonas reinhardtii OX=3055 GN=CHLRE_16g691000v5 PE=3 SV=1	0	21.794	36	0.99	-0.01	0.796002	4	6	24.06	protein metabolism;other metabolic processes	other cell component	nucleic acid binding activity	Pf01132, Pf08207, Pf09285		A0A2K3CSJ6		0	99.5	100.5	4.57	2.9	High	High	High	High	High	High	1
High	A8J9Q1	Importin subunit alpha OS=Chlamydomonas reinhardtii OX=3055 GN=IPA1 PE=3 SV=1	0	18.261	14	0.99	-0.01	0.6485	7	9	26.72	transport	nucleus;other cell component	other molecular function	Pf00514, Pf01749, Pf16186	5724266	A8J9Q1; cre:CHLRE_04g215850v5	IPA1	0	99.5	100.5	0.86	1.37	High	High	High	High	High	High	1
High	A0A2K3DNJ3	Uncharacterized protein OS=Chlamydomonas reinhardtii OX=3055 GN=CHLRE_06g274650v5 PE=4 SV=1	0	15.041	10	0.99	-0.02	0.969416	6	6	19.26				Pf08547, Pf13460		A0A2K3DNJ3		0	99.5	100.5	2.54	2.05	High	High	High	High	High	High	1
High	A0A2K3DZK3	Uncharacterized protein OS=Chlamydomonas reinhardtii OX=3055 GN=CHLRE_03g200991v5 PE=4 SV=1	0	13.298	11	0.99	-0.01	0.550699	5	7	21.18		nucleus		Pf13862		A0A2K3DZK3		0	99.5	100.5	1.33	0.85	High	High	High	High	High	High	1
High	A0A2K3E434	Thioredoxin domain-containing protein OS=Chlamydomonas reinhardtii OX=3055 GN=CHLRE_02g142351v5 PE=4 SV=1	0	8.37	3	0.99	-0.01	0.860363	2	3	11.67			other molecular function	Pf00085, Pf00266		A0A2K3E434		0	99.5	100.5	2.75	1.34	High	High	High	High	High	High	1
High	A0A2K3DL88	Uncharacterized protein OS=Chlamydomonas reinhardtii OX=3055 GN=CHLRE_07g350500v5 PE=3 SV=1	0	5.738	2	0.99	-0.01	0.72715	2	2	7.02	protein metabolism;RNA metabolism OR transcription;other metabolic processes	cytosol	other molecular function	Pf00133, Pf08264, Pf10458		A0A2K3DL88		0	99.5	100.5	6.97	1.47	High	High	High	High	High	High	1
High	A0A2K3E861	CobW C-terminal domain-containing protein OS=Chlamydomonas reinhardtii OX=3055 GN=CHLRE_01g052000v5 PE=4 SV=1	0	5.7	9	0.991	-0.01	0.531888	3	3	5.44		other cell component		Pf02492, Pf07683		A0A2K3E861		0	99.5	100.5	4.89	4.09	High	High	High	High	High	High	1
High	A0A2K3DID5	Alpha-amylase OS=Chlamydomonas reinhardtii OX=3055 GN=CHLRE_08g385500v5 PE=3 SV=1	0.001	3.548	8	0.99	-0.01	0.971488	2	3	8.51	other metabolic processes		other molecular function	Pf00128, Pf07821		A0A2K3DID5		0	99.5	100.5	19.77	16.98	High	High	High	High	High	High	1
High	A0A2K3DB64	Queuine tRNA-ribosyltransferase accessory subunit 2 OS=Chlamydomonas reinhardtii OX=3055 GN=CHLRE_10g451000v5 PE=3 SV=1	0.002	2.515	4	0.99	-0.01	0.780203	1	1	3.03	RNA metabolism OR transcription;other metabolic processes	other cell component	other molecular function	Pf01702		A0A2K3DB64		0	99.5	100.5	16.02	6.55	High	High	High	High	High	High	1
High	A0A2K3D8I0	Uncharacterized protein OS=Chlamydomonas reinhardtii OX=3055 GN=CHLRE_11g477950v5 PE=4 SV=1	0	242.979	66	0.991	-0.01	0.693512	34	55	305.86	protein metabolism;other metabolic processes			Pf03747		A0A2K3D8I0		0	99.6	100.4	2.13	0.72	High	High	High	High	High	High	1
High	Q75NZ1	Low-CO2 inducible protein OS=Chlamydomonas reinhardtii OX=3055 GN=LciC PE=1 SV=1	0	46.191	31	0.992	-0.01	0.442095	10	23	90.24			other molecular function	Pf18599	5716857	cre:CHLRE_06g307500v5; Q75NZ1	LciC	0	99.6	100.4	1.84	2.1	High	High	High	High	High	High	1
High	A8JCX9	Ribosomal protein L40 OS=Chlamydomonas reinhardtii OX=3055 GN=RPL40 PE=4 SV=1	0	24.684	41	0.992	-0.01	0.638449	6	18	51.73	protein metabolism;other metabolic processes	translational apparatus;nucleus;other cell component	nucleic acid binding activity;other molecular function	Pf00240, Pf01020	5725863	A8JCX9; cre:CHLRE_01g007051v5	RPL40	0	99.6	100.4	4.09	2.44	High	High	High	High	High	High	1
High	A8IXR5	Eukaryotic initiation factor OS=Chlamydomonas reinhardtii OX=3055 GN=EIF4E PE=3 SV=1	0	23.93	35	0.993	-0.01	0.606049	7	7	25.59	protein metabolism;other metabolic processes	translational apparatus	nucleic acid binding activity	Pf01652	5718948	A8IXR5; cre:CHLRE_03g199900v5	EIF4E	0	99.6	100.4	3.05	2.56	High	High	High	High	High	High	1
High	A0A2K3DVA5	NADH-cytochrome b5 reductase OS=Chlamydomonas reinhardtii OX=3055 GN=CHLRE_03g145547v5 PE=3 SV=1	0	12.76	14	0.992	-0.01	0.23625	2	4	17.67	other metabolic processes	other membranes	other molecular function	Pf00175, Pf00970		A0A2K3DVA5		0	99.6	100.4	0.21	0.71	High	High	High	High	High	High	1
High	A8ISA5	Predicted protein OS=Chlamydomonas reinhardtii OX=3055 GN=CHLRE_16g685400v5 PE=4 SV=1	0	10.786	10	0.993	-0.01	0.431542	4	4	11.83			other molecular function	Pf00106	5717633	A8ISA5; cre:CHLRE_16g685400v5		0	99.6	100.4	0.93	1.52	High	High	High	High	High	High	1
High	A0A2K3CT23	Uncharacterized protein OS=Chlamydomonas reinhardtii OX=3055 GN=CHLRE_16g654250v5 PE=4 SV=1	0	8.313	5	0.993	-0.01	0.723456	1	1	7.37	other biological processes	cytosol;mitochondrion	other molecular function			A0A2K3CT23		0	99.6	100.4	1.78	1.94	High	High	High	High	High	High	1
High	A0A2K3DLE6	RRM domain-containing protein OS=Chlamydomonas reinhardtii OX=3055 GN=CHLRE_07g352650v5 PE=4 SV=1	0	7.523	6	0.992	-0.01	0.419658	3	4	10.16			nucleic acid binding activity			A0A2K3DLE6		0	99.6	100.4	3.45	2.4	High	High	High	High	High	High	1
High	P23230	Cytochrome b6-f complex subunit 4 OS=Chlamydomonas reinhardtii OX=3055 GN=petD PE=1 SV=1	0	6.734	6	0.991	-0.01	0.835901	1	3	13.31	other metabolic processes	other membranes	other molecular function	Pf00032	2717021	B7U1E5; cre:ChreCp002; P23230	petD	0	99.6	100.4	5.65	2.18	High	High	High	High	High	High	1
High	A0A2K3D519	Uncharacterized protein OS=Chlamydomonas reinhardtii OX=3055 GN=CHLRE_12g534200v5 PE=4 SV=1	0.002	3.317	1	0.993	-0.01	0.584163	1	1	3.46		cytoskeleton;other cell component				A0A2K3D519		0	99.6	100.4	10.33	3.88	High	High	High	High	High	High	1
High	A8I788	Ubiquitin fusion protein OS=Chlamydomonas reinhardtii OX=3055 GN=UBQ5 PE=4 SV=1	0.007	2.08	4	0.992	-0.01	0.416568	1	3	8.67	cell cycle OR cell proliferation	nucleus	nucleic acid binding activity	Pf13019	5726407	A8I788; cre:CHLRE_07g322100v5	UBQ5	0	99.6	100.4	2.07	1.93	High	High	High	High	High	High	1
Medium	A0A2K3DU53	BTB domain-containing protein OS=Chlamydomonas reinhardtii OX=3055 GN=CHLRE_04g219400v5 PE=4 SV=1	0.021	1.409	2	0.991	-0.01	0.717103	1	1	2.57		other cell component		Pf00651		A0A2K3DU53		0	99.6	100.4	2.64	2.5	High	High	High	High	High	High	1
High	A8J0N7	Phosphoenolpyruvate carboxykinase, splice variant OS=Chlamydomonas reinhardtii OX=3055 GN=PCK1b|PCK1a PE=3 SV=1	0	54.808	32	0.993	-0.01	0.28622	15	20	64.24	other metabolic processes	cytosol	kinase activity;other molecular function	Pf01293	5720432	A8J0N7; cre:CHLRE_02g141400v5	PCK1b|PCK1a	0	99.7	100.3	0.11	1.26	High	High	High	High	High	High	1
High	A8IKE6	OEE2-like protein of thylakoid lumen OS=Chlamydomonas reinhardtii OX=3055 GN=PSBP3 PE=4 SV=1	0	51.929	44	0.994	-0.01	0.245469	11	14	56.63	other metabolic processes	other membranes;other cell component	other molecular function	Pf01789	5716532	A8IKE6; cre:CHLRE_12g509050v5	PSBP3	0	99.7	100.3	0.17	0.46	High	High	High	High	High	High	1
High	A8IMN5	Carbamoyl phosphate synthase, small subunit OS=Chlamydomonas reinhardtii OX=3055 GN=CMPS1 PE=3 SV=1	0	34.519	24	0.994	-0.01	0.614129	11	13	44.4	other metabolic processes	other cell component	other molecular function	Pf00117, Pf00988	5716840	A8IMN5; cre:CHLRE_06g308500v5	CMPS1	0	99.7	100.3	1.09	1.19	High	High	High	High	High	High	1
High	Q93WL4	Chlorophyll a-b binding protein, chloroplastic OS=Chlamydomonas reinhardtii OX=3055 GN=LhcII-1.3 PE=1 SV=1	0	33.804	33	0.994	-0.01	0.659527	6	16	62.59	other metabolic processes;other biological processes	other membranes	other molecular function	Pf00504	5729230	cre:CHLRE_04g232104v5; Q93WL4	LhcII-1.3	0	99.7	100.3	4.78	6.76	High	High	High	High	High	High	1
High	Q9LD42	Fe-assimilating protein 1 OS=Chlamydomonas reinhardtii OX=3055 GN=h43 PE=2 SV=1	0	23.589	28	0.994	-0.01	0.894431	9	9	29.21				Pf07692	5719589	cre:CHLRE_12g546550v5; Q9LD42	h43	0	99.7	100.3	2.07	2.11	High	High	High	High	High	High	1
High	A0A2K3D1B0	B5 domain-containing protein OS=Chlamydomonas reinhardtii OX=3055 GN=CHLRE_13g603900v5 PE=4 SV=1	0	20.956	12	0.993	-0.01	0.952298	6	10	36.64	protein metabolism;RNA metabolism OR transcription;other metabolic processes	other cell component	nucleic acid binding activity;other molecular function	Pf03483, Pf03484, Pf17759, Pf18262		A0A2K3D1B0		0	99.7	100.3	3.98	2.68	High	High	High	High	High	High	1
High	Q93Z22	Plasma membrane ATPase OS=Chlamydomonas reinhardtii OX=3055 GN=PMA2 PE=2 SV=1	0	19.586	7	0.994	-0.01	0.62014	6	7	23.68	transport;other biological processes	plasma membrane;other membranes	transporter activity;other molecular function	Pf00122, Pf00690, Pf00702	5724133	cre:CHLRE_10g459200v5; Q93Z22	PMA2	0	99.7	100.3	8.32	7.86	High	High	High	High	High	High	1	Met-loss [N-Term]
High	A0A2K3CWT8	Uncharacterized protein OS=Chlamydomonas reinhardtii OX=3055 GN=CHLRE_15g638400v5 PE=4 SV=1	0	18.658	34	0.993	-0.01	0.877066	4	6	22.26						A0A2K3CWT8		0	99.7	100.3	2.18	1.63	High	High	High	High	High	High	1
High	A8HW77	Predicted protein OS=Chlamydomonas reinhardtii OX=3055 GN=CHLRE_06g269650v5 PE=4 SV=1	0	11.49	9	0.994	-0.01	0.628398	2	4	11.81		other membranes	other molecular function	Pf00686, Pf02037	5721868	A8HW77; cre:CHLRE_06g269650v5		0	99.7	100.3	6.41	1.52	High	High	High	High	High	High	1
High	A8IF08	T-complex protein, theta subunit OS=Chlamydomonas reinhardtii OX=3055 GN=CCT8 PE=3 SV=1	0	11.215	6	0.995	-0.01	0.657033	3	3	9.48	other biological processes	cytosol	other molecular function	Pf00118	5728983	A8IF08; cre:CHLRE_03g168450v5	CCT8	0	99.7	100.3	7.38	4.82	High	High	High	High	High	High	1
High	A0A2K3CUL8	Uncharacterized protein OS=Chlamydomonas reinhardtii OX=3055 GN=CHLRE_16g687300v5 PE=4 SV=1	0	9.494	14	0.994	-0.01	0.78881	2	4	18.41				Pf00805		A0A2K3CUL8		0	99.7	100.3	1.5	3.88	High	High	High	High	High	High	1
High	A0A2K3D2N5	Uncharacterized protein OS=Chlamydomonas reinhardtii OX=3055 GN=CHLRE_12g510000v5 PE=4 SV=1	0	5.092	4	0.995	-0.01	0.454496	1	1	5.02				Pf05542		A0A2K3D2N5		0	99.7	100.3	6.82	2.34	High	High	High	High	High	High	1
High	A8J2G4	Ribosomal protein L32 OS=Chlamydomonas reinhardtii OX=3055 GN=RPL32 PE=4 SV=1	0.002	3.255	13	0.995	-0.01	0.560139	2	2	5.09	protein metabolism;other metabolic processes	cytosol;translational apparatus	other molecular function	Pf01655	5721069	A8J2G4; cre:CHLRE_06g289550v5	RPL32	0	99.7	100.3	2.67	5.29	High	High	High	High	High	High	1	Met-loss [N-Term]
Medium	A5H8I1	CCB4 OS=Chlamydomonas reinhardtii OX=3055 GN=CCB4 PE=2 SV=1	0.014	1.79	6	0.994	-0.01	0.708698	1	1	0	cell organization and biogenesis	other cell component		Pf11152	5719843	A5H8I1; cre:CHLRE_08g382300v5	CCB4	0	99.7	100.3	7.42	2.79	High	High	High	High	High	High	1
Medium	A8HM88	Predicted protein OS=Chlamydomonas reinhardtii OX=3055 GN=CHLRE_01g037200v5 PE=4 SV=1	0.015	1.627	6	0.995	-0.01	0.847154	1	1	2.65		other membranes			5715493	A8HM88; cre:CHLRE_01g037200v5		0	99.7	100.3	3.24	0.66	High	High	High	High	High	High	1
Medium	A0A2K3CUM7	Uncharacterized protein OS=Chlamydomonas reinhardtii OX=3055 GN=CHLRE_16g687117v5 PE=4 SV=1	0.017	1.584	2	0.994	-0.01	0.930045	1	1	2.44			other molecular function	Pf14249		A0A2K3CUM7		0	99.7	100.3	0.94	5.94	High	High	High	High	High	High	1
High	A8JH98	Enolase OS=Chlamydomonas reinhardtii OX=3055 GN=PGH1 PE=3 SV=1	0	120.578	68	0.997	0	0.482916	24	54	220.68	other metabolic processes	cytosol;cytoskeleton	other molecular function	Pf00113, Pf03952	5728533	A8JH98; cre:CHLRE_12g513200v5	PGH1	0	99.8	100.2	1.65	1.19	High	High	High	High	High	High	1	Met-loss+Acetyl [N-Term]
High	A0A2K3DMT2	Uncharacterized protein OS=Chlamydomonas reinhardtii OX=3055 GN=CHLRE_06g263250v5 PE=4 SV=1	0	116.228	72	0.995	-0.01	0.818788	17	35	160.16						A0A2K3DMT2		0	99.8	100.2	3.93	1.86	High	High	High	High	High	High	1
High	A8J0E4	Oxygen-evolving enhancer protein 1 of photosystem II OS=Chlamydomonas reinhardtii OX=3055 GN=PSBO PE=1 SV=1	0	109.07	71	0.995	-0.01	0.858381	21	95	355.15	cell organization and biogenesis;other metabolic processes;other biological processes	other membranes	other molecular function	Pf01716	5720328	A8J0E4; cre:CHLRE_09g396213v5	PSBO	0	99.8	100.2	1.33	1.53	High	High	High	High	High	High	1
High	Q6UKY5	Acyl carrier protein OS=Chlamydomonas reinhardtii OX=3055 GN=ACP2 PE=2 SV=1	0	39.148	55	0.997	0	0.683981	4	13	53.28	other metabolic processes		other molecular function	Pf00550	5719256	cre:CHLRE_13g577100v5; Q6UKY5	ACP2	0	99.8	100.2	0.74	2.78	High	High	High	High	High	High	1
High	A0A2K3DLU5	Ribonucloprotein OS=Chlamydomonas reinhardtii OX=3055 GN=CHLRE_06g249250v5 PE=3 SV=1	0	24.507	49	0.996	-0.01	0.847154	3	4	23.46	RNA metabolism OR transcription;other metabolic processes	nucleus;other cell component	nucleic acid binding activity	Pf01248		A0A2K3DLU5		0	99.8	100.2	4.18	5.04	High	High	High	High	High	High	1
High	A0A2K3CPN0	Pyr_redox_2 domain-containing protein OS=Chlamydomonas reinhardtii OX=3055 GN=CHLRE_17g712100v5 PE=4 SV=1	0	21.9	20	0.997	0	0.56893	7	8	27.92		other cell component	other molecular function	Pf07992		A0A2K3CPN0		0	99.8	100.2	2.09	2.04	High	High	High	High	High	High	1
High	A0A2K3DGS4	VWFA domain-containing protein OS=Chlamydomonas reinhardtii OX=3055 GN=CHLRE_08g364300v5 PE=4 SV=1	0	16.461	11	0.996	-0.01	0.866003	5	5	19.62		other membranes		Pf13768		A0A2K3DGS4		0	99.8	100.2	2.01	0.7	High	High	High	High	High	High	1
High	A0A2K3DYI3	Uncharacterized protein OS=Chlamydomonas reinhardtii OX=3055 GN=CHLRE_03g194350v5 PE=4 SV=1	0	12.407	7	0.996	-0.01	0.733359	4	6	21.49		other membranes				A0A2K3DYI3		0	99.8	100.2	2.36	2.72	High	High	High	High	High	High	1
High	A0A2K3CYH1	Uncharacterized protein OS=Chlamydomonas reinhardtii OX=3055 GN=CHLRE_14g627850v5 PE=4 SV=1	0	11.795	13	0.995	-0.01	0.745844	3	4	14.5	other metabolic processes	other cell component	other molecular function	Pf01113, Pf05173		A0A2K3CYH1		0	99.8	100.2	2.93	2.08	High	High	High	High	High	High	1
High	Q84XS0	Thioredoxin o OS=Chlamydomonas reinhardtii OX=3055 GN=TRXo PE=2 SV=1	0	11.735	15	0.996	-0.01	0.969416	2	3	10.9				Pf00085	5726320	cre:CHLRE_05g248500v5; Q84XS0	TRXo	0	99.8	100.2	3.35	4.57	High	High	High	High	High	High	1
High	A0A2K3D2P4	Mitogen-activated protein kinase OS=Chlamydomonas reinhardtii OX=3055 GN=CHLRE_12g509000v5 PE=3 SV=1	0	9.381	7	0.995	-0.01	0.47503	2	2	9.34	signal transduction	nucleus;other cell component	kinase activity;other molecular function	Pf00069		A0A2K3D2P4		0	99.8	100.2	5.36	1.74	High	High	High	High	High	High	1
High	A8IDN1	Chaperonin 10 OS=Chlamydomonas reinhardtii OX=3055 GN=CPN10 PE=3 SV=1	0	8.847	22	0.995	-0.01	0.932327	2	3	9.23	other biological processes	mitochondrion	other molecular function	Pf00166	5728816	A8IDN1; cre:CHLRE_03g178450v5	CPN10	0	99.8	100.2	7.19	1.32	High	High	High	High	High	High	1
High	A8J8I8	Flagellar associated protein OS=Chlamydomonas reinhardtii OX=3055 GN=FAP35 PE=4 SV=1	0	8.537	14	0.997	0	0.523747	3	3	12.21		cytoskeleton			5723399	A8J8I8	FAP35	0	99.8	100.2	5.38	2.96	High	High	High	High	High	High	1
High	A0A2K3E3L7	Uncharacterized protein OS=Chlamydomonas reinhardtii OX=3055 GN=CHLRE_02g147850v5 PE=4 SV=1	0	7.509	2	0.995	-0.01	0.587137	1	2	6.59		cytosol	other molecular function	Pf07724		A0A2K3E3L7		0	99.8	100.2	8.38	3.51	High	High	High	High	High	High	1
High	A0A2K3DB52	Uncharacterized protein OS=Chlamydomonas reinhardtii OX=3055 GN=CHLRE_10g450450v5 PE=4 SV=1	0	6.934	13	0.996	-0.01	0.74552	3	3	8.01						A0A2K3DB52		0	99.8	100.2	4.21	0.78	High	High	High	High	High	High	1
High	A0A2K3E2W7	Inositol-1-monophosphatase OS=Chlamydomonas reinhardtii OX=3055 GN=CHLRE_02g109600v5 PE=3 SV=1	0	6.778	7	0.996	-0.01	0.992104	1	1	6.89	other metabolic processes;signal transduction		other molecular function	Pf00459		A0A2K3E2W7		0	99.8	100.2	7.78	2.74	High	High	High	High	High	High	1
High	A8HPS9	Uncharacterized protein OS=Chlamydomonas reinhardtii OX=3055 GN=CHLRE_01g019600v5 PE=4 SV=1	0	6.082	8	0.995	-0.01	0.933935	2	2	6.98					5715181	A8HPS9; cre:CHLRE_01g019600v5		0	99.8	100.2	2.03	1.27	High	High	High	High	High	High	1
High	A0A2K3D191	Uncharacterized protein OS=Chlamydomonas reinhardtii OX=3055 GN=CHLRE_13g603650v5 PE=4 SV=1	0	5.888	21	0.995	-0.01	0.548674	1	1	4.49						A0A2K3D191		0	99.8	100.2	3.15	10.45	High	High	High	High	High	High	1
High	A0A2K3D338	Uncharacterized protein OS=Chlamydomonas reinhardtii OX=3055 GN=CHLRE_12g503500v5 PE=4 SV=1	0	4.256	3	0.997	0	0.81324	2	2	3.52		other membranes;ER/Golgi		Pf00839		A0A2K3D338		0	99.8	100.2	3.17	6.77	High	High	High	High	High	High	1
High	A0A2K3DPV0	Uncharacterized protein OS=Chlamydomonas reinhardtii OX=3055 GN=CHLRE_06g284550v5 PE=4 SV=1	0.002	2.916	1	0.996	-0.01	0.464622	1	1	2.42	other biological processes					A0A2K3DPV0		0	99.8	100.2	2.7	8.16	High	High	High	High	High	High	1
High	A0A2K3DCZ1	Uncharacterized protein OS=Chlamydomonas reinhardtii OX=3055 GN=CHLRE_09g398900v5 PE=4 SV=1	0.002	2.571	2	0.995	-0.01	0.940037	1	2	4.58						A0A2K3DCZ1		0	99.8	100.2	5.71	0.98	High	High	High	High	High	High	1
High	Q6V9B0	NADH:ubiquinone oxidoreductase subunit 10 OS=Chlamydomonas reinhardtii OX=3055 GN=NUO10 PE=2 SV=1	0.003	2.427	5	0.995	-0.01	0.894431	1	2	5.26	cell organization and biogenesis;other metabolic processes;transport	other membranes;mitochondrion	transporter activity;other molecular function	Pf01058	5726136	cre:CHLRE_12g492300v5; Q6V9B0	NUO10	0	99.8	100.2	2.02	3.66	High	High	High	High	High	High	1
High	A8J1C1	Ubiquitin-activating enzyme E1 OS=Chlamydomonas reinhardtii OX=3055 GN=UBA1 PE=3 SV=1	0	63.225	20	0.997	0	0.691351	17	19	74.39	protein metabolism;other metabolic processes;stress response	nucleus;other cell component	other molecular function	Pf00899, Pf09358, Pf10585, Pf16190, Pf16191	5720844	A8J1C1; cre:CHLRE_09g386400v5	UBA1	0	99.9	100.1	2.89	0.34	High	High	High	High	High	High	1
High	A0A2K3DD98	RanBD1 domain-containing protein OS=Chlamydomonas reinhardtii OX=3055 GN=CHLRE_09g394450v5 PE=4 SV=1	0	35.197	42	0.998	0	0.870081	9	13	39.51	transport;other biological processes	nucleus;other cell component		Pf00638		A0A2K3DD98		0	99.9	100.1	3.44	2.85	High	High	High	High	High	High	1
High	A8IKQ6	Mg-protoporphyrin IX chelatase OS=Chlamydomonas reinhardtii OX=3055 GN=CHLI2 PE=3 SV=1	0	33.215	34	0.998	0	0.750579	10	11	36.79	other metabolic processes	other cell component	other molecular function	Pf01078, Pf17863	5716573	A8IKQ6; cre:CHLRE_12g510800v5	CHLI2	0	99.9	100.1	2.8	1.44	High	High	High	High	High	High	1
High	A0A2K3D8G0	Uncharacterized protein OS=Chlamydomonas reinhardtii OX=3055 GN=CHLRE_11g477300v5 PE=4 SV=1	0	31.402	15	0.997	0	0.854504	7	16	59.94	protein metabolism;other metabolic processes	other cell component	enzyme regulator activity	Pf02985		A0A2K3D8G0		0	99.9	100.1	1.37	0.77	High	High	High	High	High	High	1
High	A8HN02	Triose phosphate translocator OS=Chlamydomonas reinhardtii OX=3055 GN=APE2 PE=4 SV=1	0	21.621	12	0.998	0	0.458693	5	9	29.71	transport	other membranes;ER/Golgi	transporter activity	Pf03151	5715664	A8HN02; cre:CHLRE_01g045550v5	APE2	0	99.9	100.1	0.25	2.73	High	High	High	High	High	High	1
High	A8IVS3	Predicted protein OS=Chlamydomonas reinhardtii OX=3055 GN=CHLRE_12g533150v5 PE=4 SV=1	0	14.344	22	0.997	0	0.716473	3	4	13.94				Pf07452	5718538	A8IVS3; cre:CHLRE_12g533150v5		0	99.9	100.1	1.93	2.02	High	High	High	High	High	High	1
High	A0A2K3D8J9	WPP domain-containing protein OS=Chlamydomonas reinhardtii OX=3055 GN=CHLRE_11g479250v5 PE=4 SV=1	0	12.307	9	0.999	0	0.980279	5	5	16.65		cytoskeleton;nucleus;other cell component	enzyme regulator activity	Pf13516, Pf13943		A0A2K3D8J9		0	99.9	100.1	2.55	1.72	High	High	High	High	High	High	1
High	A8HQP1	Glucokinase OS=Chlamydomonas reinhardtii OX=3055 GN=GLK1 PE=4 SV=1	0	9.064	9	0.999	0	0.773549	2	2	8.08	other metabolic processes		kinase activity;other molecular function	Pf02685	5715407	A8HQP1; cre:CHLRE_01g032700v5	GLK1	0	99.9	100.1	3.39	4.36	High	High	High	High	High	High	1
High	A0A2K3CQK9	Uncharacterized protein OS=Chlamydomonas reinhardtii OX=3055 GN=CHLRE_17g725350v5 PE=4 SV=1	0	8.194	4	0.998	0	0.712998	2	3	10.04	protein metabolism;other metabolic processes	ER/Golgi		Pf12999, Pf13015		A0A2K3CQK9		0	99.9	100.1	7.77	2.19	High	High	High	High	High	High	1
High	A8IT48	R-SNARE protein, VAMP72-family OS=Chlamydomonas reinhardtii OX=3055 GN=VAMP71 PE=3 SV=1	0	6.561	8	0.999	0	0.854502	2	5	13.71	transport	other membranes		Pf00957, Pf13774	5717896	A8IT48	VAMP71	0	99.9	100.1	5.94	2.01	High	High	High	High	High	High	1
High	A8JGY0	Predicted protein OS=Chlamydomonas reinhardtii OX=3055 GN=CHLRE_12g557800v5 PE=4 SV=1	0	4.98	14	0.998	0	0.91968	1	1	4.95		cytosol;nucleus	nucleic acid binding activity	Pf01984	5728375	A8JGY0; cre:CHLRE_12g557800v5		0	99.9	100.1	8.69	4.01	High	High	High	High	High	High	1
High	A8ILA3	ARF/SAR superfamily small monomeric GTP binding protein OS=Chlamydomonas reinhardtii OX=3055 GN=CGL49 PE=1 SV=1	0	4.584	9	0.997	0	0.915043	1	1	4.95	transport		other molecular function	Pf00025	5716652	A8ILA3; cre:CHLRE_12g487850v5	CGL49	0	99.9	100.1	5.82	3.5	High	High	High	High	High	High	1
High	A0A2K3DRT1	Uncharacterized protein OS=Chlamydomonas reinhardtii OX=3055 GN=CHLRE_05g233800v5 PE=4 SV=1	0	83.163	34	1	0	0.767885	19	27	100.52	protein metabolism;RNA metabolism OR transcription;other metabolic processes	mitochondrion;other cell component	other molecular function	Pf00458, Pf00587, Pf03129		A0A2K3DRT1		0	100	100	1.42	1.27	High	High	High	High	High	High	1
High	A0A2K3CVB0	Uncharacterized protein OS=Chlamydomonas reinhardtii OX=3055 GN=CHLRE_16g677000v5 PE=4 SV=1	0	71.928	27	1.001	0	0.865325	18	24	89.19		cytosol;nucleus	other molecular function	Pf00012		A0A2K3CVB0		0	100	100	0.77	0.11	High	High	High	High	High	High	1
High	A0A2K3DG12	Uncharacterized protein OS=Chlamydomonas reinhardtii OX=3055 GN=CHLRE_09g415800v5 PE=4 SV=1	0	41.003	22	1	0	0.773549	12	17	50.18	other biological processes	other cell component		Pf02847		A0A2K3DG12		0	100	100	1.57	0.61	High	High	High	High	High	High	1
High	A0A2K3E781	Uncharacterized protein OS=Chlamydomonas reinhardtii OX=3055 GN=CHLRE_01g038850v5 PE=4 SV=1	0	36.888	12	1	0	0.487054	13	13	41.83		nucleus;other cell component	nucleic acid binding activity	Pf00076, Pf02037		A0A2K3E781		0	100	100	1.94	3.09	High	High	High	High	High	High	1
High	A0A2K3D521	Peptidylprolyl isomerase OS=Chlamydomonas reinhardtii OX=3055 GN=CHLRE_12g534700v5 PE=4 SV=1	0	31.66	42	1	0	0.62958	10	12	40.49			other molecular function	Pf00254		A0A2K3D521		0	100	100	1.21	2.65	High	High	High	High	High	High	1
High	A0A2K3D2M2	Rubrerythrin domain-containing protein OS=Chlamydomonas reinhardtii OX=3055 GN=CHLRE_12g510050v5 PE=3 SV=1	0	25.952	22	0.999	0	0.602575	9	10	35.49	other metabolic processes	other membranes	other molecular function	Pf02915		A0A2K3D2M2		0	100	100	1.15	0.53	High	High	High	High	High	High	1
High	A8J3E3	Peptidyl-prolyl cis-trans isomerase OS=Chlamydomonas reinhardtii OX=3055 GN=PIN4 PE=4 SV=1	0	9.758	9	1	0	0.759986	2	3	12.04		cytosol;nucleus	other molecular function	Pf00498, Pf00639	5721394	A8J3E3; cre:CHLRE_16g671900v5	PIN4	0	100	100	3.15	4.4	High	High	High	High	High	High	1
High	A8IIN4	Glutamyl-tRNA(Gln) amidotransferase subunit A, chloroplastic/mitochondrial OS=Chlamydomonas reinhardtii OX=3055 GN=GAT1 PE=3 SV=1	0	8.8	6	0.999	0	0.631561	3	3	10.46	protein metabolism;RNA metabolism OR transcription;other metabolic processes	mitochondrion;other cell component	other molecular function	Pf01425	5716091	A8IIN4; cre:CHLRE_10g439400v5	GAT1	0	100	100	5.24	3.19	High	High	High	High	High	High	1
High	A8IZ36	40S ribosomal protein S25 OS=Chlamydomonas reinhardtii OX=3055 GN=RPS25 PE=3 SV=1	0	8.253	31	1	0	0.911927	3	3	9.15		cytosol;translational apparatus	other molecular function	Pf03297	5719839	A8IZ36; cre:CHLRE_08g382500v5	RPS25	0	100	100	5.16	7.01	High	High	High	High	High	High	1
High	A0A2K3D7R4	Uncharacterized protein OS=Chlamydomonas reinhardtii OX=3055 GN=CHLRE_11g467699v5 PE=3 SV=1	0	7.873	5	1.001	0	0.501393	2	3	11.54	transport	plasma membrane;other membranes;other cell component	other molecular function	Pf00995		A0A2K3D7R4		0	100	100	5.99	3.11	High	High	High	High	High	High	1
High	A0A2K3DTR3	Uncharacterized protein OS=Chlamydomonas reinhardtii OX=3055 GN=CHLRE_04g215600v5 PE=4 SV=1	0	7.753	16	1	0	0.561365	4	4	11.9	other metabolic processes		other molecular function	Pf05724		A0A2K3DTR3		0	100	100	0.72	0.48	High	High	High	High	High	High	1
High	A0A2K3DZJ4	Uncharacterized protein OS=Chlamydomonas reinhardtii OX=3055 GN=CHLRE_03g200543v5 PE=3 SV=1	0	5.404	3	1	0	0.910953	1	2	6.47	transport	other membranes;mitochondrion	transporter activity	Pf00153		A0A2K3DZJ4		0	100	100	0.66	6.43	High	High	High	High	High	High	1	Met-loss [N-Term]
High	A0A2K3E8I8	Uncharacterized protein OS=Chlamydomonas reinhardtii OX=3055 GN=CHLRE_01g069472v5 PE=3 SV=1	0	4.739	3	1	0	0.743101	2	3	9.01	protein metabolism;RNA metabolism OR transcription;other metabolic processes	other cell component	other molecular function	Pf01406, Pf09190		A0A2K3E8I8		0	100	100	2.02	4.49	High	High	High	High	High	High	1
High	A0A2K3E6Q3	UBA domain-containing protein OS=Chlamydomonas reinhardtii OX=3055 GN=CHLRE_01g030550v5 PE=4 SV=1	0	4.119	7	1	0	0.543417	2	2	2.65				Pf09409		A0A2K3E6Q3		0	100	100	1.24	0.39	High	High	High	High	High	High	1
High	A0A2K3DG53	TLC domain-containing protein OS=Chlamydomonas reinhardtii OX=3055 GN=CHLRE_08g358531v5 PE=4 SV=1	0.007	2.051	3	1	0	0.950523	1	1	2.72	other biological processes	other membranes;ER/Golgi		Pf03798		A0A2K3DG53		0	100	100	2.11	1.45	High	High	High	High	High	High	1
Medium	A0A2K3D718	Uncharacterized protein OS=Chlamydomonas reinhardtii OX=3055 GN=CHLRE_12g547302v5 PE=4 SV=1	0.034	1.287	1	1	0	0.513125	1	1	2.98				Pf13360		A0A2K3D718		0	100	100	4.37	27.01	High	High	High	High	High	High	1
High	A8IXE0	Adenosylhomocysteinase OS=Chlamydomonas reinhardtii OX=3055 GN=SAH1 PE=3 SV=1	0	111.096	49	1.003	0	0.543417	23	68	223.18	other metabolic processes	cytosol	other molecular function	Pf00670, Pf05221	5718872	A8IXE0	SAH1	0	100.1	99.9	2.78	2.32	High	High	High	High	High	High	1
High	A0A2K3CY26	PKS_AT domain-containing protein OS=Chlamydomonas reinhardtii OX=3055 GN=CHLRE_14g621650v5 PE=4 SV=1	0	63.95	50	1.002	0	0.557394	13	21	83.06	other metabolic processes		other molecular function	Pf00698		A0A2K3CY26		0	100.1	99.9	2.42	1.85	High	High	High	High	High	High	1
High	A8J168	Predicted protein OS=Chlamydomonas reinhardtii OX=3055 GN=CHLRE_09g389430v5 PE=4 SV=1	0	36.829	21	1.002	0	0.574716	9	14	49.82	protein metabolism;RNA metabolism OR transcription;other metabolic processes	other cell component	nucleic acid binding activity;other molecular function	Pf01409, Pf18552, Pf18553	5720611	A8J168; cre:CHLRE_09g389430v5		0	100.1	99.9	4	0.97	High	High	High	High	High	High	1
High	A0A2K3DNI1	PSII_BNR domain-containing protein OS=Chlamydomonas reinhardtii OX=3055 GN=CHLRE_06g273700v5 PE=4 SV=1	0	35.802	26	1.003	0	0.689702	8	12	43.2		other cell component		Pf14870		A0A2K3DNI1		0	100.1	99.9	1.46	2.01	High	High	High	High	High	High	1
High	A8JE98	Heterogeneous nuclear ribonucleoprotein OS=Chlamydomonas reinhardtii OX=3055 GN=HNR1 PE=4 SV=1	0	33.776	30	1.002	0	0.962133	6	13	48.58		other cell component	nucleic acid binding activity		5726664	A8JE98; cre:CHLRE_17g741850v5	HNR1	0	100.1	99.9	3.56	1.34	High	High	High	High	High	High	1
High	A8JG07	Asparagine synthetase [glutamine-hydrolyzing] OS=Chlamydomonas reinhardtii OX=3055 GN=CHLRE_01g004300v5 PE=4 SV=1	0	22.194	15	1.003	0	0.615102	7	10	35.36	other metabolic processes	cytosol	other molecular function	Pf00733, Pf13537	5727678	A8JG07; cre:CHLRE_01g004300v5		0	100.1	99.9	0.96	4.46	High	High	High	High	High	High	1
High	A0A2K3DRW2	Uncharacterized protein OS=Chlamydomonas reinhardtii OX=3055 GN=CHLRE_05g232752v5 PE=4 SV=1	0	20.986	11	1.002	0	0.942249	5	8	32.93		other membranes		Pf08695		A0A2K3DRW2		0	100.1	99.9	1.47	0.44	High	High	High	High	High	High	1
High	A8IHW6	Predicted protein OS=Chlamydomonas reinhardtii OX=3055 GN=CGL63 PE=4 SV=1	0	18.352	23	1.002	0	0.562745	6	8	25.34					5716099	A8IHW6; cre:CHLRE_10g444800v5	CGL63	0	100.1	99.9	1.63	1.36	High	High	High	High	High	High	1
High	A0A2K3D064	DHO_dh domain-containing protein OS=Chlamydomonas reinhardtii OX=3055 GN=CHLRE_13g578750v5 PE=4 SV=1	0	16.263	11	1.002	0	0.826748	5	6	21.55	other metabolic processes;other biological processes	other cell component	other molecular function	Pf01180		A0A2K3D064		0	100.1	99.9	2.31	3.21	High	High	High	High	High	High	1
High	A0A2K3CU56	Acyl-coenzyme A oxidase OS=Chlamydomonas reinhardtii OX=3055 GN=CHLRE_16g689050v5 PE=3 SV=1	0	12.462	8	1.003	0	0.91968	4	5	19.28	other metabolic processes;other biological processes	other cytoplasmic organelle	other molecular function	Pf01756, Pf02770, Pf14749		A0A2K3CU56		0	100.1	99.9	1.55	0.77	High	High	High	High	High	High	1
High	P48268	Cytochrome b559 subunit alpha OS=Chlamydomonas reinhardtii OX=3055 GN=psbE PE=1 SV=1	0	9.439	43	1.002	0	0.669054	3	3	11.73	other metabolic processes	other membranes	other molecular function	Pf00283, Pf00284	2716990	B7U1I0; cre:ChreCp040; P48268	psbE	0	100.1	99.9	3.46	1.9	High	High	High	High	High	High	1	Met-loss [N-Term]
High	A0A2K3DGU0	Uncharacterized protein OS=Chlamydomonas reinhardtii OX=3055 GN=CHLRE_08g365600v5 PE=3 SV=1	0	8.785	3	1.002	0	0.953993	3	3	10	other metabolic processes	cytosol	kinase activity;other molecular function	Pf02581, Pf03070, Pf08543		A0A2K3DGU0		0	100.1	99.9	2.7	1.9	High	High	High	High	High	High	1
High	A0A2K3D5H7	PPIase cyclophilin-type domain-containing protein OS=Chlamydomonas reinhardtii OX=3055 GN=CHLRE_12g561000v5 PE=4 SV=1	0	8.581	13	1.002	0	0.985707	3	4	12.77			other molecular function	Pf00160		A0A2K3D5H7		0	100.1	99.9	3.68	4.1	High	High	High	High	High	High	1
High	A0A2K3E4Y3	C2 domain-containing protein OS=Chlamydomonas reinhardtii OX=3055 GN=CHLRE_01g002451v5 PE=4 SV=1	0	8.352	9	1.002	0	0.996082	3	3	8.34				Pf00168		A0A2K3E4Y3		0	100.1	99.9	6.38	1.01	High	High	High	High	High	High	1
High	A0A2K3DQA6	Ribosomal_S7 domain-containing protein OS=Chlamydomonas reinhardtii OX=3055 GN=CHLRE_06g290950v5 PE=3 SV=1	0	8.173	18	1.002	0	0.864151	4	4	11.88	cell organization and biogenesis;protein metabolism;other metabolic processes	cytosol;translational apparatus	nucleic acid binding activity;other molecular function	Pf00177		A0A2K3DQA6		0	100.1	99.9	1.21	3.59	High	High	High	High	High	High	1
High	A0A2K3CRZ3	Uncharacterized protein OS=Chlamydomonas reinhardtii OX=3055 GN=CHLRE_17g743847v5 PE=4 SV=1	0.008	1.889	1	1.001	0	0.772162	1	1	2.48	protein metabolism;other metabolic processes		nucleic acid binding activity;other molecular function	Pf00076, Pf04564		A0A2K3CRZ3		0	100.1	99.9	1.54	2.15	High	High	High	High	High	High	1
High	A8J3A8	Small ubiquitin-related modifier OS=Chlamydomonas reinhardtii OX=3055 GN=CHLRE_16g675637v5 PE=2 SV=1	0.009	1.851	9	1.002	0	0.945529	1	1	3.14	protein metabolism;other metabolic processes	nucleus	other molecular function	Pf11976	5721360	A8J3A8; cre:CHLRE_16g675637v5		0	100.1	99.9	5.52	1.51	High	High	High	High	High	High	1
Medium	A0A2K3CWQ5	Uncharacterized protein OS=Chlamydomonas reinhardtii OX=3055 GN=CHLRE_15g637850v5 PE=4 SV=1	0.035	1.247	3	1.002	0	0.843665	1	1	3.36	RNA metabolism OR transcription;other metabolic processes;other biological processes	mitochondrion;other cell component	nucleic acid binding activity			A0A2K3CWQ5		0	100.1	99.9	2.53	1.52	High	High	High	High	High	High	1
High	A0A2K3D2I6	Lipoxygenase OS=Chlamydomonas reinhardtii OX=3055 GN=CHLRE_12g512300v5 PE=3 SV=1	0	52.867	15	1.004	0.01	0.93777	12	15	54.46	other metabolic processes		other molecular function	Pf00305		A0A2K3D2I6		0	100.2	99.8	3.59	5.13	High	High	High	High	High	High	1
High	Q6J213	Chloroplast phytoene desaturase OS=Chlamydomonas reinhardtii OX=3055 GN=PDS PE=2 SV=1	0	21.741	14	1.004	0.01	0.938087	7	10	30.94	other metabolic processes	other membranes;other cell component	other molecular function	Pf01593	5716547	cre:CHLRE_12g509650v5; Q6J213	PDS	0	100.2	99.8	2.62	2.13	High	High	High	High	High	High	1
High	A8IW48	26S proteasome regulatory subunit OS=Chlamydomonas reinhardtii OX=3055 GN=RPN9 PE=4 SV=1	0	16.098	10	1.003	0	0.641847	2	3	17.74	protein metabolism;other metabolic processes	cytosol;nucleus;other cell component	other molecular function	Pf01399	5718622	A8IW48; cre:CHLRE_17g734516v5	RPN9	0	100.2	99.8	2.47	3.39	High	High	High	High	High	High	1	Met-loss [N-Term]
High	A8J209	Predicted protein OS=Chlamydomonas reinhardtii OX=3055 GN=CGL59 PE=4 SV=1	0	14.368	29	1.005	0.01	0.674597	4	5	18.64	cell organization and biogenesis;other metabolic processes;stress response	other membranes			5720915	A8J209; cre:CHLRE_06g280650v5	CGL59	0	100.2	99.8	3.89	1	High	High	High	High	High	High	1
High	A0A2K3DQJ3	Uncharacterized protein OS=Chlamydomonas reinhardtii OX=3055 GN=CHLRE_06g295400v5 PE=3 SV=1	0	12.454	14	1.004	0.01	0.750579	3	3	11.63		other membranes		Pf00153		A0A2K3DQJ3		0	100.2	99.8	2.45	3.96	High	High	High	High	High	High	1	Met-loss+Acetyl [N-Term]
High	A8IWK2	Ferredoxin-thioredoxin reductase, catalytic chain OS=Chlamydomonas reinhardtii OX=3055 GN=CHLRE_03g193950v5 PE=3 SV=1	0	12.409	22	1.005	0.01	0.839712	3	5	10.98			other molecular function	Pf02943	5718712	A8IWK2; cre:CHLRE_03g193950v5		0	100.2	99.8	2.72	4.29	High	High	High	High	High	High	1
High	A0A2K3DMT5	Uncharacterized protein OS=Chlamydomonas reinhardtii OX=3055 GN=CHLRE_06g263300v5 PE=4 SV=1	0	11.262	19	1.004	0.01	0.860363	5	6	17.44	cell organization and biogenesis	other membranes;other cytoplasmic organelle	other molecular function	Pf05648		A0A2K3DMT5		0	100.2	99.8	0.82	2.36	High	High	High	High	High	High	1	Met-loss [N-Term]
High	A0A2K3D3Y6	Aldo_ket_red domain-containing protein OS=Chlamydomonas reinhardtii OX=3055 GN=CHLRE_12g518900v5 PE=4 SV=1	0	9.21	7	1.004	0.01	0.896502	3	5	15.32			other molecular function	Pf00248		A0A2K3D3Y6		0	100.2	99.8	2.18	2.67	High	High	High	High	High	High	1
High	A8IS98	PRLI-interacting factor L OS=Chlamydomonas reinhardtii OX=3055 GN=LCI15 PE=4 SV=1	0	8.801	9	1.004	0.01	0.48495	3	5	9.64		other cell component		Pf00397, Pf07683	5717628	A8IS98; cre:CHLRE_16g685050v5	LCI15	0	100.2	99.8	3.56	11.87	High	High	High	High	High	High	1
High	A0A2K3DA52	Uncharacterized protein OS=Chlamydomonas reinhardtii OX=3055 GN=CHLRE_10g435300v5 PE=3 SV=1	0	6.115	4	1.005	0.01	0.331749	2	3	8.43			other molecular function	Pf02127		A0A2K3DA52		0	100.2	99.8	0.56	0.27	High	High	High	High	High	High	1
High	A8J906	Predicted protein OS=Chlamydomonas reinhardtii OX=3055 GN=CHLRE_06g278195v5 PE=4 SV=1	0	5.247	17	1.004	0.01	0.660281	2	4	13.59		other membranes			5723637	A8J906; cre:CHLRE_06g278195v5		0	100.2	99.8	4.07	4.94	High	High	High	High	High	High	1
High	A0A2K3DB56	C2 domain-containing protein OS=Chlamydomonas reinhardtii OX=3055 GN=CHLRE_10g450650v5 PE=4 SV=1	0	3.998	1	1.004	0.01	0.674399	1	1	3.6		other membranes		Pf00168		A0A2K3DB56		0	100.2	99.8	6.78	8.7	High	High	High	High	High	High	1
Medium	A0A2K3CT74	Uncharacterized protein OS=Chlamydomonas reinhardtii OX=3055 GN=CHLRE_16g656150v5 PE=4 SV=1	0.048	1.029	2	1.004	0.01	0.477006	1	1	1.71	transport	other membranes	transporter activity	Pf07690		A0A2K3CT74		0	100.2	99.8	3.5	5.38	High	High	High	High	High	High	1
High	A0A2K3DE56	Lipase_3 domain-containing protein OS=Chlamydomonas reinhardtii OX=3055 GN=CHLRE_09g390615v5 PE=4 SV=1	0	41.526	34	1.006	0.01	0.790976	14	18	57.89	other metabolic processes			Pf01764		A0A2K3DE56		0	100.3	99.7	2.21	0.09	High	High	High	High	High	High	1
High	A8IZR5	Thioredoxin OS=Chlamydomonas reinhardtii OX=3055 GN=TRXH PE=3 SV=1	0	39.836	70	1.007	0.01	0.977915	6	14	58.22				Pf00085	5720085	A8IZR5; cre:CHLRE_09g391900v5	TRXH	0	100.3	99.7	3.7	2	High	High	High	High	High	High	1	Met-loss [N-Term]
High	A0A2K3CXF2	Ribosomal_L18e/L15P domain-containing protein OS=Chlamydomonas reinhardtii OX=3055 GN=CHLRE_14g612450v5 PE=3 SV=1	0	26.167	35	1.006	0.01	0.573777	7	11	35.97	protein metabolism;other metabolic processes	cytosol;translational apparatus	other molecular function	Pf00828		A0A2K3CXF2		0	100.3	99.7	3.24	2.69	High	High	High	High	High	High	1
High	A0A2K3CS90	Uncharacterized protein OS=Chlamydomonas reinhardtii OX=3055 GN=CHLRE_16g695100v5 PE=3 SV=1	0	25.956	22	1.007	0.01	0.928107	5	5	27.52	other metabolic processes	other cytoplasmic organelle	other molecular function	Pf00441, Pf02770, Pf02771		A0A2K3CS90		0	100.3	99.7	1.89	1.04	High	High	High	High	High	High	1
High	A0A2K3CWV1	RanBD1 domain-containing protein OS=Chlamydomonas reinhardtii OX=3055 GN=CHLRE_15g641000v5 PE=4 SV=1	0	18.834	8	1.007	0.01	0.556231	6	8	30.37	transport			Pf00638		A0A2K3CWV1		0	100.3	99.7	1.84	0.76	High	High	High	High	High	High	1
High	A8JE35	Plastid ribosomal protein L3 OS=Chlamydomonas reinhardtii OX=3055 GN=PRPL3 PE=3 SV=1	0	16.912	23	1.006	0.01	0.919125	5	6	21.97	protein metabolism;other metabolic processes	translational apparatus	other molecular function	Pf00297	5726239	A8JE35; cre:CHLRE_48g761197v5	PRPL3	0	100.3	99.7	0.82	2.11	High	High	High	High	High	High	1
High	A8IL29	Small ARF-related GTPase OS=Chlamydomonas reinhardtii OX=3055 GN=ARFA1A PE=3 SV=1	0	15.796	32	1.006	0.01	0.845193	5	6	20.08	transport		other molecular function	Pf00025	5716623; 5717073	A8IL29; cre:CHLRE_02g142687v5; cre:CHLRE_12g486250v5	ARFA1A	0	100.3	99.7	2.72	2.56	High	High	High	High	High	High	1
High	A0A2K3E1H9	Uncharacterized protein OS=Chlamydomonas reinhardtii OX=3055 GN=CHLRE_02g094250v5 PE=3 SV=1	0	11.797	11	1.005	0.01	0.629047	5	6	17.18	transport	other membranes		Pf00153		A0A2K3E1H9		0	100.3	99.7	2.87	2.81	High	High	High	High	High	High	1
High	A8IA86	Nucleolar protein, component of C/D snoRNPs OS=Chlamydomonas reinhardtii OX=3055 GN=NOP1 PE=3 SV=1	0	9.944	11	1.006	0.01	0.74552	3	4	14.27	protein metabolism;RNA metabolism OR transcription;other metabolic processes	nucleus;other cell component	nucleic acid binding activity;other molecular function	Pf01269	5727229	A8IA86; cre:CHLRE_02g077300v5	NOP1	0	100.3	99.7	0.82	9.74	High	High	High	High	High	High	1
High	A0A2K3D4B7	Hydrolase_4 domain-containing protein OS=Chlamydomonas reinhardtii OX=3055 GN=CHLRE_12g524600v5 PE=4 SV=1	0	4.539	3	1.007	0.01	0.933935	1	1	4.28				Pf12146		A0A2K3D4B7		0	100.3	99.7	2.42	3.9	High	High	High	High	High	High	1
High	A8IPE0	Predicted protein OS=Chlamydomonas reinhardtii OX=3055 GN=CHLRE_06g296400v5 PE=3 SV=1	0	4.13	5	1.006	0.01	0.631283	2	3	6.31	other metabolic processes	mitochondrion	other molecular function	Pf00441, Pf02770, Pf02771	5717052	A8IPE0; cre:CHLRE_06g296400v5		0	100.3	99.7	9.95	5.04	High	High	High	High	High	High	1
High	A8HN88	Predicted protein OS=Chlamydomonas reinhardtii OX=3055 GN=CHLRE_01g048750v5 PE=4 SV=1	0	3.755	8	1.007	0.01	0.762842	2	2	5.04				Pf17177	5715711	A8HN88		0	100.3	99.7	2.82	1.68	High	High	High	High	High	High	1
High	A0A2K3DDM6	Uncharacterized protein OS=Chlamydomonas reinhardtii OX=3055 GN=CHLRE_09g389150v5 PE=4 SV=1	0.002	3.088	1	1.006	0.01	0.667315	1	1	2.96						A0A2K3DDM6		0	100.3	99.7	8.21	3.34	High	High	High	High	High	High	1
High	A0A2K3DJ59	Protein kinase domain-containing protein OS=Chlamydomonas reinhardtii OX=3055 GN=CHLRE_07g323100v5 PE=4 SV=1	0.002	2.958	1	1.005	0.01	0.347644	1	1	3.4	protein metabolism;other metabolic processes	other cell component	kinase activity;other molecular function	Pf00069		A0A2K3DJ59		0	100.3	99.7	3.49	2.15	High	High	High	High	High	High	1
High	A8JHB2	Iron-sulfur cluster assembly protein OS=Chlamydomonas reinhardtii OX=3055 GN=SUFD PE=4 SV=1	0.002	2.548	2	1.006	0.01	0.553757	1	1	3.14	cell organization and biogenesis;other metabolic processes			Pf01458, Pf19295	5728519	A8JHB2; cre:CHLRE_12g513950v5	SUFD	0	100.3	99.7	1.33	1.85	High	High	High	High	High	High	1
High	A8JH48	3-phosphoshikimate 1-carboxyvinyltransferase OS=Chlamydomonas reinhardtii OX=3055 GN=SHKG1 PE=3 SV=1	0.003	2.333	2	1.006	0.01	0.701945	1	1	2.62	other metabolic processes		other molecular function	Pf00275	5728449	A8JH48; cre:CHLRE_03g181300v5	SHKG1	0	100.3	99.7	8.58	4.94	High	High	High	High	High	High	1
High	A8JIE5	Ribosomal protein S29 OS=Chlamydomonas reinhardtii OX=3055 GN=RPS29 PE=4 SV=1	0.003	2.291	14	1.005	0.01	0.767885	1	3	9.41	protein metabolism;other metabolic processes	cytosol;translational apparatus	other molecular function	Pf00253	5729251	A8JIE5; cre:CHLRE_08g358556v5	RPS29	0	100.3	99.7	4.86	4.27	High	High	High	High	High	High	1
Medium	A0A2K3DQA2	GHMP_kinases_N domain-containing protein OS=Chlamydomonas reinhardtii OX=3055 GN=CHLRE_06g291400v5 PE=4 SV=1	0.014	1.76	3	1.006	0.01	0.980664	1	1	2.28	other metabolic processes	cytosol	kinase activity;other molecular function	Pf00288		A0A2K3DQA2		0	100.3	99.7	12.7	13.94	High	High	High	High	High	High	1
Medium	A0A2K3DVQ3	D-ser_dehydrat domain-containing protein OS=Chlamydomonas reinhardtii OX=3055 GN=CHLRE_03g151500v5 PE=4 SV=1	0.021	1.409	2	1.006	0.01	0.556835	1	1	2.84	other metabolic processes		other molecular function	Pf01168, Pf14031		A0A2K3DVQ3		0	100.3	99.7	4.01	2.13	High	High	High	High	High	High	1
High	Q6X898	Malate synthase OS=Chlamydomonas reinhardtii OX=3055 GN=MS1 PE=2 SV=1	0	142.58	45	1.009	0.01	0.95673	20	60	257.23	other metabolic processes	other cell component	other molecular function	Pf01274	5721289	cre:CHLRE_03g144807v5; Q6X898	MS1	0	100.4	99.6	2.04	2.4	High	High	High	High	High	High	1
High	A8IL08	Membrane AAA-metalloprotease OS=Chlamydomonas reinhardtii OX=3055 GN=FTSH1 PE=3 SV=1	0	106.212	44	1.009	0.01	0.935767	26	38	147.92	protein metabolism	other membranes;other cell component	other molecular function	Pf00004, Pf01434, Pf17862	5716615	A8IL08; cre:CHLRE_12g485800v5	FTSH1	0	100.4	99.6	1.3	2.01	High	High	High	High	High	High	1
High	A8J5B8	Predicted protein OS=Chlamydomonas reinhardtii OX=3055 GN=CHLRE_12g528000v5 PE=4 SV=1	0	85.223	60	1.008	0.01	0.909673	21	41	151.28				Pf00571	5722452	A8J5B8		0	100.4	99.6	3.29	1.71	High	High	High	High	High	High	1	Met-loss+Acetyl [N-Term]
High	A0A2K3D5Q3	ADK_lid domain-containing protein OS=Chlamydomonas reinhardtii OX=3055 GN=CHLRE_12g557600v5 PE=3 SV=1	0	64.145	62	1.008	0.01	0.860363	11	17	76.66	other metabolic processes	mitochondrion;other cell component	kinase activity;other molecular function	Pf00406, Pf05191		A0A2K3D5Q3		0	100.4	99.6	0.8	2.76	High	High	High	High	High	High	1	Met-loss [N-Term]
High	A0A2K3DA10	Methylenetetrahydrofolate reductase OS=Chlamydomonas reinhardtii OX=3055 GN=CHLRE_10g433600v5 PE=3 SV=1	0	47.33	27	1.007	0.01	0.622933	13	17	60.5	other metabolic processes	cytosol	other molecular function	Pf02219		A0A2K3DA10		0	100.4	99.6	5.61	4.07	High	High	High	High	High	High	1
High	A0A2K3CRB5	Uncharacterized protein OS=Chlamydomonas reinhardtii OX=3055 GN=CHLRE_17g734900v5 PE=4 SV=1	0	32.36	21	1.008	0.01	0.345185	8	13	46.49			other molecular function	Pf02074		A0A2K3CRB5		0	100.4	99.6	2.91	2.3	High	High	High	High	High	High	1
High	A8JC47	Predicted protein OS=Chlamydomonas reinhardtii OX=3055 GN=CPLD48 PE=4 SV=1	0	28.576	24	1.007	0.01	0.805992	7	18	58.02				Pf07386	5725097	A8JC47; cre:CHLRE_11g468750v5	CPLD48	0	100.4	99.6	0.9	2.09	High	High	High	High	High	High	1
High	A8JEV9	4-hydroxy-3-methylbut-2-enyl diphosphate reductase OS=Chlamydomonas reinhardtii OX=3055 GN=IDS1 PE=3 SV=1	0	22.963	20	1.007	0.01	0.51707	9	11	33.12	other metabolic processes		other molecular function	Pf02401	5726875	A8JEV9; cre:CHLRE_08g372950v5	IDS1	0	100.4	99.6	3.5	3.15	High	High	High	High	High	High	1
High	A8JC06	Predicted protein OS=Chlamydomonas reinhardtii OX=3055 GN=CHLRE_11g467773v5 PE=4 SV=1	0	19.602	35	1.009	0.01	0.978771	5	5	18.97					5725074	A8JC06		0	100.4	99.6	2.86	1.35	High	High	High	High	High	High	1
High	A8J597	Ribosomal protein L12 OS=Chlamydomonas reinhardtii OX=3055 GN=RPL12 PE=3 SV=1	0	16.02	30	1.008	0.01	0.628509	4	8	26.19	protein metabolism;other metabolic processes	cytosol;translational apparatus	nucleic acid binding activity;other molecular function	Pf00298, Pf03946	5722438	A8J597; cre:CHLRE_12g528750v5	RPL12	0	100.4	99.6	7.18	15.29	High	High	High	High	High	High	1
High	A0A2K3D577	GST C-terminal domain-containing protein OS=Chlamydomonas reinhardtii OX=3055 GN=CHLRE_12g537100v5 PE=3 SV=1	0	13.133	2	1.009	0.01	0.659527	4	4	12.39	protein metabolism;RNA metabolism OR transcription;other metabolic processes	cytosol	other molecular function	Pf00043, Pf00133, Pf08264		A0A2K3D577		0	100.4	99.6	2.01	3.85	High	High	High	High	High	High	1
High	A0A2K3D070	Uncharacterized protein OS=Chlamydomonas reinhardtii OX=3055 GN=CHLRE_13g578451v5 PE=3 SV=1	0	12.874	9	1.008	0.01	0.697783	5	5	15.67	protein metabolism;RNA metabolism OR transcription;other metabolic processes	cytosol	other molecular function	Pf00133, Pf08264, Pf09334, Pf13603		A0A2K3D070		0	100.4	99.6	3.53	3.61	High	High	High	High	High	High	1
High	D3K371	Cytochrome c synthesis 5 protein OS=Chlamydomonas reinhardtii OX=3055 GN=CCS5 PE=2 SV=1	0	8.785	13	1.009	0.01	0.651728	3	3	9.37	cell organization and biogenesis	other membranes	other molecular function	Pf00085		D3K371	CCS5	0	100.4	99.6	4.02	15.17	High	High	High	High	High	High	1
High	Q96550	ATP synthase subunit alpha OS=Chlamydomonas reinhardtii OX=3055 GN=atpA PE=2 SV=1	0	6.232	6	1.008	0.01	0.631096	3	4	12.67	other metabolic processes;transport	other membranes	transporter activity;other molecular function	Pf00006, Pf00306, Pf02874	5725193	cre:CHLRE_02g116750v5; Q96550	atpA	0	100.4	99.6	5.98	6.24	High	High	High	High	High	High	1
High	A0A2K3E173	Uncharacterized protein OS=Chlamydomonas reinhardtii OX=3055 GN=CHLRE_02g089400v5 PE=4 SV=1	0	5.924	4	1.007	0.01	0.785569	2	2	6.59						A0A2K3E173		0	100.4	99.6	1.79	0.93	High	High	High	High	High	High	1
High	A8JGX0	Spermidine synthase OS=Chlamydomonas reinhardtii OX=3055 GN=SPD1 PE=3 SV=1	0	5.659	8	1.007	0.01	0.778872	2	2	7.1	other metabolic processes		other molecular function	Pf01564, Pf17284	5728357	A8JGX0; cre:CHLRE_12g558450v5	SPD1	0	100.4	99.6	1.71	2.55	High	High	High	High	High	High	1
High	A0A2K3CSB4	MYND-type domain-containing protein OS=Chlamydomonas reinhardtii OX=3055 GN=CHLRE_16g694202v5 PE=4 SV=1	0	5.224	12	1.007	0.01	0.772756	2	2	5.72			other molecular function	Pf01753		A0A2K3CSB4		0	100.4	99.6	3.07	3.48	High	High	High	High	High	High	1
High	A8ID63	Proteasome subunit alpha type OS=Chlamydomonas reinhardtii OX=3055 GN=POA3 PE=3 SV=1	0	4.692	7	1.008	0.01	0.8058	1	1	4.76	protein metabolism;other metabolic processes	cytosol;nucleus;other cell component	other molecular function	Pf00227, Pf10584	5728333	A8ID63; cre:CHLRE_10g418100v5	POA3	0	100.4	99.6	2.26	4.63	High	High	High	High	High	High	1
High	A0A2K3D5U6	Uncharacterized protein OS=Chlamydomonas reinhardtii OX=3055 GN=CHLRE_12g555550v5 PE=4 SV=1	0	3.716	1	1.008	0.01	0.312852	1	1	3.86			cytoskeletal activity	Pf00626		A0A2K3D5U6		0	100.4	99.6	3.59	2.57	High	High	High	High	High	High	1
High	A8J1T4	Dihydrolipoyl dehydrogenase OS=Chlamydomonas reinhardtii OX=3055 GN=GCSL PE=3 SV=1	0	79.481	42	1.01	0.01	0.674597	16	28	101.86	other biological processes	mitochondrion;other cell component	other molecular function	Pf02852, Pf07992	5720812	A8J1T4; cre:CHLRE_18g749847v5	GCSL	0	100.5	99.5	1.36	0.62	High	High	High	High	High	High	1
High	A8JAV1	Actin OS=Chlamydomonas reinhardtii OX=3055 GN=IDA5 PE=3 SV=1	0	65.702	53	1.011	0.02	0.331838	13	28	104.08				Pf00022	5724669	A8JAV1; cre:CHLRE_13g603700v5	IDA5	0	100.5	99.5	3.42	0.81	High	High	High	High	High	High	1
High	A0A2K3DX44	Uncharacterized protein OS=Chlamydomonas reinhardtii OX=3055 GN=CHLRE_03g171950v5 PE=3 SV=1	0	33.629	12	1.01	0.01	0.785337	9	10	38.61	other metabolic processes	cytosol	other molecular function	Pf00311		A0A2K3DX44		0	100.5	99.5	7.37	0.58	High	High	High	High	High	High	1
High	A0A2K3CNQ9	Uncharacterized protein OS=Chlamydomonas reinhardtii OX=3055 GN=CHLRE_17g697650v5 PE=4 SV=1	0	23.618	14	1.011	0.02	0.992104	9	10	31.16			other molecular function	Pf00326, Pf02897		A0A2K3CNQ9		0	100.5	99.5	1.81	3.27	High	High	High	High	High	High	1
High	A8JDP4	Ribosomal protein L9 OS=Chlamydomonas reinhardtii OX=3055 GN=RPL9 PE=4 SV=1	0	20.612	36	1.01	0.01	0.848919	5	5	23.3	protein metabolism;other metabolic processes	cytosol;translational apparatus	nucleic acid binding activity;other molecular function	Pf00347	5726114	A8JDP4; cre:CHLRE_12g494050v5	RPL9	0	100.5	99.5	7.7	1.15	High	High	High	High	High	High	1
High	A8IJ79	E3 ubiquitin ligase OS=Chlamydomonas reinhardtii OX=3055 GN=SKP1 PE=3 SV=1	0	19.764	43	1.011	0.02	0.339478	8	9	28.44	protein metabolism;other metabolic processes	nucleus;other cell component	other molecular function	Pf01466, Pf03931	5716391	A8IJ79; cre:CHLRE_12g501200v5	SKP1	0	100.5	99.5	0.79	3.12	High	High	High	High	High	High	1
High	A0A2K3E1J5	Electron transfer flavoprotein-ubiquinone oxidoreductase OS=Chlamydomonas reinhardtii OX=3055 GN=CHLRE_02g094300v5 PE=4 SV=1	0	12.709	7	1.01	0.01	0.847154	3	4	13.33	other metabolic processes	other membranes;mitochondrion	other molecular function	Pf05187, Pf13450		A0A2K3E1J5		0	100.5	99.5	2.62	4.39	High	High	High	High	High	High	1
High	Q9XGU3	Serine/threonine-protein phosphatase OS=Chlamydomonas reinhardtii OX=3055 GN=PP1A PE=3 SV=1	0	12.037	12	1.01	0.01	0.339545	3	3	12.66		nucleus;other cell component	other molecular function	Pf00149, Pf16891	5727122	cre:CHLRE_06g292550v5; Q9XGU3	PP1A	0	100.5	99.5	0.69	2.86	High	High	High	High	High	High	1
High	A0A2K3D977	Glycerol-3-phosphate dehydrogenase [NAD(+)] OS=Chlamydomonas reinhardtii OX=3055 GN=CHLRE_10g421700v5 PE=3 SV=1	0	11.751	6	1.01	0.01	0.889535	3	3	11.73	other metabolic processes	cytosol;other cell component	other molecular function	Pf01210, Pf07479, Pf12710		A0A2K3D977		0	100.5	99.5	1.52	1.45	High	High	High	High	High	High	1
High	Q946G4	Intraflagellar transport protein IFT52 OS=Chlamydomonas reinhardtii OX=3055 GN=BLD1 PE=1 SV=1	0	7.764	7	1.011	0.02	0.740608	2	2	9.74	cell organization and biogenesis;transport	cytoskeleton;other cell component	other molecular function	Pf09822	5717848	cre:CHLRE_04g219250v5; Q946G4	BLD1	0	100.5	99.5	2.96	4	High	High	High	High	High	High	1
High	A0A2K3CNF5	ARL2_Bind_BART domain-containing protein OS=Chlamydomonas reinhardtii OX=3055 GN=CHLRE_19g751247v5 PE=4 SV=1	0	6.33	9	1.01	0.01	0.587137	1	2	5.8		cytoskeleton;mitochondrion;nucleus;other cell component		Pf11527		A0A2K3CNF5		0	100.5	99.5	12.34	15.75	High	High	High	High	High	High	1
High	A0A2K3DM06	WW domain-containing protein OS=Chlamydomonas reinhardtii OX=3055 GN=CHLRE_06g250800v5 PE=4 SV=1	0	6.105	8	1.01	0.01	0.693512	3	4	10.69	other biological processes	nucleus;other cell component	nucleic acid binding activity	Pf00013, Pf00397		A0A2K3DM06		0	100.5	99.5	2.25	1.97	High	High	High	High	High	High	1
High	A0A2K3D588	TPR_REGION domain-containing protein OS=Chlamydomonas reinhardtii OX=3055 GN=CHLRE_12g537550v5 PE=4 SV=1	0	5.264	7	1.011	0.02	0.770361	2	2	5.8		other cell component		Pf00515, Pf13181, Pf13432		A0A2K3D588		0	100.5	99.5	4.06	2.06	High	High	High	High	High	High	1
High	A0A2K3CV74	PsbP domain-containing protein OS=Chlamydomonas reinhardtii OX=3055 GN=CHLRE_16g678851v5 PE=4 SV=1	0	4.145	4	1.01	0.01	0.609613	1	2	6.07	other metabolic processes	other membranes;other cell component	other molecular function	Pf01789		A0A2K3CV74		0	100.5	99.5	6.64	3.33	High	High	High	High	High	High	1
High	A8I3T3	Cytokinesis-related protein OS=Chlamydomonas reinhardtii OX=3055 GN=MOB1 PE=4 SV=1	0.002	2.748	8	1.01	0.01	0.886901	2	2	3.28	signal transduction;other biological processes	nucleus;other cell component	enzyme regulator activity	Pf03637	5725283	A8I3T3; cre:CHLRE_02g107850v5	MOB1	0	100.5	99.5	8.11	8.14	High	High	High	High	High	High	1
High	A0A2K3D7B9	SAP domain-containing protein OS=Chlamydomonas reinhardtii OX=3055 GN=CHLRE_11g467576v5 PE=4 SV=1	0.002	2.65	5	1.01	0.01	0.66561	2	3	8.13	cell organization and biogenesis					A0A2K3D7B9		0	100.5	99.5	4.31	3.44	High	High	High	High	High	High	1
High	A8J2W2	Exportin OS=Chlamydomonas reinhardtii OX=3055 GN=XPO1 PE=4 SV=1	0.008	1.915	1	1.011	0.02	0.679722	1	1	2.99	transport	nucleus;other cell component	other molecular function	Pf03810, Pf08389, Pf08767, Pf18777, Pf18784, Pf18787	5721217	A8J2W2; cre:CHLRE_03g146487v5	XPO1	0	100.5	99.5	3.97	6.39	High	High	High	High	High	High	1
High	A0A2K3E2J2	Uncharacterized protein OS=Chlamydomonas reinhardtii OX=3055 GN=CHLRE_02g104650v5 PE=4 SV=1	0.009	1.874	1	1.01	0.01	0.701945	1	2	4.14			nucleic acid binding activity	Pf00076		A0A2K3E2J2		0	100.5	99.5	6.58	4.28	High	High	High	High	High	High	1
Medium	A0A2K3DIN4	Rab-GAP TBC domain-containing protein OS=Chlamydomonas reinhardtii OX=3055 GN=CHLRE_07g315350v5 PE=4 SV=1	0.014	1.781	1	1.009	0.01	0.767885	1	1	0	other biological processes		enzyme regulator activity	Pf00566		A0A2K3DIN4		0	100.5	99.5	7.44	3.5	High	High	High	High	High	High	1
Medium	A8J4K5	Mitochondrial ubiquinol-cytochrome c oxidoreductase subunit 10 OS=Chlamydomonas reinhardtii OX=3055 GN=QCR10 PE=2 SV=1	0.015	1.72	15	1.01	0.01	0.495837	1	1	2.75			other molecular function		5722254	A8J4K5; cre:CHLRE_09g409150v5	QCR10	0	100.5	99.5	4.23	1.64	High	High	High	High	High	High	1
High	A8J1U1	Heat shock protein 90A OS=Chlamydomonas reinhardtii OX=3055 GN=HSP90A PE=3 SV=1	0	101.904	46	1.011	0.02	0.85554	31	44	147.21	stress response;other biological processes	plasma membrane;other membranes;cytosol;other cell component	other molecular function	Pf00183, Pf02518	5720819	A8J1U1; cre:CHLRE_09g386750v5	HSP90A	0	100.6	99.4	1.52	0.61	High	High	High	High	High	High	1
High	A8J9H8	Nucleoside diphosphate kinase OS=Chlamydomonas reinhardtii OX=3055 GN=FAP103 PE=3 SV=1	0	35.702	64	1.012	0.02	0.644565	9	18	64.28	other metabolic processes;stress response	cytoskeleton	kinase activity;other molecular function	Pf00334	5723722	A8J9H8; cre:CHLRE_16g650550v5	FAP103	0	100.6	99.4	2.56	1.66	High	High	High	High	High	High	1	Met-loss+Acetyl [N-Term]
High	A8I0K9	Dehydroascorbate reductase OS=Chlamydomonas reinhardtii OX=3055 GN=CHLRE_10g456750v5 PE=1 SV=1	0	17.603	19	1.012	0.02	0.887357	4	5	18.47	other metabolic processes;other biological processes		other molecular function	Pf13409, Pf13410	5723931	A8I0K9; cre:CHLRE_10g456750v5		0	100.6	99.4	2.51	1.96	High	High	High	High	High	High	1	Met-loss [N-Term]
High	A0A2K3DF08	FAD-binding FR-type domain-containing protein OS=Chlamydomonas reinhardtii OX=3055 GN=CHLRE_09g401515v5 PE=4 SV=1	0	15.537	13	1.012	0.02	0.941026	4	4	16.6			other molecular function			A0A2K3DF08		0	100.6	99.4	10.36	3.52	High	High	High	High	High	High	1
High	A0A2K3CR25	Uncharacterized protein OS=Chlamydomonas reinhardtii OX=3055 GN=CHLRE_17g732300v5 PE=4 SV=1	0	15.533	10	1.013	0.02	0.778375	6	7	17.96	other metabolic processes	cytosol	kinase activity;other molecular function	Pf00288, Pf08544, Pf10509		A0A2K3CR25		0	100.6	99.4	1.8	1.84	High	High	High	High	High	High	1
High	A0A2K3DVB7	Chorismate synthase OS=Chlamydomonas reinhardtii OX=3055 GN=CHLRE_03g145747v5 PE=3 SV=1	0	13.491	10	1.011	0.02	0.574716	4	6	17.95	other metabolic processes	cytosol	other molecular function	Pf01264		A0A2K3DVB7		0	100.6	99.4	2.39	2.98	High	High	High	High	High	High	1
High	A0A2K3DAA6	Alpha-mann_mid domain-containing protein OS=Chlamydomonas reinhardtii OX=3055 GN=CHLRE_10g437950v5 PE=4 SV=1	0	7.635	4	1.012	0.02	0.647151	3	3	9.44	other metabolic processes		other molecular function	Pf01074, Pf07748, Pf09261, Pf17677		A0A2K3DAA6		0	100.6	99.4	19.63	2.67	High	High	High	High	High	High	1
High	A0A2K3DG81	Uncharacterized protein OS=Chlamydomonas reinhardtii OX=3055 GN=CHLRE_08g358563v5 PE=4 SV=1	0	7.321	4	1.012	0.02	0.79478	3	5	10.17	RNA metabolism OR transcription;other metabolic processes		nucleic acid binding activity;other molecular function	Pf00270, Pf00575, Pf07717		A0A2K3DG81		0	100.6	99.4	4.95	4.71	High	High	High	High	High	High	1
High	A0A2K3E0H7	Uncharacterized protein OS=Chlamydomonas reinhardtii OX=3055 GN=CHLRE_02g079600v5 PE=4 SV=1	0	6.912	6	1.011	0.02	0.881655	2	2	6.15	protein metabolism;RNA metabolism OR transcription;other metabolic processes	mitochondrion;other cell component	nucleic acid binding activity;other molecular function	Pf01409, Pf03147		A0A2K3E0H7		0	100.6	99.4	5.78	6.36	High	High	High	High	High	High	1
High	A0A2K3E268	ANK_REP_REGION domain-containing protein OS=Chlamydomonas reinhardtii OX=3055 GN=CHLRE_02g099300v5 PE=4 SV=1	0	6.793	13	1.012	0.02	0.515139	2	2	7.48				Pf13637		A0A2K3E268		0	100.6	99.4	3.72	6.62	High	High	High	High	High	High	1
High	A8JET7	Coatomer subunit zeta OS=Chlamydomonas reinhardtii OX=3055 GN=COPZ1 PE=3 SV=1	0	5.427	10	1.012	0.02	0.787064	1	2	9.58	transport	other membranes;ER/Golgi		Pf01217	5726853	A8JET7; cre:CHLRE_08g371450v5	COPZ1	0	100.6	99.4	6.73	2.04	High	High	High	High	High	High	1
High	A0A2K3DBK2	Uncharacterized protein OS=Chlamydomonas reinhardtii OX=3055 GN=CHLRE_10g456900v5 PE=4 SV=1	0	4.647	3	1.011	0.02	0.515916	2	2	5.59			other molecular function	Pf05761		A0A2K3DBK2		0	100.6	99.4	7.65	2.89	High	High	High	High	High	High	1
High	A0A2K3DD66	Uncharacterized protein OS=Chlamydomonas reinhardtii OX=3055 GN=CHLRE_09g396500v5 PE=4 SV=1	0	4.044	14	1.012	0.02	0.761863	2	2	5.96						A0A2K3DD66		0	100.6	99.4	1.68	3.06	High	High	High	High	High	High	1
High	A0A2K3D9K7	Uncharacterized protein OS=Chlamydomonas reinhardtii OX=3055 GN=CHLRE_10g427300v5 PE=4 SV=1	0.002	2.595	1	1.012	0.02	0.969416	1	1	3.35	protein metabolism;other metabolic processes	nucleus		Pf05186	5728165	A0A2K3D9K7; cre:CHLRE_10g427300v5		0	100.6	99.4	6.08	3.26	High	High	High	High	High	High	1
High	A0A2K3DI95	Uncharacterized protein OS=Chlamydomonas reinhardtii OX=3055 GN=CHLRE_08g384000v5 PE=3 SV=1	0.002	2.561	0	1.013	0.02	0.915043	1	1	3.03			other molecular function	Pf00067		A0A2K3DI95		0	100.6	99.4	2.31	2.25	High	High	High	High	High	High	1
Medium	A8J843	NADH:ubiquinone oxidoreductase 17 kDa subunit OS=Chlamydomonas reinhardtii OX=3055 GN=NUO17 PE=4 SV=1	0.039	1.182	5	1.012	0.02	0.887357	1	1	1.73					5723315	A8J843; cre:CHLRE_05g240800v5	NUO17	0	100.6	99.4	31.36	2.34	High	High	High	High	High	High	1
High	A8I7N8	3-isopropylmalate dehydrogenase OS=Chlamydomonas reinhardtii OX=3055 GN=LEU3b|LEU3a PE=3 SV=1	0	25.356	22	1.014	0.02	0.930045	8	12	36.79	other metabolic processes	cytosol	other molecular function	Pf00180	5726443	A8I7N8; cre:CHLRE_07g325400v5	LEU3b|LEU3a	0	100.7	99.3	1.46	1.69	High	High	High	High	High	High	1
High	A8IP37	Flagellar associated protein OS=Chlamydomonas reinhardtii OX=3055 GN=FAP224 PE=4 SV=1	0	21.566	14	1.014	0.02	0.458693	6	10	31.11		cytoskeleton;other cell component		Pf02020	5717018	A8IP37; cre:CHLRE_06g298350v5	FAP224	0	100.7	99.3	4.62	3.61	High	High	High	High	High	High	1
High	A0A2K3D385	Uncharacterized protein OS=Chlamydomonas reinhardtii OX=3055 GN=CHLRE_12g501050v5 PE=4 SV=1	0	8.542	9	1.013	0.02	0.911535	4	6	16.1			other molecular function			A0A2K3D385		0	100.7	99.3	2.84	1.83	High	High	High	High	High	High	1
High	A0A2K3E4L0	Uncharacterized protein OS=Chlamydomonas reinhardtii OX=3055 GN=CHLRE_02g143667v5 PE=4 SV=1	0	5.677	5	1.013	0.02	0.862894	1	1	5.57				Pf04755		A0A2K3E4L0		0	100.7	99.3	7.45	0.77	High	High	High	High	High	High	1
High	A0A2K3CUN4	Uncharacterized protein OS=Chlamydomonas reinhardtii OX=3055 GN=CHLRE_16g687200v5 PE=4 SV=1	0	4.761	7	1.015	0.02	0.631561	1	1	3.32		other membranes				A0A2K3CUN4		0	100.7	99.3	3.8	10.48	High	High	High	High	High	High	1
High	A0A2K3DW95	ThiF domain-containing protein OS=Chlamydomonas reinhardtii OX=3055 GN=CHLRE_03g159400v5 PE=4 SV=1	0.001	3.475	4	1.014	0.02	0.93906	1	1	3.99	RNA metabolism OR transcription;other metabolic processes		other molecular function	Pf00899		A0A2K3DW95		0	100.7	99.3	7.52	5.92	High	High	High	High	High	High	1
High	Q6UKY3	Mitochondrial NADH:ubiquinone oxidoreductase 18 kDa subunit OS=Chlamydomonas reinhardtii OX=3055 GN=NUOB13 PE=2 SV=1	0.001	3.473	11	1.015	0.02	0.48982	2	2	4.31	other metabolic processes	other membranes;mitochondrion	other molecular function	Pf04716	5719097	cre:CHLRE_13g568800v5; Q6UKY3	NUOB13	0	100.7	99.3	4.63	5.71	High	High	High	High	High	High	1
High	A8HNX3	Ribosomal protein L35 OS=Chlamydomonas reinhardtii OX=3055 GN=RPL35 PE=3 SV=1	0.002	3.206	12	1.014	0.02	0.905922	2	2	4.74	protein metabolism;RNA metabolism OR transcription;other metabolic processes	cytosol;translational apparatus	nucleic acid binding activity;other molecular function	Pf00831	5715848	A8HNX3; cre:CHLRE_14g617900v5	RPL35	0	100.7	99.3	3.19	2.55	High	High	High	High	High	High	1
High	A0A2K3DY88	PAP_fibrillin domain-containing protein OS=Chlamydomonas reinhardtii OX=3055 GN=CHLRE_03g188700v5 PE=4 SV=1	0.002	3.179	4	1.014	0.02	0.658595	1	1	3.41				Pf04755		A0A2K3DY88		0	100.7	99.3	2.53	3.15	High	High	High	High	High	High	1
High	A8JBX6	Nascent polypeptide-associated complex subunit beta OS=Chlamydomonas reinhardtii OX=3055 GN=CHLRE_03g213537v5 PE=3 SV=1	0.002	2.666	7	1.014	0.02	0.211035	1	1	3.13		cytosol;translational apparatus	nucleic acid binding activity	Pf01849	5724969	A8JBX6; cre:CHLRE_03g213537v5		0	100.7	99.3	0.85	0.43	High	High	High	High	High	High	1
Medium	A0A2K3E3E1	Glyco_hydro_42 domain-containing protein OS=Chlamydomonas reinhardtii OX=3055 GN=CHLRE_02g117250v5 PE=4 SV=1	0.043	1.097	2	1.014	0.02	0.861817	1	1	2.23	other metabolic processes	other cell component	other molecular function	Pf02449		A0A2K3E3E1		0	100.7	99.3	12.42	4.35	High	High	High	High	High	High	1
High	A0A2K3DN68	NAD(P)-bd_dom domain-containing protein OS=Chlamydomonas reinhardtii OX=3055 GN=CHLRE_06g269050v5 PE=4 SV=1	0	93.748	31	1.017	0.02	0.266129	22	29	114.62				Pf13460		A0A2K3DN68		0	100.8	99.2	0.94	1.68	High	High	High	High	High	High	1
High	A0A2K3DF40	PEROXIDASE_4 domain-containing protein OS=Chlamydomonas reinhardtii OX=3055 GN=CHLRE_09g401886v5 PE=3 SV=1	0	79.318	53	1.015	0.02	0.62958	15	27	114.52	other metabolic processes;stress response;other biological processes	other cell component	other molecular function	Pf00141		A0A2K3DF40		0	100.8	99.2	1.94	3.31	High	High	High	High	High	High	1
High	A8JCQ8	Acetyl CoA synthetase OS=Chlamydomonas reinhardtii OX=3055 GN=ACS2 PE=3 SV=1	0	59.087	30	1.016	0.02	0.730683	14	17	60.14	other metabolic processes		other molecular function	Pf00501, Pf13193, Pf16177	5725731	A8JCQ8; cre:CHLRE_01g055408v5	ACS2	0	100.8	99.2	0.87	4.84	High	High	High	High	High	High	1
High	Q9ZTA7	Protoporphyrinogen oxidase OS=Chlamydomonas reinhardtii OX=3055 GN=Ppx1 PE=2 SV=1	0	45.676	27	1.017	0.02	0.482916	11	14	59.69	other metabolic processes	other cell component	other molecular function	Pf01593	5720162	cre:CHLRE_09g396300v5; Q9ZTA7	Ppx1	0	100.8	99.2	0.81	2.22	High	High	High	High	High	High	1
High	A0A2K3DF88	CTP synthase OS=Chlamydomonas reinhardtii OX=3055 GN=CHLRE_09g406050v5 PE=3 SV=1	0	33.745	24	1.016	0.02	0.999896	12	12	39.07	other metabolic processes		other molecular function	Pf00117, Pf06418		A0A2K3DF88		0	100.8	99.2	0.62	2.89	High	High	High	High	High	High	1
High	A0A2K3E8D8	Uncharacterized protein OS=Chlamydomonas reinhardtii OX=3055 GN=CHLRE_01g055453v5 PE=4 SV=1	0	28.076	22	1.016	0.02	0.428461	9	11	33.65	other metabolic processes;other biological processes	cytosol	enzyme regulator activity;other molecular function	Pf01842, Pf10369		A0A2K3E8D8		0	100.8	99.2	3.94	2.08	High	High	High	High	High	High	1
High	A0A2K3DNT0	Uncharacterized protein OS=Chlamydomonas reinhardtii OX=3055 GN=CHLRE_06g278087v5 PE=4 SV=1	0	25.52	8	1.017	0.02	0.319934	7	8	29.57	protein metabolism;other metabolic processes			Pf03747		A0A2K3DNT0		0	100.8	99.2	2.22	3	High	High	High	High	High	High	1
High	A8HQA9	Predicted protein OS=Chlamydomonas reinhardtii OX=3055 GN=CHLRE_01g028250v5 PE=4 SV=1	0	16.109	15	1.017	0.02	0.730683	5	6	20.48		other membranes	other molecular function	Pf12146	5715322	A8HQA9		0	100.8	99.2	0.83	2.96	High	High	High	High	High	High	1
High	A0A2K3D3A9	RRM domain-containing protein OS=Chlamydomonas reinhardtii OX=3055 GN=CHLRE_12g499750v5 PE=4 SV=1	0	11.909	4	1.016	0.02	0.874479	3	3	10.88	cell organization and biogenesis;protein metabolism;other metabolic processes		translation activity;nucleic acid binding activity	Pf00076		A0A2K3D3A9		0	100.8	99.2	6.22	0.29	High	High	High	High	High	High	1
High	A0A2K3CRC2	ANK_REP_REGION domain-containing protein OS=Chlamydomonas reinhardtii OX=3055 GN=CHLRE_17g735350v5 PE=4 SV=1	0	8.894	8	1.017	0.02	0.536366	3	4	10.77				Pf00023, Pf12796		A0A2K3CRC2		0	100.8	99.2	3.46	2.58	High	High	High	High	High	High	1
High	A0A2K3DES1	Peptidylprolyl isomerase OS=Chlamydomonas reinhardtii OX=3055 GN=CHLRE_09g398067v5 PE=4 SV=1	0	8.208	7	1.016	0.02	0.462765	3	4	12.5	protein metabolism;other metabolic processes;other biological processes	other cell component	other molecular function	Pf00254, Pf14559		A0A2K3DES1		0	100.8	99.2	5.73	0.85	High	High	High	High	High	High	1
High	A0A2K3CN34	Uncharacterized protein OS=Chlamydomonas reinhardtii OX=3055 GN=CHLRE_24g755497v5 PE=4 SV=1	0	7.18	6	1.016	0.02	0.970188	2	3	12.02		other membranes		Pf03073		A0A2K3CN34		0	100.8	99.2	4.36	0.8	High	High	High	High	High	High	1
High	A8IE32	75 kDa chloroplast membrane translocon OS=Chlamydomonas reinhardtii OX=3055 GN=TOC75 PE=4 SV=1	0	7.021	5	1.017	0.02	0.872574	4	4	9.04	cell organization and biogenesis;transport	other membranes;mitochondrion		Pf01103	5728869	A8IE32; cre:CHLRE_03g175200v5	TOC75	0	100.8	99.2	7.7	3.24	High	High	High	High	High	High	1
High	A0A2K3E5A4	Chalcone-flavonone isomerase family protein OS=Chlamydomonas reinhardtii OX=3055 GN=CHLRE_01g007600v5 PE=3 SV=1	0	6.16	9	1.016	0.02	0.693003	2	2	7.48			other molecular function	Pf02431		A0A2K3E5A4		0	100.8	99.2	3.03	3.03	High	High	High	High	High	High	1
High	A8J8L3	Cytochrome b5 protein OS=Chlamydomonas reinhardtii OX=3055 GN=CYB5_1 PE=3 SV=1	0	5.777	19	1.015	0.02	0.419517	2	2	6.25		other membranes;other cell component	other molecular function	Pf00173	5723413	A8J8L3; cre:CHLRE_16g659350v5	CYB5_1	0	100.8	99.2	6.05	3.93	High	High	High	High	High	High	1
High	Q6Y682	38 kDa ribosome-associated protein OS=Chlamydomonas reinhardtii OX=3055 GN=Rap38 PE=2 SV=1	0	5.147	6	1.016	0.02	0.805531	2	2	5.46	RNA metabolism OR transcription;other metabolic processes	cytosol	nucleic acid binding activity;other molecular function	Pf01370	5715993	cre:CHLRE_10g435800v5; Q6Y682	Rap38	0	100.8	99.2	11.17	8.08	High	High	High	High	High	High	1
High	A0A2K3D1A4	Uncharacterized protein OS=Chlamydomonas reinhardtii OX=3055 GN=CHLRE_13g603225v5 PE=4 SV=1	0	4.864	4	1.016	0.02	0.766935	2	4	11.23				Pf17868, Pf20030		A0A2K3D1A4		0	100.8	99.2	1.13	3.39	High	High	High	High	High	High	1
High	A8J1Y0	Exon junction complex protein OS=Chlamydomonas reinhardtii OX=3055 GN=PYM1 PE=4 SV=1	0	4.467	8	1.016	0.02	0.648038	1	2	3.39	cell organization and biogenesis	nucleus;other cell component	nucleic acid binding activity	Pf09282	5720877	A8J1Y0; cre:CHLRE_06g279250v5	PYM1	0	100.8	99.2	7.62	6.83	High	High	High	High	High	High	1
High	A8IS72	Alpha subunit of the SRP receptor OS=Chlamydomonas reinhardtii OX=3055 GN=SRRA1 PE=4 SV=1	0.002	3.04	3	1.016	0.02	0.668192	2	2	6.77	transport	other membranes;ER/Golgi	other molecular function	Pf00448, Pf04086	5717607	A8IS72	SRRA1	0	100.8	99.2	3.73	3.58	High	High	High	High	High	High	1
High	Q8VZZ5	Eukaryotic release factor 1 OS=Chlamydomonas reinhardtii OX=3055 GN=ERF1 PE=2 SV=1	0.003	2.442	2	1.016	0.02	0.190347	1	1	2.72	cell organization and biogenesis;protein metabolism;other metabolic processes;other biological processes	cytosol;other cell component	nucleic acid binding activity	Pf03463, Pf03464, Pf03465	5719425	cre:CHLRE_13g587050v5; Q8VZZ5	ERF1	0	100.8	99.2	2.05	1.1	High	High	High	High	High	High	1
Medium	A0A2K3CTT6	Uncharacterized protein OS=Chlamydomonas reinhardtii OX=3055 GN=CHLRE_16g664650v5 PE=4 SV=1	0.019	1.448	10	1.015	0.02	0.843471	1	3	6.91						A0A2K3CTT6		0	100.8	99.2	3.42	3.4	High	High	High	High	High	High	1
High	A8IAT4	Acetohydroxy acid isomeroreductase OS=Chlamydomonas reinhardtii OX=3055 GN=AAI1 PE=3 SV=1	0	95.002	34	1.018	0.03	0.992104	17	34	121.49	other metabolic processes		other molecular function	Pf01450, Pf07991	5728013	A8IAT4; cre:CHLRE_10g434750v5	AAI1	0	100.9	99.1	2.28	1.34	High	High	High	High	High	High	1
High	A8HZZ1	Threonine synthase OS=Chlamydomonas reinhardtii OX=3055 GN=THS1 PE=4 SV=1	0	40.684	25	1.018	0.03	0.580189	12	19	54.96	other metabolic processes	other cell component	other molecular function	Pf00291	5724069	A8HZZ1; cre:CHLRE_10g451900v5	THS1	0	100.9	99.1	0.56	1.73	High	High	High	High	High	High	1
High	A0A2K3D3X9	Protein translocase subunit SecA OS=Chlamydomonas reinhardtii OX=3055 GN=CHLRE_12g517900v5 PE=3 SV=1	0	34.144	16	1.019	0.03	0.44918	13	16	50.89	transport	other membranes	transporter activity;other molecular function	Pf01043, Pf07516, Pf07517		A0A2K3D3X9		0	100.9	99.1	5.4	3.66	High	High	High	High	High	High	1
High	A0A2K3E7W0	TNase-like domain-containing protein OS=Chlamydomonas reinhardtii OX=3055 GN=CHLRE_01g048150v5 PE=4 SV=1	0	31.27	31	1.019	0.03	0.983253	8	12	38.93				Pf00565		A0A2K3E7W0		0	100.9	99.1	3.41	6.54	High	High	High	High	High	High	1
High	A8IHI1	Protein disulfide isomerase OS=Chlamydomonas reinhardtii OX=3055 GN=PDI4 PE=3 SV=1	0	24.319	19	1.018	0.03	0.672322	6	6	23.98		other cell component	other molecular function	Pf00085	5716219	A8IHI1; cre:CHLRE_07g328150v5	PDI4	0	100.9	99.1	4.88	1.21	High	High	High	High	High	High	1
High	A0A2K3CZN9	Epimerase domain-containing protein OS=Chlamydomonas reinhardtii OX=3055 GN=CHLRE_13g569350v5 PE=4 SV=1	0	19.701	16	1.017	0.02	0.692917	3	4	20.24			other molecular function	Pf01370		A0A2K3CZN9		0	100.9	99.1	4.35	7.4	High	High	High	High	High	High	1
High	A0A2K3DNQ7	Uncharacterized protein OS=Chlamydomonas reinhardtii OX=3055 GN=CHLRE_06g277200v5 PE=4 SV=1	0	18.24	6	1.017	0.02	0.451187	5	7	27.38	other metabolic processes		other molecular function	Pf00202, Pf13500		A0A2K3DNQ7		0	100.9	99.1	1.54	5.56	High	High	High	High	High	High	1
High	Q8RV61	Molybdenum cofactor carrier protein OS=Chlamydomonas reinhardtii OX=3055 GN=MCP PE=1 SV=1	0	17.515	24	1.019	0.03	0.970188	3	3	15.97				Pf18306	5720065	Q8RV61	MCP	0	100.9	99.1	4.34	5.76	High	High	High	High	High	High	1
High	A0A2K3E4U8	Lipase_3 domain-containing protein OS=Chlamydomonas reinhardtii OX=3055 GN=CHLRE_01g002400v5 PE=4 SV=1	0	10.287	9	1.018	0.03	0.228021	2	3	10.44	other metabolic processes			Pf01764		A0A2K3E4U8		0	100.9	99.1	1.31	0.68	High	High	High	High	High	High	1
High	A0A2K3DKL0	Uncharacterized protein OS=Chlamydomonas reinhardtii OX=3055 GN=CHLRE_07g342250v5 PE=4 SV=1	0	8.013	16	1.017	0.02	0.8058	2	3	11.68	other biological processes	other cell component	other molecular function	Pf01920		A0A2K3DKL0		0	100.9	99.1	1.64	4.31	High	High	High	High	High	High	1
High	A0A2K3CQK5	Uncharacterized protein OS=Chlamydomonas reinhardtii OX=3055 GN=CHLRE_17g725301v5 PE=4 SV=1	0	7.571	5	1.018	0.03	0.445429	3	3	10.19		nucleus;other cell component	nucleic acid binding activity	Pf00076		A0A2K3CQK5		0	100.9	99.1	0.57	1.84	High	High	High	High	High	High	1
High	A0A2K3D6P1	Aldo_ket_red domain-containing protein OS=Chlamydomonas reinhardtii OX=3055 GN=CHLRE_12g544000v5 PE=4 SV=1	0.001	3.56	3	1.018	0.03	0.490808	2	2	4.89				Pf00248	5719548	A0A2K3D6P1; cre:CHLRE_12g544000v5		0	100.9	99.1	2.98	2.44	High	High	High	High	High	High	1
High	A0A2K3E4V9	Uncharacterized protein OS=Chlamydomonas reinhardtii OX=3055 GN=CHLRE_01g002050v5 PE=3 SV=1	0.002	2.999	3	1.018	0.03	0.557394	2	2	5.68	other metabolic processes		other molecular function	Pf00328		A0A2K3E4V9		0	100.9	99.1	11.74	2.71	High	High	High	High	High	High	1
High	A8J8Y1	Receptor of activated protein kinase C 1 OS=Chlamydomonas reinhardtii OX=3055 GN=RACK1 PE=4 SV=1	0	46.731	41	1.02	0.03	0.531309	11	18	68.69	protein metabolism;other metabolic processes;other biological processes	cytosol;translational apparatus;nucleus	translation activity;kinase activity;other molecular function	Pf00400	5723548	A8J8Y1; cre:CHLRE_06g278222v5	RACK1	0	101	99	2.01	1.39	High	High	High	High	High	High	1
High	A0A2K3D0P9	VHS domain-containing protein OS=Chlamydomonas reinhardtii OX=3055 GN=CHLRE_13g585100v5 PE=4 SV=1	0	26.069	17	1.02	0.03	0.358246	6	8	31.2			other molecular function	Pf00790		A0A2K3D0P9		0	101	99	1.54	0.13	High	High	High	High	High	High	1
High	A8J746	Peptidylprolyl isomerase OS=Chlamydomonas reinhardtii OX=3055 GN=FKB15-1 PE=4 SV=1	0	15.277	36	1.021	0.03	0.200063	4	4	15.87	protein metabolism;other metabolic processes;other biological processes	other cell component	other molecular function	Pf00254	5722904	A8J746; cre:CHLRE_11g479050v5	FKB15-1	0	101	99	1.63	3.1	High	High	High	High	High	High	1
High	A8J5Y7	Plastid ribosomal protein S6 OS=Chlamydomonas reinhardtii OX=3055 GN=PRPS6 PE=3 SV=1	0	15.142	25	1.02	0.03	0.663861	2	4	21.62	protein metabolism;other metabolic processes	translational apparatus;other cell component	nucleic acid binding activity;other molecular function	Pf01250	5722587	A8J5Y7; cre:CHLRE_12g520600v5	PRPS6	0	101	99	2.42	5.26	High	High	High	High	High	High	1
High	A0A2K3E3M1	Pyruvate kinase OS=Chlamydomonas reinhardtii OX=3055 GN=CHLRE_02g147900v5 PE=3 SV=1	0	14.353	12	1.021	0.03	0.804525	4	4	13.29	other metabolic processes		kinase activity;other molecular function	Pf00224, Pf02887		A0A2K3E3M1		0	101	99	3.54	4.46	High	High	High	High	High	High	1
High	A8J094	Chitinase-related protein OS=Chlamydomonas reinhardtii OX=3055 GN=LMR1 PE=4 SV=1	0	14.322	19	1.02	0.03	0.393571	3	3	12.77		other membranes		Pf01476	5720278	A8J094; cre:CHLRE_09g393765v5	LMR1	0	101	99	3.01	2	High	High	High	High	High	High	1
High	Q5W9T4	Early light-inducible protein OS=Chlamydomonas reinhardtii OX=3055 GN=Lhl1 PE=2 SV=1	0	13.132	18	1.02	0.03	0.249928	3	5	17.98	other biological processes	other membranes		Pf00504	5720267	cre:CHLRE_09g393173v5; Q5W9T4	Lhl1	0	101	99	0.9	2.87	High	High	High	High	High	High	1
High	A8I901	Coatomer subunit delta OS=Chlamydomonas reinhardtii OX=3055 GN=COPD1 PE=3 SV=1	0	11.431	12	1.021	0.03	0.226967	5	6	21.28	transport;other biological processes	other membranes;ER/Golgi		Pf00928, Pf01217	5727448	A8I901; cre:CHLRE_02g089100v5	COPD1	0	101	99	0.95	2.18	High	High	High	High	High	High	1
High	A0A2K3CUQ9	Importin N-terminal domain-containing protein OS=Chlamydomonas reinhardtii OX=3055 GN=CHLRE_16g685901v5 PE=4 SV=1	0.002	3.193	2	1.019	0.03	0.183401	2	3	7.57	transport	cytosol;nucleus	other molecular function	Pf03378, Pf03810, Pf08506		A0A2K3CUQ9		0	101	99	1.46	1.63	High	High	High	High	High	High	1
High	A0A2K3DY22	Uncharacterized protein OS=Chlamydomonas reinhardtii OX=3055 GN=CHLRE_03g186150v5 PE=4 SV=1	0.008	1.921	6	1.02	0.03	0.894431	1	1	2.16	other biological processes	mitochondrion		Pf07047		A0A2K3DY22		0	101	99	5.21	2.19	High	High	High	High	High	High	1
Medium	A8IG47	Phosphoglycolate phosphatase OS=Chlamydomonas reinhardtii OX=3055 GN=PGP2 PE=3 SV=1	0.015	1.705	3	1.02	0.03	0.515627	1	1	2.42			other molecular function	Pf13242, Pf13344	5716118	A8IG47; cre:CHLRE_10g438100v5	PGP2	0	101	99	3.89	3.05	High	High	High	High	High	High	1
Medium	A0A2K3DD15	U-box domain-containing protein OS=Chlamydomonas reinhardtii OX=3055 GN=CHLRE_09g398350v5 PE=4 SV=1	0.039	1.191	2	1.02	0.03	0.487543	1	1	2.69	protein metabolism;other metabolic processes;stress response	nucleus;other cell component	other molecular function	Pf04564, Pf10408		A0A2K3DD15		0	101	99	11.09	6.85	High	High	High	High	High	High	1
Medium	A0A2K3D279	Uncharacterized protein OS=Chlamydomonas reinhardtii OX=3055 GN=CHLRE_12g489153v5 PE=4 SV=1	0.044	1.074	5	1.021	0.03	0.796528	1	1	2.27	protein metabolism;other metabolic processes	cytosol;translational apparatus	other molecular function	Pf01198		A0A2K3D279		0	101	99	6.37	9.37	High	High	High	High	High	High	1
High	A8J6Y8	Ferredoxin--NADP reductase, chloroplastic OS=Chlamydomonas reinhardtii OX=3055 GN=FNR1 PE=3 SV=1	0	70.823	49	1.023	0.03	0.446622	14	29	103.56		other cell component	other molecular function	Pf00175	5722854	A8J6Y8; cre:CHLRE_11g476750v5	FNR1	0	101.1	98.9	1.06	3.34	High	High	High	High	High	High	1
High	A0A2K3E5S1	Uncharacterized protein OS=Chlamydomonas reinhardtii OX=3055 GN=CHLRE_01g016514v5 PE=3 SV=1	0	43.265	25	1.022	0.03	0.431964	13	18	67.55	other biological processes		other molecular function	Pf02852, Pf07992		A0A2K3E5S1		0	101.1	98.9	0.96	1.61	High	High	High	High	High	High	1
[truncated: 1,189 more rows]

## Sheet: PSI_PC_PSII_Cytb6f_COX_FOX1_cup
	Protein FDR Confidence: Combined	Accession	Description	Exp. q-value: Combined	Sum PEP Score	Coverage [%]	Abundance Ratio: (apx2-1) / (W)	Abundance Ratio (log2): (apx2-1) / (W)	Abundance Ratio Adj. P-Value: (apx2-1) / (W)	# Peptides	# PSMs	Score Sequest HT: Sequest HT	Biological Process	Cellular Component	Molecular Function	Pfam IDs	Entrez Gene ID	Gene ID	Gene Symbol	# Protein Pathway Groups	Abundances (Grouped): apx2-1	Abundances (Grouped): W	Abundances (Grouped) CV [%]: apx2-1	Abundances (Grouped) CV [%]: W	Found in Sample: [S91] F16: 126, Sample, apx2-1	Found in Sample: [S92] F16: 127, Sample, apx2-1	Found in Sample: [S93] F16: 128, Sample, apx2-1	Found in Sample: [S94] F16: 129, Sample, W	Found in Sample: [S95] F16: 130, Sample, W	Found in Sample: [S96] F16: 131, Sample, W	# Protein Groups	Modifications
[truncated: 32 more rows]
