# Supplementary material for: APX2 Is an Ascorbate Peroxidase–Related Protein that Regulates the Levels of Plastocyanin in Chlamydomonas
Source: Plant Cell Physiol. 2024 Mar 2;65(4):644–56. doi: 10.1093/pcp/pcae019 (PMC11094752; doi:10.1093/pcp/pcae019)
Supplement: pcae019_Supp [file pcae019_supp.zip › suppl_data/pcp-2023-e-00263-File011.xlsx]

## Sheet: Legend
Legend
Mapped reads
raw read pairs	number of raw reads pairs mapped
quality filtered read pairs	Process used to remove low quality read pairs from the analysis
% surviving	Percentage of high quality reads after friltering
reads aligned 1 time	Reads align to a reference gene 1 time
% of total reads	Percentage of total reads aligned 1 time
reads aligned multiple times	Reads aligned to a reference gene multiple times
% of reads	Percentage of reads aligned multiple times
ALL DEG and ALLDEG description
locusID	Locus identification number
transcriptID	Transcript identification number
geneSymbol	Abbreviation of a specific gene
Description	Describe the abbreviation of a specific gene
Comments	Describe the function of a protein codified by a specific gene
interactions	Describes the locusID of specific gene(s) that interact(s) with the indicated gene
log2FoldChange_WT_Ctrl_vs_Treatment	Log-ratio of transcript's expression values in two different conditions (wt in copper-replete (Ctrl) vs wt in copper-deficiency (Treatment))
log2FoldChange_apx2-1_Ctrl_vs_Treatment	Log-ratio of transcript's expression values in two different conditions (apx2-1 in copper-replete (Ctrl) vs apx2-1 in copper-deficiency (Treatment))
log2FoldChange_WT_vs_apx2-1_Ctrl	Log-ratio of transcript's expression values in two different conditions (wt vs apx2-1 in copper-replete (Ctrl))
log2FoldChange_WT_vs_apx2-1_Treat	Log-ratio of transcript's expression values in two different conditions (wt vs apx2-1 in copper-deficiency (Treatment))
padj_WT_Ctrl_vs_Treatment	adjusted p-value of wt in copper-replete (Ctrl) vs copper-deficiency (Treatment)
padj_apx2_Ctrl_vs_Treatment	adjusted p-value of apx2-1 in copper-replete (Ctrl) vs copper-deficiency (Treatment)
padj_WT_vs_apx2-1_Ctrl	adjusted p-value of wt vs apx2-1 in copper-replete (Ctrl)
padj_WT_vs_apx2-1_Treat	adjusted p-value of wt vs apx2-1 in copper-deficiency (Treatment)
NA	not available

## Sheet: Mapped_reads
	raw read pairs	quality filtered read pairs	% surviving	reads aligned 1 time	% of total reads	reads aligned multiple times	% of reads
wt_1	23700000	23700000	99.9	18300000	77.2	2920000	12.34
wt_2	30000000	30000000	99.91	23000000	76.79	3740000	12.48
wt_3	28400000	28400000	99.86	21800000	76.75	3550000	12.51
wt (1nM Cu)_1	26100000	26100000	99.88	20700000	79.28	3340000	12.78
wt (1nM Cu)_2	24100000	24100000	99.92	19200000	79.4	3110000	12.87
wt (1nM Cu)_3	27200000	27200000	99.87	21600000	79.51	3490000	12.82
apx2-1_1	22000000	22000000	99.9	16900000	76.9	2620000	11.9
apx2-1_2	25400000	25400000	99.89	19400000	76.55	3090000	12.19
apx2-1_3	22900000	22900000	99.91	17500000	76.34	2780000	12.15
apx2-1 (1nM Cu)_1	24200000	24100000	99.9	19100000	79.21	3100000	12.82
apx2-1 (1nM Cu)_2	28500000	28500000	99.89	22500000	79.13	3620000	12.72
apx2-1 (1nM Cu)_3	26900000	26900000	99.9	21100000	78.43	3430000	12.73

## Sheet: All_DEG
locusID	transcriptID	geneSymbol	Description	Comments	interactions	log2FoldChange_WT_Ctrl_vs_Treatment	log2FoldChange_apx2-1_Ctrl_vs_Treatment	log2FoldChange_WT_vs_apx2-1_Ctrl	log2FoldChange_WT_vs_apx2-1_Treat	padj_WT_Ctrl_vs_Treatment	padj_apx2-1_Ctrl_vs_Treatment	padj_WT_vs_apx2-1_Ctrl	padj_WT_vs_apx2-1_Treat
Cre14.g614000	XM_001698941.2	CGL17	Conserved in the Green Lineage			2.12308	NA	NA	NA	2.18833e-08	NA	NA	NA
Cre02.g120250	XM_043060043.1	STT7	Chloroplast protein kinase required for state transitions	Chloroplast protein kinase required for LHCII phosphorylation and state transition [PMID: 12624266]	Cre09.g415700	2.12945	NA	NA	NA	2.0091e-07	NA	NA	NA
Cre08.g358571	XM_043064753.1					3.68723	NA	7.93306	4.60822	0.00623486	NA	1.38281e-21	1.39247e-29
Cre16.g687000	XM_043071592.1	FPN1	Ferroportin 1	Fe transporter# Orthologous to AtFPN1 in Arabidopsis thaliana#		1.7491	NA	NA	NA	0.000868304	NA	NA	NA
Cre14.g613950	XM_043070052.1	ABCA2	ABC lipid exporter 2	ABCA superfamily# An ABC-family fatty acid transporter# Mutant and overexpressers accumulate respectively less and more TAGs# Protein locates to the ER# Along with ABCA4 (Cre16.g674500), is co-orthologous with ABCA9, ABCA11, and ABCA2 in Arabidopsis thaliana#	Cre02.g097800	2.08867	NA	NA	NA	4.95528e-14	NA	NA	NA
Cre01.g039450	XM_043058770.1			Similar to PIC1 from Arabidopsis thaliana#		6.16718	5.2928	NA	NA	4.83485e-08	3.22187e-13	NA	NA
Cre02.g111108	XM_043059883.1					1.34976	NA	NA	NA	0.0131322	NA	NA	NA
Cre02.g112333	XM_043059906.1					5.82244	2.57167	2.81692	NA	5.10067e-56	6.58213e-06	3.34496e-07	NA
Cre16.g692004	XM_043071732.1		DnaJ-like protein	DnaJ-like protein# contains N-terminal J-domain (pfam00226) and DnaJ_C, DnaJ C terminal region (pfam01556)# similar to Q5MJ90_CHLRE Radial spoke protein 16, Arabidopsis Q8L8S5, and Giardia lamblia Q7R3P4		1.90082	NA	1.71466	NA	4.486e-08	NA	0.000120074	NA
Cre05.g237800	XM_001697738.2		Adenylate/guanylate cyclase			6.16494	3.74486	NA	NA	2.03681e-77	3.56301e-24	NA	NA
Cre02.g115500	XM_043059958.1					5.70531	NA	NA	NA	9.91985e-11	NA	NA	NA
Cre01.g029700	XM_043058617.1					5.60722	5.80647	NA	NA	0	0	NA	NA
Cre16.g685050	XM_001691879.2	LCI15	PRLI-interacting factor L	Related to PRLI-interacting factor L# Putative mitochondrial matrix protein# Homologous to PRLI-interacting factor L in Arabidopsis [PMID: 9765207]# regulated by CCM1 [PMID: 15235119]# contains PF07683, CobW_C domain# missing GTPase domain# involved in acclimation to low CO2# referred to as LCI14 in [PMID: 18322145]# One of three paralogous tandem genes (Cre16.g685000, Cre16.g685050, Cre16.g68510…		1.68711	NA	NA	NA	9.7434e-17	NA	NA	NA
Cre09.g410750	XM_001696735.2	NII1	Nitrite reductase, chloroplastic	Ferredoxin-dependent nitrite-ammonium oxidoreductase# GI:3776043# is part of the NIT1 cluster of nitrate/nitrite assimilation genes# expression is NIT2-dependent#		3.32315	NA	NA	NA	1.17088e-06	NA	NA	NA
Cre03.g182650	XM_001702867.2	PGA1	Phospholipid/glycerol acyltransferase			1.9877	NA	NA	NA	2.79191e-07	NA	NA	NA
Cre04.g223350	XM_043061936.1		Adenylate/guanylate cyclase			4.29162	2.71137	NA	NA	5.39697e-69	2.5964e-18	NA	NA
Cre04.g225400	XM_001692160.2				Cre06.g283750, Cre06.g309000	1.46965	NA	NA	NA	0.00108626	NA	NA	NA
Cre03.g201350	XM_043061366.1					1.65138	NA	NA	NA	0.0450299	NA	NA	NA
Cre10.g429500	XM_043066616.1					3.12628	NA	NA	NA	2.85298e-16	NA	NA	NA
Cre05.g243450	XM_043062451.1	GOX1	Glyoxal oxidase 1	The substrate of this oxidase is unsure, as the similarity is to both glyoxal oxidases and galactose oxidases, found in fungi (both use the same Tyr radical / metal mechanism)# the higher plant homologues are secreted, but the fate of the Chlamydomonas isoforms is uncertain# belongs to a family of 20 genes more related to each other than to their higher plant homologues, contain the kelch repeat …		2.37707	NA	NA	-1.61756	4.18588e-14	NA	NA	0.0195694
Cre17.g734644	XM_043072509.1	SQE1	Squalene epoxidase	[EC: 1.14.14.17]# converts squalene to 2,3-oxidosqualene# predicted with three transmembrane domains# localized in ER		2.55989	2.3078	NA	NA	2.46652e-36	2.75911e-25	NA	NA
Cre09.g393900	XM_043065697.1		Putative GTP cyclohydrolase	Putative bifunctional GTP cyclohydrolase II/3,4-dihydroxy-2-butanone-4-phosphate synthase, riboflavin (vitamin B2) biosynthesis# RIBA. Catalyzes the first committed step in riboflavin biosynthesis		2.56868	NA	NA	NA	1.17088e-06	NA	NA	NA
Cre02.g143650	XM_043060249.1					4.51477	2.19415	NA	NA	4.99998e-64	4.36841e-07	NA	NA
Cre06.g281700	XM_043063273.1			null-allele mutant was isolated (PMID 29743196)		1.85715	NA	NA	NA	2.83838e-16	NA	NA	NA
Cre03.g174350	XM_001703402.2		PWR motif protein	Belongs to a family of 14 Chlamydomonas genes with similarity to DUF506 proteins (plant-specific, unknown function)# contains pfam04720: PDDEXK_6, distant homologues of the PD-(D/E)XK nuclease superfamily# the PWR family name comes from the perfectly conserved PWR motif shared between the Chlamydomonas and plant proteins# many genes in the family show clustering on chromosomes 3, 14 and 16# there…		1.52574	NA	NA	NA	0.00509769	NA	NA	NA
Cre05.g233600	XM_001702139.2		[RNA-polymerase]-subunit kinase / CTD kinase	Kinase homology. ts-lethal mutations block in S/M (PMID 25336509)		2.90152	NA	NA	NA	8.60874e-21	NA	NA	NA
Cre06.g257650	XM_001696307.2	MSRA2	Peptide methionine-S-sulfoxide reductase, msrA-type	catalyzes the thioredoxin-dependent reduction of L-methionine (S)-S-oxide in oxidized proteins		2.65141	NA	NA	NA	5.23841e-05	NA	NA	NA
Cre02.g146250	XM_043060317.1	NIFS1	Cysteine desulfurase	Cysteine sulfinate desulfinase/cysteine desulfurase, NifS, homolog to IscS# related to Cysteine desulfurase, mitochondrial precursor	Cre13.g577100	1.69987	NA	NA	NA	0.000365784	NA	NA	NA
Cre17.g723500	XM_043072301.1			Target of CRR1		3.01774	2.14829	NA	NA	7.98417e-40	7.16367e-13	NA	NA
Cre06.g271050	XM_043062942.1		Inosine/uridine-preferring nucleoside hydrolase			1.58551	NA	NA	NA	0.00980609	NA	NA	NA
Cre06.g281600	XM_001695392.3	LCI23	Low-CO2-inducible protein 23	Septin-like protein# Low-CO2 inducible gene revealed by cDNA array analyses# regulated by CCM1 [PMID: 15235119]		5.33024	3.05467	NA	NA	6.44262e-55	4.50894e-12	NA	NA
Cre16.g651300	XM_043070801.1					2.2706	NA	NA	NA	6.71875e-07	NA	NA	NA
Cre12.g506750	XM_043068162.1	NA	NA	NA	NA	3.14456	2.51673	3.74962	3.12179	0.0179641	0.0138009	0.000654507	6.7925e-05
Cre02.g084350	XM_001701863.2	PAM71	Mn transport across thylakoid membrane	Ortholog of Arabidopsis thaliana PAM71/CCHA1# Mutant has photosynthetic defects indicating reduced PSII function, which can be partially rescued by excess Mn# Conserved in the Green Lineage and Diatoms#		2.05517	NA	NA	NA	4.23555e-08	NA	NA	NA
Cre04.g223700	XM_001692247.2					1.99303	NA	NA	NA	2.16133e-13	NA	NA	NA
Cre09.g411975	XM_043066288.1			null-allele mutant was isolated (PMID 29743196)		3.15458	NA	NA	NA	0.000274155	NA	NA	NA
Cre15.g639550	XM_043070620.1					2.68546	NA	NA	NA	1.75458e-19	NA	NA	NA
Cre12.g512400	XM_001691023.3			Target of CRR1	Cre14.g626700	1.61726	NA	NA	NA	0.00804272	NA	NA	NA
Cre03.g187150	XM_001691796.2					1.54119	NA	NA	NA	0.00840434	NA	NA	NA
Cre01.g018100	XM_001689882.2					2.10988	NA	NA	NA	7.11198e-13	NA	NA	NA
Cre10.g426800	XM_043066569.1					2.47696	2.38854	NA	NA	4.26911e-26	1.86264e-22	NA	NA
Cre10.g439700	XM_001690495.2	CGL28	conserved expressed putative RNA binding protein	Conserved in the Green Lineage		3.09771	1.78472	NA	NA	6.11095e-52	1.06012e-06	NA	NA
Cre06.g273100	XM_001696418.2					2.01425	2.3997	NA	NA	3.11494e-05	8.56906e-11	NA	NA
Cre07.g346050	XM_043064459.1	CHL27A	Copper response defect 1 protein	Mg-protoporphyrin IX monomethyl ester (oxidative) cyclase, aerobic oxidative cyclase membrane subunit# Copper response defect 1 protein, chloroplast precursor# Produced under copper and/or oxygen deficient conditions [GI:7542488# PMID: 119113# PMID: 181165# PMID: 119113# PMID: 1467313]# orthologous to Rubrivax gelatinosus aerobic oxidative cyclase [PMID: 11790744# PMID: 14617630]# Predicted chlor…		2.79084	2.79994	NA	NA	3.81467e-22	7.09862e-22	NA	NA
Cre10.g429450	XM_043066615.1			null-allele passenger mutation was isolated (PMID 29743196)		2.57213	NA	NA	NA	3.76104e-09	NA	NA	NA
Cre14.g609900	XM_043069956.1					2.88639	2.81182	NA	NA	7.57892e-10	3.91559e-09	NA	NA
Cre10.g462150	XM_043067178.1					3.09668	NA	NA	NA	1.61511e-46	NA	NA	NA
Cre07.g334150	XM_043064239.1					3.2733	NA	3.56937	2.29865	1.00206e-09	NA	6.67695e-12	0.00428913
Cre07.g325714	XM_043064045.1					1.91197	NA	NA	NA	0.0110672	NA	NA	NA
Cre01.g053000	XM_043058997.1	GPD2	Glycerol-3-phosphate dehydrogenase/dihydroxyacetone-3-phosphate reductase	Identified as GPDH2 (PMID 22358185)# Closely related to nearby GPDH3#		2.06521	2.43096	NA	NA	4.01642e-05	6.47129e-09	NA	NA
Cre14.g610150	XM_043069962.1					2.02544	NA	NA	NA	0.00424655	NA	NA	NA
Cre06.g255750	XM_043062696.1	EZY1C	Copy C in the EZY1 tandem gene cluster	Unknown protein, zygote-specific, originally called Class III, member of a tandemly repeated gene family [PMID: 3614194]# localizes to chloroplast nucleoids, expression is suppressed after UV treatment of plus gametes, postulated involvement in uniparental inheritance of chloroplast DNA [PMID: 8374951]. EZY1 transcripts are not detected in cells expressing GSP1 ectopically [PMID: 11641281]. Genba…		3.52201	NA	NA	NA	0.00407758	NA	NA	NA
Cre09.g389652	XM_043065515.1					1.66313	NA	NA	NA	3.28206e-08	NA	NA	NA
Cre08.g376850	XM_043065187.1					1.85017	NA	NA	NA	0.000479443	NA	NA	NA
Cre01.g003475	XM_043058144.1					2.91981	NA	NA	NA	0.000116087	NA	NA	NA
Cre01.g054350	XM_001689757.2					1.97778	NA	NA	NA	5.3917e-07	NA	NA	NA
Cre14.g621200	XM_043070184.1					2.171	NA	NA	-2.07874	5.74301e-07	NA	NA	2.08478e-05
Cre11.g467540	XM_001701367.2	GOX7	Glyoxal oxidase 7	The substrate of this oxidase is unsure, as the similarity is to both glyoxal oxidases and galactose oxidases, found in fungi, bacteria, animals and plants (both use the same Tyr radical / metal mechanism)# the plant homologues are secreted, but the fate of the Chlamydomonas isoforms is uncertain# belongs to a family of 20 genes more related to each other than to their higher plant homologues, co…		8.06095	NA	NA	NA	0.00373215	NA	NA	NA
Cre01.g050500	XM_043058952.1	TCB1	petB mRNA stabilization factor	PentatricoPeptide Repeat protein that facilitates translation and stabilization of petB mRNA in the chloroplast# Homologous to HCF152 and contains a similar C-terminal domain#		1.88813	NA	NA	NA	0.000459288	NA	NA	NA
Cre07.g321750	XM_043063983.1					4.04693	3.51662	NA	NA	0.000485451	0.0249988	NA	NA
Cre09.g394621	XM_043065723.1				Cre02.g120100, Cre02.g120150, Cre10.g436550	2.09506	NA	NA	NA	0.00084603	NA	NA	NA
Cre11.g483100	XM_043067786.1					1.43899	NA	1.63126	NA	0.000373727	NA	2.09065e-08	NA
Cre07.g325756	XM_043064081.1					2.99427	NA	NA	NA	3.7792e-23	NA	NA	NA
Cre06.g304700	XM_001691196.3					1.7312	NA	NA	NA	0.00420471	NA	NA	NA
Cre01.g034850	XM_043058702.1					3.08639	2.10148	1.89014	NA	7.52207e-23	1.12901e-06	0.00143604	NA
Cre04.g221000	XM_043061900.1					2.26783	NA	NA	NA	4.88623e-06	NA	NA	NA
Cre16.g661500	XM_043070993.1					1.36892	NA	NA	NA	0.0139701	NA	NA	NA
Cre09.g402602	XM_043066081.1			null-allele mutant was isolated (PMID 29743196)		1.87646	NA	2.58179	NA	0.00199148	NA	2.23644e-11	NA
Cre10.g426900	XM_043066571.1					4.07333	NA	NA	NA	0.00013901	NA	NA	NA
Cre16.g683707	XM_043071495.1					1.67331	NA	NA	NA	0.00258157	NA	NA	NA
Cre09.g394621	XM_043065722.1				Cre02.g120100, Cre02.g120150, Cre10.g436550	2.09856	NA	NA	NA	3.10708e-07	NA	NA	NA
Cre16.g667250	XM_043071081.1					2.89922	1.66791	-1.92762	-3.15893	2.46817e-25	0.0173261	3.26457e-05	1.07738e-31
Cre03.g201150	XM_043061357.1					1.48197	NA	NA	NA	0.00504854	NA	NA	NA
Cre08.g365632	XM_043064921.1		Phosphoprotein phosphatase 2C-related			1.54452	NA	NA	NA	0.0376813	NA	NA	NA
Cre16.g656750	XM_043070910.1					2.98087	NA	1.96182	NA	4.37595e-17	NA	0.00171136	NA
Cre12.g534800	XM_001692941.2	GCSP1	Glycine cleavage system, P protein	Glycine dehydrogenase (decarboxylating). P protein subunit of the glycine cleavage system		1.93953	NA	NA	NA	0.000222875	NA	NA	NA
Cre06.g277200	XM_043063032.1	BIO1	Diaminopelargonic acid synthase	Adenosylmethionine-8-amino-7-oxononanoate aminotransferase		2.50711	NA	NA	NA	2.40611e-14	NA	NA	NA
Cre09.g387100	XM_001694367.2	PTST1	Protein targeting to starch 1	Conserved in the Green Lineage		1.87672	NA	NA	NA	1.45753e-07	NA	NA	NA
Cre02.g073400	XM_043059096.1					2.38012	NA	NA	NA	4.97363e-15	NA	NA	NA
Cre07.g320500	XM_043063970.1	OPR29	OctotricoPeptide Repeat protein 29	OctotricoPeptide (octotricoPeptide) Repeat (OPR) Protein		1.6458	NA	NA	NA	8.07719e-05	NA	NA	NA
Cre13.g577450	XM_043069486.1		Glycerol-3-phosphate acyltransferase	FAD-dependent#		1.98698	NA	NA	NA	1.07926e-06	NA	NA	NA
Cre14.g610801	XM_043069980.1					1.85999	NA	NA	NA	7.61418e-05	NA	NA	NA
Cre08.g379550	XM_043065237.1	PHT4D	Sodium-dependent phosphate transporter, major facilitator superfamily	related to putative Arabidopsis sodium, phosphate major facilitator superfamily of transporters		1.91733	NA	NA	NA	0.000920419	NA	NA	NA
Cre17.g730100	XM_001701464.2	RSEP1	Intramembrane metalloprotease	Intramembrane metalloprotease related to site-2 protease# contains M5 domain, with HExxH motif embedded in transmembrane helix# homologous to bacterial RseP/YaeL/PsoIVFB involved in transmembrane signaling# could be organelle-targeted# Target of CRR1		2.04425	2.12449	NA	NA	0.00027537	0.00010718	NA	NA
Cre11.g481200	XM_043067742.1		Prolyl 4-hydroxylase 6	Procollagen-proline dioxygenase homolog, requires Fe2+ and ascorbate# contains C-terminal ShK domain		1.50759	NA	NA	NA	0.0337675	NA	NA	NA
Cre03.g151650	XM_001695609.2		S-adenosyl-L-methionine-dependent methyltransferase		Cre03.g188250, Cre04.g229300, Cre14.g617450, Cre16.g657550	2.47144	2.58487	NA	NA	0.00130532	0.000977223	NA	NA
Cre14.g629150	XM_043070348.1		Adenylate/guanylate cyclase	Probable domain of larger protein similar to guanylate cyclase 1 (GCYB2) from Homo sapiens		1.89644	NA	1.75689	NA	0.00219256	NA	0.0498907	NA
Cre03.g187750	XM_043061135.1					3.4255	2.00839	NA	NA	1.84601e-15	0.0141642	NA	NA
Cre11.g467651	XM_043067403.1					1.7788	NA	NA	NA	0.000516764	NA	NA	NA
Cre13.g570600	XM_043069366.1	CTR1	CTR type copper ion transporter	Similarity to fungal CTR family# expression increases during Cu deficiency, regulated by CRR1# localized to plasma membrane# gene rescues yeast _ctr1 mutant#		2.45012	2.33491	NA	NA	2.24133e-26	1.78589e-21	NA	NA
Cre12.g535250	XM_043068636.1					3.2714	2.00206	NA	NA	1.13156e-29	2.12037e-05	NA	NA
Cre16.g668300	XM_043071103.1					1.60755	NA	NA	NA	8.07719e-05	NA	NA	NA
Cre02.g144300	XM_001694816.2		UDP-rhamnose/galactose transporter			1.61643	NA	NA	NA	0.0481418	NA	NA	NA
Cre04.g223250	XM_043061935.1	LCIE1	Low-CO2 inducible protein E	Homologous to limiting-CO2 inducible proteins LCIC, LCIB [PMID: 15235119] and to LCID [PMID 16777959]# part of the CAH1/2 cluster of inversely repeated CO2 responsive genes# LCIE and CCP1 are located in head-to-head orientation in the cluster# regulated by CCM1 [PMID 16777959]		7.1798	4.30912	NA	NA	1.59169e-84	1.49726e-25	NA	NA
Cre16.g694500	XM_043071786.1		DnaJ-like protein	Conserved expressed protein# possible peptidase motif?		2.29117	NA	NA	NA	0.0106411	NA	NA	NA
Cre02.g095140	XM_043059603.1					1.92642	NA	NA	NA	9.04771e-07	NA	NA	NA
Cre10.g431350	XM_001702626.2		Putative triacylglycerol lipase			3.34527	2.10358	NA	NA	3.35306e-42	8.18528e-09	NA	NA
Cre02.g106000	XM_043059803.1					1.79903	NA	NA	NA	1.67271e-10	NA	NA	NA
Cre09.g400738	XM_001697528.2					1.4969	NA	NA	NA	4.73276e-06	NA	NA	NA
Cre06.g260250	XM_001696540.2	CEM1	putative proton extrusion protein cemA, chloroplastic	Similar to the plastid encoded cemA, chloroplast envelope membrane protein# contains weak similarity to Proton extrusion protein pcxA (Swiss-Prot:P7528) which seems involved in both light-induced Na+-dependent proton extrusion and CO(2) transport# possibly involved in CO2 uptake		2.47263	NA	NA	NA	9.96072e-16	NA	NA	NA
Cre12.g492650	XM_043067942.1	FAS2	Fasciclin-like protein 2	similar to periostin/fasciclin/TGFbeta-induced protein# contains 4 FAS1 (BIgH3) domains, involved in cell recognition# probably extracellular, GPI-anchored (by homology)		3.4188	2.3952	NA	NA	9.86717e-17	3.95424e-05	NA	NA
Cre03.g179921	XM_043061030.1					1.46546	NA	NA	NA	0.00721589	NA	NA	NA
Cre01.g047600	XM_043058910.1		Short-chain dehydrogenase/reductase	# 3-oxoacyl-[acyl-carrier-protein] reductase-related protein		2.25963	1.97996	NA	NA	5.14498e-07	0.00103536	NA	NA
Cre13.g603500	XM_043069825.1					1.63568	1.46776	NA	NA	1.6619e-06	0.00442702	NA	NA
Cre03.g173550	XM_001703243.3					2.95834	1.77061	NA	NA	1.07588e-51	1.93867e-07	NA	NA
Cre17.g700950	XM_001691551.2	FDX5	Ferredoxin 5	Fe2S2 containing redox protein# Chloroplast localized#		9.83507	9.7164	NA	NA	2.14996e-103	5.22812e-107	NA	NA
Cre08.g363383	XM_043064867.1	NA	NA	NA	NA	2.95573	NA	NA	NA	0.0363406	NA	NA	NA
Cre02.g080900	XM_001701835.2	PRX4	Peroxiredoxin, type II	thioredoxin dependent peroxidase, N-terminal sequence predicted as a chloroplast targeting signal BUT the protein is more closely related to mitochondrial type II PRX from Arabidopsis (AtPRXIIF)		2.01523	NA	NA	NA	9.29282e-09	NA	NA	NA
Cre02.g079650	XM_043059219.1					1.90279	NA	2.10443	NA	0.001387	NA	4.72776e-05	NA
Cre01.g047650	XM_043058911.1					5.54111	2.83002	NA	NA	2.83172e-90	4.82333e-16	NA	NA
Cre02.g084450	XM_043059302.1	PFH10	Prolyl 4-hydroxylase 10	Procollagen-proline dioxygenase homolog, requires Fe2+ and ascorbate. Identified by Keskiaho et al. (27) [PMID: 17220203] as v2 C_390100# contains C-terminal ShK domain# next to PFH9# Target of CRR1		5.61564	4.45106	NA	NA	5.55107e-33	3.44869e-18	NA	NA
Cre14.g631750	XM_043070420.1		bZIP transcription factor	Basic-leucine zipper (bZIP) transcription factor		3.60288	NA	3.39703	NA	7.98165e-06	NA	0.000163939	NA
Cre06.g289500	XM_043063401.1					1.82715	NA	NA	NA	6.27813e-09	NA	NA	NA
Cre02.g112266	XM_043059904.1					4.05482	2.7832	3.00387	NA	3.73622e-15	1.48617e-11	8.67524e-06	NA
Cre02.g107000	XM_001699911.2					2.56417	2.52082	NA	NA	1.07152e-11	1.22411e-10	NA	NA
Cre12.g545300	XM_043068856.1			null-allele mutant was isolated (PMID 29743196)		1.60152	NA	NA	NA	0.00658209	NA	NA	NA
Cre16.g655950	XM_043070897.1	TRP2	Transient receptor potential ion channel protein	TRP-like ion channel protein, homology to TRPL Channel.		26.8381	24.0119	NA	NA	8.42222e-08	9.83251e-06	NA	NA
Cre11.g467562	XM_043067313.1					2.76581	NA	NA	NA	3.67176e-26	NA	NA	NA
Cre04.g221450	XM_043061907.1		Putative pherophorin-chlamydomonas homolog			2.04764	NA	1.72613	NA	2.18808e-05	NA	0.0371857	NA
Cre10.g426850	XM_043066570.1					3.02994	2.77776	NA	NA	6.79277e-05	0.00343829	NA	NA
Cre06.g306750	XM_043063723.1	FAP290	Flagellar Associated Protein 290	Flagellar Associated Protein# found in the flagellar proteome# transcript upregulated during flagellar regeneration [PMID: 157384]		2.08474	NA	NA	NA	2.21605e-12	NA	NA	NA
Cre01.g007737	XM_043058232.1	FBT1	Folate/pteridine transporter 1	Belongs to BT1-family of transporters (also known as FBT) involved in folate/pteridine transport# Orthologous to AT2G32040 in Arabidopsis thaliana which was identified as a folate and biopterin transporter with similarity to those of trypanosomes#		1.9577	NA	NA	NA	0.000148357	NA	NA	NA
Cre02.g147600	XM_043060340.1					1.86968	NA	2.37548	NA	0.0171533	NA	3.55637e-06	NA
Cre15.g635200	XM_043070507.1		BIGYIN-related tetratricopeptide protein	May play a role in controlling mitochondrial size and number		1.76601	NA	NA	NA	0.00893948	NA	NA	NA
Cre12.g551100	XM_043068990.1				Cre06.g283750	1.93767	NA	NA	NA	1.21859e-08	NA	NA	NA
Cre01.g020223	XM_043058460.1	FUM2	Fumarate hydratase 2			2.36947	1.72777	NA	NA	2.23592e-13	0.00498029	NA	NA
Cre10.g434800	XM_001702416.2					1.87682	NA	NA	NA	4.31129e-05	NA	NA	NA
Cre06.g281600	XM_043063272.1	LCI23	Low-CO2-inducible protein 23	Septin-like protein# Low-CO2 inducible gene revealed by cDNA array analyses# regulated by CCM1 [PMID: 15235119]		5.29175	2.81517	NA	NA	1.47112e-64	5.14008e-11	NA	NA
Cre16.g682050	XM_043071452.1					1.60334	NA	NA	NA	0.00310246	NA	NA	NA
Cre09.g415700	XM_043066375.1	CAH3	Carbonic anhydrase 3	Carbonic anhydrase, carbonate dehydratase (EC 4.2.1.1) precursor, alpha type# located in thylakoid lumen (TAT pathway)# identical to CRU73856# PSII associated, involved in photosynthesis and CO2 concentration# [PMID: 9482718]	Cre02.g120250, Cre03.g145887, Cre03.g175200, Cre04.g225050, and others	2.35458	NA	NA	NA	4.2764e-13	NA	NA	NA
Cre09.g398993	XM_001694670.2		4-hydroxyphenylpyruvate dioxygenase	4-hydroxyphenylpyruvate dioxygenase (EC 1.13.11.27)# (4HPPD) (HPD) (HPPDase)# Target of CRR1		6.93123	4.77547	2.83682	NA	1.93203e-56	3.91743e-62	0.00024622	NA
Cre06.g299650	XM_001691389.2	CLPR6	inactive subunit of chloroplast ClpP complex	ortholog of plant ClpP6		1.69297	NA	NA	NA	1.90707e-06	NA	NA	NA
Cre08.g383400	XM_043065319.1		Scavenger receptor cysteine rich (SRCR) protein			2.10317	NA	NA	NA	7.16192e-13	NA	NA	NA
Cre06.g260500	XM_043062786.1					1.74655	NA	NA	NA	7.24305e-07	NA	NA	NA
Cre01.g009900	XM_043058279.1		Chloroplast DnaJ-like protein 3	Contains N-terminal J-domain (pfam226) and bacterial-type Ferredoxin domain (COG1141, [4Fe4S])# not involved in protein folding, but stimulates ATPase activity of HSP70B# in same clade as CDJ4		2.14068	NA	NA	NA	4.52879e-12	NA	NA	NA
Cre08.g366200	XM_043064933.1					3.76219	NA	NA	NA	3.01265e-17	NA	NA	NA
Cre11.g477350	XM_043067652.1					4.90719	2.33419	1.93263	NA	6.11041e-145	3.15867e-19	3.724e-07	NA
Cre03.g204577	XM_001699336.2		DnaJ-like protein	DnaJ-like protein, perhaps targeted to the chloroplast (contains N-terminal extension that is predicted by ChloroP to be chloroplast transit peptide)# contains N-terminal J-domain (pfam00226)# weak homology with Synechococcus Q2JXW1		7.02706	3.68519	NA	NA	1.94688e-29	1.79608e-05	NA	NA
Cre09.g415600	XM_043066373.1					1.71849	NA	NA	NA	1.5641e-07	NA	NA	NA
Cre01.g031900	XM_043058653.1					2.67573	NA	NA	NA	2.95313e-14	NA	NA	NA
Cre13.g574400	XM_001693462.2		Adenylate/guanylate cyclase	Protein with domain similar to Guanylate cyclase soluble, beta-2 chain (GCS-beta-2) [Bos taurus]		1.67417	NA	NA	NA	0.012112	NA	NA	NA
Cre07.g331450	XM_043064197.1		N-acetyltransferase	Related to GCN5		2.88297	NA	2.16166	NA	1.84061e-07	NA	0.0227679	NA
Cre10.g460901	XM_043067150.1	NA	NA	NA	NA	2.93788	NA	NA	NA	0.000516764	NA	NA	NA
Cre03.g210513	XM_001699356.2					2.66782	NA	NA	NA	1.68023e-19	NA	NA	NA
Cre01.g050400	XM_043058950.1	TIM22C	translocase of inner mitochondrial membrane 22 homolog	Similar to mitochondrial import inner membrane translocase TIM22, belongs to theTIM17/TIM22/TIM23 family. Four TIM22-related proteins are present in Arabidopsis, three in Chlamydomonas		2.30442	NA	NA	NA	1.93425e-10	NA	NA	NA
Cre03.g149650	XM_001695513.2		related to carotenoid 9,10-9',10' cleavage dioxygenase	related to carotenoid 9,1-9',1' cleavage dioxygenase# homologue in higher plants participates in abscisic acid biosynthesis# could play a similar role (PMID: 16327238)		1.75903	NA	NA	NA	5.09671e-05	NA	NA	NA
Cre01.g054150	XM_043059018.1	NTRC1	NADPH-dependent thioredoxin reductase C, chloroplastic	NADPH-dependent thioredoxin reductase C type (NTR/thioredoxin fusion)# NTRC is a two domain protein containing an NADPH dependent thioredoxin reductase (N-terminal part) and a thioredoxin (C-terminal part). The protein was shown to be localized in chloroplasts in rice and appears to protect from abiotic stress in Arabidopsis [PMID: 15292215].		1.74653	NA	NA	NA	8.42679e-06	NA	NA	NA
Cre10.g439500	XM_001690498.2					2.3011	4.55655	-4.75555	-2.50011	0.012417	2.41649e-12	9.80135e-14	0.00372277
Cre04.g217963	XM_043061799.1	NA	NA	NA	NA	2.39914	1.60007	NA	NA	1.01991e-15	0.00611294	NA	NA
Cre08.g361750	XM_043064829.1					1.73464	NA	1.71288	NA	1.06398e-05	NA	4.32145e-05	NA
Cre16.g686850	XM_001691897.2	PTA4	Proton/phosphate symporter	Putative phosphate transporter homolog type A-4, similar to yeast Pho84 H+/Pi symporter# clusters with PTA2 and PTA3 on scaffold 14.		2.35732	NA	NA	-2.09266	1.00075e-05	NA	NA	0.00260299
Cre01.g005701	XM_043058187.1					3.43915	NA	NA	NA	0.00453953	NA	NA	NA
Cre16.g688414	XM_001698800.2					2.48537	NA	NA	NA	0.00153694	NA	NA	NA
Cre03.g157200	XM_043060620.1					1.46128	NA	NA	NA	0.0471969	NA	NA	NA
Cre02.g142100	XM_043060138.1					1.50167	NA	NA	NA	0.000685757	NA	NA	NA
Cre16.g652300	XM_043070820.1		Chlamydomonas-specific membrane protein family A	Transmembrane protein with proline-rich C-terminal domain of unknown function# secretory pathway# One of three tandem paralogs (Cre16.g652250, Cre16.g652300, and Cre16.g652350)#		5.6184	2.53068	6.43913	3.35141	0.0101956	0.0453078	0.00174185	0.000125076
Cre10.g419650	XM_043066442.1					1.63775	NA	NA	NA	1.35505e-09	NA	NA	NA
Cre08.g381050	XM_043065263.1		Cysteine endopeptidase	Cysteine-type endopeptidase, papain type		1.83005	NA	NA	NA	0.000184901	NA	NA	NA
Cre06.g310500	XM_043063783.1		bZIP transcription factor	Def HY5 (ELONGATED HYPOCOTYL 5)# DNA binding / transcription factor - bZIP transcription factor family protein / HY5-like protein (HYH), nearly identical to HY5-like protein (Arabidopsis thaliana) GI:1842111# similar to TGACG-motif binding factor GI:2934		3.93265	NA	NA	NA	3.62048e-20	NA	NA	NA
Cre06.g278098	XM_043063054.1		Methylcrotonoyl-CoA carboxylase alpha subunit	alpha subunit of 3-methylcrotonoyl-CoA carboxylase, mitochondrial precursor# a biotin-dependent carboxylase# contains a very short LSU-rRNA motif on the opposite strand, in intron		1.63343	NA	NA	NA	0.0132808	NA	NA	NA
Cre11.g479600	XM_043067705.1		putative Ca2+/Na+ exchanger	Previously annotated as CAX6, but is orthologous to MHX1 (magnesium/proton exchanger, AT2G47600.1) in Arabidopsis thaliana#		1.45088	NA	NA	NA	0.000889801	NA	NA	NA
Cre16.g668350	XM_001692080.2					1.59481	NA	NA	NA	0.000307386	NA	NA	NA
Cre01.g027700	XM_043058588.1					1.849	NA	NA	NA	0.00679413	NA	NA	NA
Cre02.g120250	XM_043060044.1	STT7	Chloroplast protein kinase required for state transitions	Chloroplast protein kinase required for LHCII phosphorylation and state transition [PMID: 12624266]	Cre09.g415700	2.1727	NA	NA	NA	4.23555e-08	NA	NA	NA
Cre09.g410700	XM_001696734.2	MDH5	NADP-Malate Dehydrogenase 5	Malate dehydrogenase [NADP], possibly plastidic (NADP-MDH)# GI:1969739# Found in the flagellar proteome		2.87734	1.65061	NA	NA	8.90084e-34	0.00149664	NA	NA
Cre14.g626800	XM_043070293.1	OPR64	OctotricoPeptide Repeat protein 64	OctotricoPeptide (octotricoPeptide) Repeat (OPR) Protein		1.49859	NA	NA	NA	0.0131322	NA	NA	NA
Cre06.g303050	XM_001691359.2	NIT3	NADH-cytochrome b5 reductase domain protein			4.33526	NA	NA	NA	5.65607e-07	NA	NA	NA
Cre11.g479600	XM_043067704.1		putative Ca2+/Na+ exchanger	Previously annotated as CAX6, but is orthologous to MHX1 (magnesium/proton exchanger, AT2G47600.1) in Arabidopsis thaliana#		2.0281	NA	NA	NA	0.00387443	NA	NA	NA
Cre07.g326650	XM_001690604.2					1.56505	NA	NA	NA	0.0388054	NA	NA	NA
Cre01.g050400	XM_001689709.2	TIM22C	translocase of inner mitochondrial membrane 22 homolog	Similar to mitochondrial import inner membrane translocase TIM22, belongs to theTIM17/TIM22/TIM23 family. Four TIM22-related proteins are present in Arabidopsis, three in Chlamydomonas		2.30442	NA	NA	NA	1.93425e-10	NA	NA	NA
Cre07.g330900	XM_043064184.1					1.81551	NA	NA	NA	0.000124863	NA	NA	NA
Cre01.g016400	XM_043058398.1					1.9442	NA	2.26994	NA	1.75581e-12	NA	8.34645e-23	NA
Cre17.g700000	XM_001691724.2	NA	NA	NA	NA	2.70191	NA	NA	NA	6.47488e-08	NA	NA	NA
Cre12.g501950	XM_001690735.2		Phosphoprotein phosphatase 2C-related			2.70124	NA	NA	NA	1.21032e-09	NA	NA	NA
Cre16.g656300	XM_001697777.2	DPR1	dihydropicolinate (DAP) reductase	converts L-2,3-dihydropicolinate to etrahydrodipicolinate (EC 1.3.1.26)# involved in lysine biosynthesis# expected to be plastidic based on homology		1.68399	NA	NA	NA	0.000390761	NA	NA	NA
Cre12.g507800	XM_043068195.1			Target of CRR1		3.95842	4.26565	NA	NA	2.68524e-45	7.81084e-52	NA	NA
Cre13.g589100	XM_001693591.2					3.46052	NA	NA	NA	1.60541e-42	NA	NA	NA
Cre07.g327100	XM_043064111.1					1.73963	NA	NA	NA	3.17116e-05	NA	NA	NA
Cre09.g403550	XM_001695182.2		Flavonol synthase/flavanone 3-dioxygenase	Oxoglutarate/iron-dependent oxygenase		1.78292	NA	NA	NA	0.0129394	NA	NA	NA
Cre06.g296200	XM_043063505.1					1.77572	NA	NA	NA	0.00101711	NA	NA	NA
Cre10.g424650	XM_001702685.2					1.67478	NA	NA	NA	0.00146998	NA	NA	NA
Cre16.g684022	XM_043071505.1					3.03896	1.59509	NA	NA	4.76919e-34	0.0226846	NA	NA
Cre05.g239600	XM_043062344.1					2.65522	NA	NA	NA	3.65552e-10	NA	NA	NA
Cre10.g444250	XM_043066845.1					4.25958	3.9375	NA	NA	4.26042e-63	2.70402e-49	NA	NA
Cre02.g109850	XM_043059862.1	PIGC1	Phosphatidylinositol N-acetylglucosaminyltransferase, subunit C	Phosphatidylinositol N-acetylglucosaminyltransferase subunit C# Orthologous to PIGC/SETH1 (AT2G34980) in Arabidopsis thaliana#		1.53961	NA	NA	NA	0.0134633	NA	NA	NA
Cre06.g251716	XM_001696597.2					1.64154	NA	NA	NA	7.34719e-07	NA	NA	NA
Cre01.g011850	XM_043058320.1					1.55108	NA	NA	NA	0.0055987	NA	NA	NA
Cre16.g663450	XM_043071031.1	BST3	Bestrophin 3	Thylakoid membrane protein with 4 transmembrane helices, probably pentameric# present in pyrenoid-traversing thylakoids# induction by Low-CO2 is cia5-dependent# RNAi mutants show growth defects under low CO2# similar to Bestrophin, RFP-TM, a ubiquitous chloride channel# similar to Arabidopsis AT3G61320 and AT2G45870# part of a small multigene family# very similar to closely linked BST1 and BST2	Cre03.g144967, Cre06.g307500, Cre10.g424450, Cre10.g452800, and others	3.29109	1.84972	NA	NA	3.20082e-51	1.75629e-06	NA	NA
Cre02.g115508	XM_043059959.1					3.99327	NA	NA	NA	5.52132e-25	NA	NA	NA
Cre06.g278246	XM_043063166.1					2.24428	NA	NA	NA	8.96236e-05	NA	NA	NA
Cre16.g655050	XM_043070877.1	NON1	NO-nitrate 1	The 42.49 mutant shows defect in ammonium repression of nitrate assimilation genes# acts downstream of NO-production# Has orthologs in all green algae#	Cre02.g120100, Cre02.g120150	3.31501	NA	NA	NA	7.28329e-42	NA	NA	NA
Cre06.g299600	XM_001691239.2	ZRT4	Zinc-nutrition responsive transporter	Similarity to ZIP Subfamily II# originally annotated based on expression during Zn deficiency, but expression higher in Cu and Mn deficiency#		4.01328	2.59781	NA	NA	3.22747e-35	7.74252e-10	NA	NA
Cre08.g372300	XM_043065056.1					1.59394	NA	NA	NA	0.00153694	NA	NA	NA
Cre03.g179500	XM_001703358.2		Prolyl 4-hydroxylase 13	Procollagen-proline dioxygenase homolog, requires Fe2+ and ascorbate# Target of CRR1		8.17795	8.78293	NA	NA	3.99466e-66	3.61701e-64	NA	NA
Cre12.g547300	XM_043068902.1			Target of CRR1	Cre06.g309000	1.43699	1.95844	NA	NA	0.010002	8.48575e-13	NA	NA
Cre07.g355150	XM_043064640.1	ZRT5	Zinc-nutrition responsive transporter	Similarity to ZIP Subfamily I# expression specific to Zn deficiency# constitutive expression in a CRR1_cys mutant coincident with zinc accumulation#		2.61774	1.84846	NA	NA	3.66593e-24	5.48758e-06	NA	NA
Cre10.g452000	XM_043066983.1					1.76183	NA	NA	NA	0.00300813	NA	NA	NA
Cre06.g292000	XM_043063436.1					1.71783	NA	NA	NA	0.00728145	NA	NA	NA
Cre01.g038100	XM_043058755.1		putative chloride channel	Similar to Bestrophin, RFP-TM, chloride channel# similar to Arabidopsis AT3G61320 and AT2G45870# part of a small multigene family that includes Low-CO2-inducible membrane protein LCI11		2.29378	NA	NA	NA	6.58944e-12	NA	NA	NA
Cre06.g251683	XM_043062610.1	NA	NA	NA	NA	3.57707	NA	NA	NA	1.73391e-06	NA	NA	NA
Cre02.g112366	XM_043059907.1	NA	NA	NA	NA	5.91908	NA	NA	NA	4.36101e-11	NA	NA	NA
Cre06.g307500	XM_001691171.2	LCIC1	Low-CO2 inducible protein C	low-CO2 inducible protein# homologous to LCIB with which it forms a complex# differentially expressed in Volvox regA mutant, impaired in somatic differentiation# regulated by CCM1 [PMID: 15235119]# localization is diffuse in chloroplast stroma under high-CO2 and low-CO2 conditions, but aggregated around pyrenoid as ring-like structure under very low-CO2 conditions# Crystal structure of LCIB and L…	Cre01.g053950, Cre04.g222800, Cre06.g278197, Cre10.g452800, and others	4.17628	2.35296	NA	NA	3.87108e-15	0.028473	NA	NA
Cre08.g366700	XM_043064947.1					2.80271	NA	NA	NA	7.01659e-23	NA	NA	NA
Cre03.g212641	XM_043061589.1					1.78044	NA	NA	NA	0.0149019	NA	NA	NA
Cre10.g460100	XM_043067136.1			null-allele mutant was isolated (PMID 29743196)		3.21367	NA	NA	NA	1.80885e-35	NA	NA	NA
Cre04.g214000	XM_043061649.1					1.52373	NA	NA	NA	0.00389089	NA	NA	NA
Cre02.g107550	XM_043059826.1	CVL2	Fe2+/Mn2+ transporter, VIT1/CCC1 family	Predicted Fe2+/Mn2+ transporter, VIT1/CCC1 family# Similarity to Pcl1 from S. pombe and VIT1 from A. thaliana#		21.9625	NA	22.3139	NA	2.75601e-08	NA	4.93679e-08	NA
Cre09.g388650	XM_043065476.1		Adenylate/guanylate cyclase	C-terminal domain similar to guanylyl cyclase beta-3 [Apis mellifera]		2.0818	NA	NA	NA	9.20436e-10	NA	NA	NA
Cre10.g436450	XM_043066727.1					7.71626	5.81908	NA	NA	8.07953e-07	0.00498029	NA	NA
Cre16.g686501	XM_043071576.1					3.28045	1.96396	NA	NA	4.64486e-24	0.000600297	NA	NA
Cre12.g504250	XM_043068135.1					1.7633	NA	NA	NA	0.00332324	NA	NA	NA
Cre06.g306057	XM_043063708.1					1.49606	NA	NA	NA	0.0075601	NA	NA	NA
Cre02.g107650	XM_043059828.1					2.61336	NA	NA	NA	0.0190313	NA	NA	NA
Cre17.g720900	XM_043072258.1					5.86987	5.66064	NA	-3.48787	9.90571e-25	3.09451e-08	NA	8.27924e-07
Cre16.g666334	XM_001701381.2		putative raffinose synthase	EC 2.4.1.82# GH36C family glycoside hydrolase, putative galactinol--sucrose galactosyltransferase = raffinose synthase = 1-alpha-D-galactosyl-myo-inositol:sucrose 6-a-D-galactosyltransferase# this gene contains in its long 5th intron a gene on the other strand, MAD1# this organization is conserved in Chlorophyceae and Trebouxiophyceae		12.3061	NA	NA	NA	3.30406e-05	NA	NA	NA
Cre07.g355100	XM_043064639.1	ZIP1	Zinc/iron transporter	Similarity to ZIP Subfamily I# Physically linked to ZRT5# (CrZIP5)#		2.3042	NA	NA	NA	2.32095e-19	NA	NA	NA
Cre09.g416850	XM_043066387.1	POB32	Proteome of basal body 32	Found in basal body proteome#	Cre02.g120100	2.12607	NA	NA	NA	1.4348e-13	NA	NA	NA
Cre12.g507333	XM_001702321.2	NA	NA	NA	NA	1.92418	NA	NA	NA	0.0462042	NA	NA	NA
Cre16.g664550	XM_001701399.2	SHMT1	Serine hydroxymethyltransferase	Serine hydroxymethyltransferase (gi:17066746, high light-inducible# Low-CO2 inducible gene revealed by cDNA array analyses# regulated by CCM1 [PMID: 15235119]	Cre05.g248450, Cre13.g577100	1.75515	NA	NA	NA	0.00880122	NA	NA	NA
Cre07.g328000	XM_043064133.1					1.81361	NA	NA	NA	3.84124e-05	NA	NA	NA
Cre16.g690130	XM_001699135.2			Target of CRR1		2.15744	1.63154	NA	NA	2.58992e-10	0.00767034	NA	NA
Cre16.g663400	XM_043071029.1	BST2	Bestrophin 2	Thylakoid membrane protein with 4 transmembrane helices, probably pentameric# present in pyrenoid-traversing thylakoids# induction by Low-CO2 is cia5-dependent# RNAi mutants show growth defects under low CO2# similar to Bestrophin, RFP-TM, a ubiquitous chloride channel# similar to Arabidopsis AT3G61320 and AT2G45870# part of a small multigene family# very similar to closely linked BST1 and BST3	Cre16.g662600, Cre16.g663450	2.43066	NA	NA	NA	1.54368e-16	NA	NA	NA
Cre16.g685100	XM_001691880.2			Contains PF07683, CobW_C domain# missing GTPase domain# One of three paralogous tandem genes (Cre16.g685000, Cre16.g685050, Cre16.g685100)#		3.81316	2.05635	NA	NA	1.28407e-38	6.45535e-05	NA	NA
Cre02.g080800	XM_043059233.1					3.15725	1.61275	NA	NA	3.21105e-36	0.0128275	NA	NA
Cre03.g194750	XM_043061233.1					1.69396	NA	NA	NA	3.92475e-12	NA	NA	NA
Cre09.g393950	XM_043065699.1	FTSHI3	Putative chloroplast-import FtsH-like ATPase	Similar to AAA domain of FtsH protease, but lacks peptidase domain# may function in the TIC translocon, but land plant homolog FtsHi3 forms a 1-MD complex different from that formed around Ycf2 and other FtsHi homologs		2.53938	1.54354	NA	NA	1.3804e-21	0.029232	NA	NA
Cre04.g221050	XM_043061901.1					1.99976	NA	NA	NA	1.96393e-10	NA	NA	NA
Cre16.g686250	XM_043071568.1					2.30046	NA	NA	NA	0.00246193	NA	NA	NA
Cre14.g632000	XM_043070424.1	CGE2	GrpE nucleotide release factor	Chloroplast GrpE homolog, nucleotide release factor, co-chaperone of HSP70B, chloroplast-targeted# contains an N-terminal OctotricoPeptide (octotricoPeptide) Repeat (OPR) domain#		2.57168	NA	NA	NA	4.33741e-20	NA	NA	NA
Cre16.g657200	XM_001697783.2	GOX17	Glyoxal oxidase 17	The substrate of this oxidase is unsure, as the similarity is to both glyoxal oxidases and galactose oxidases, found in fungi, bacteria, animals and plants (both use the same Tyr radical / metal mechanism)# the plant homologues are secreted, but the fate of the Chlamydomonas isoforms is uncertain# belongs to a family of 20 genes more related to each other than to their higher plant homologues, co…		4.55196	5.40262	NA	NA	2.7358e-16	1.61559e-24	NA	NA
Cre13.g606550	XM_001699033.2					2.17659	NA	NA	NA	1.70703e-07	NA	NA	NA
Cre16.g685000	XM_001691878.2			Contains PF07683, CobW_C domain# missing GTPase domain# One of three paralogous tandem genes (Cre16.g685000, Cre16.g685050, Cre16.g685100)#		4.52154	2.46367	NA	NA	9.1944e-79	4.55247e-13	NA	NA
Cre07.g346900	XM_043064481.1			Target of CRR1		10.5961	10.0019	NA	NA	0	0	NA	NA
Cre14.g621351	XM_043070187.1					2.33164	NA	NA	NA	9.41795e-15	NA	NA	NA
Cre06.g290850	XM_001695346.2					2.23941	NA	NA	NA	2.02381e-06	NA	NA	NA
Cre11.g469600	XM_043067597.1	HDA9	RPD3/HDA1 type histone deacetylase	Histone deacetylase. ChromoDB HDA3411		3.46021	NA	4.33362	NA	0.00490271	NA	1.64488e-05	NA
Cre05.g236650	XM_043062273.1		Adenylate/guanylate cyclase		Cre02.g097800	4.46617	2.18345	NA	NA	2.09486e-44	7.22569e-05	NA	NA
Cre02.g095137	XM_043059600.1	PFR1	Pyruvate ferredoxin oxidoreductase	Reversible pyruvate decarboxylation to acetyl-CoA and CO2, two ferredoxins are reduced		2.7714	3.19252	NA	NA	1.7952e-09	7.08054e-15	NA	NA
Cre02.g114500	XM_001699609.2					1.87315	NA	NA	NA	5.6642e-09	NA	NA	NA
Cre02.g085400	XM_043059321.1		Chlamydomonadale-specific family C protein	function unknown# homologs in Gonium, not Volvox		2.07412	NA	NA	NA	8.7995e-05	NA	NA	NA
Cre13.g571800	XM_043069384.1					1.78496	NA	NA	NA	1.85679e-09	NA	NA	NA
Cre07.g321800	XM_001700804.2					3.61037	5.03496	NA	NA	0.00478412	4.83464e-07	NA	NA
Cre12.g538550	XM_043068697.1					1.60293	NA	NA	NA	0.00127726	NA	NA	NA
Cre03.g187700	XM_043061134.1		DEAD/DEAH box helicase	ATP-dependent DEAD/DEAH box DNA helicase		2.7143	NA	NA	NA	1.76782e-27	NA	NA	NA
Cre06.g265300	XM_001696498.2		Chlamydomonas specific family S protein	expressed protein of unknown function# the gene interrupts histone gene cluster XII, as does highly similar and linked CSS1		9.11207	11.8237	NA	2.86428	4.38507e-09	6.6673e-16	NA	0.00012298
Cre09.g394510	XM_043065718.1					3.41052	NA	NA	NA	3.58478e-44	NA	NA	NA
Cre12.g512950	XM_001702915.2		Chromate ion transporter			2.55939	NA	1.63345	NA	1.90054e-50	NA	1.74457e-07	NA
Cre06.g255700	XM_043062695.1	NA	NA	NA	NA	2.98298	2.47552	NA	NA	4.12746e-14	3.00618e-07	NA	NA
Cre02.g109200	XM_001699662.2	OPR123	OctotricoPeptide Repeat protein 123	OctotricoPeptide (octotricoPeptide) Repeat (OPR) Protein		2.39289	NA	NA	NA	3.39136e-19	NA	NA	NA
Cre07.g339000	XM_001692329.3	RBCX2B	RuBisCO chaperone			3.02864	NA	NA	NA	1.04433e-14	NA	NA	NA
Cre11.g467650	XM_043067402.1					34.1423	19.9003	NA	NA	6.62545e-13	0.00101361	NA	NA
Cre06.g264700	XM_001696505.2		Chlamydomonas specific family S protein	expressed protein of unknown function# the gene interrupts histone gene cluster XIV, as does highly similar and linked CSS2		11.2562	13.14	NA	NA	1.94483e-13	2.1157e-18	NA	NA
Cre07.g334750	XM_043064246.1		Phosphoprotein phosphatase 2C-related			4.70336	2.83727	NA	NA	7.96542e-84	3.1803e-23	NA	NA
Cre06.g309000	XM_001691161.2	NAR1B	Formate/nitrite transporter	Inorganic carbon channel localized at chloroplast membrane# Nitrite transporter-homologue, possibly chloroplastic [PMID: 11912227, AY612639]# significant similarities with two anion transporters, the chloroplastic nitrite transporter NAR1 and formate transporters in bacteria. LCIA Induced by CO2-limiting stress but not regulated by nitrogen species through CCM1 [PMID: 15235119]	Cre01.g039150, Cre01.g049900, Cre02.g142246, Cre03.g164700, and others	5.65457	2.91363	1.8882	NA	5.18722e-98	5.01098e-16	0.00495562	NA
Cre10.g421700	XM_043066483.1	GPD4	Glycerol-3-phosphate dehydrogenase/dihydroxyacetone-3-phosphate reductase	Identified as GPDH1 (PMID 22358185)# Null-allele mutant was isolated (PMID 29743196)		1.84619	NA	NA	NA	6.18185e-06	NA	NA	NA
Cre17.g707137	XM_043072017.1					1.94918	1.56294	NA	NA	3.51851e-15	6.8961e-05	NA	NA
Cre10.g462783	XM_043067189.1					3.56117	NA	NA	NA	1.62454e-09	NA	NA	NA
Cre14.g608100	XM_043069918.1					1.86951	NA	NA	NA	0.00023237	NA	NA	NA
Cre01.g005150	XM_001702054.2	SGA1	Serine glyoxylate aminotransferase	Putative aminotransferase (class V) with homology to serine glyoxylate aminotransferases from Arabidopsis (TrEMBL: 081248) and Frillaria agrestis (GenBank AAB95218)# this is the longer and more abundant splicing variant SGA1a# both are predicted mitochondrial (TPlen 29) like orthologues in mouse, dog, X. laevis, C. elegans (plus Leishmania and Candida ?), but unlike Arabidopsis, C. merolae, D. di…		2.66862	2.02954	NA	NA	1.65395e-17	3.85624e-06	NA	NA
Cre03.g162800	XM_043060732.1	LCI1	Low-CO2-inducible membrane protein	Low-CO2-inducible gene encoding 21 kDa transmembrane protein# SOSUI prediction: signal peptide in N-terminal end and 3 transmembrane helices. Regulated by CO2 through MYB-transcription factor LCR1 [PMID: 15155888] and CCM1 [PMID: 15235119]	Cre02.g097800, Cre02.g097800, Cre03.g164600, Cre10.g459200, and others	5.48585	3.38075	NA	NA	2.81216e-35	2.15646e-09	NA	NA
Cre17.g725000	XM_043072326.1					1.42937	NA	NA	NA	0.0319502	NA	NA	NA
Cre08.g367500	XM_001696012.2	LHCSR3A	Stress-related chlorophyll a/b binding protein 2	LHCSR3.1		5.74598	4.58052	NA	NA	5.61993e-92	1.31062e-51	NA	NA
Cre16.g694500	XM_043071785.1		DnaJ-like protein	Conserved expressed protein# possible peptidase motif?		2.18214	NA	NA	NA	4.86741e-14	NA	NA	NA
Cre17.g701700	XM_001691545.2	FAB2	Plastid acyl-ACP desaturase	Plastidic acyl-ACP-like delta-9 stearate desaturase# Target of CRR1#	Cre13.g577100	1.5043	1.56823	NA	NA	0.000534724	0.000103506	NA	NA
Cre02.g088650	XM_043059379.1					2.19043	NA	NA	NA	0.000103383	NA	NA	NA
Cre14.g631750	XM_043070419.1		bZIP transcription factor	Basic-leucine zipper (bZIP) transcription factor		2.6923	1.83226	2.57829	1.71825	1.38223e-12	0.00211653	2.02433e-10	0.0194586
Cre13.g583050	XM_001693539.2		Pheophorbide a oxygenase-related protein	Contains Rieske iron-sulfur cluster domain# similar to Tic55-II# belongs to the classical family of short chain dehydrogenases [PMID: 15180984]		3.00269	NA	NA	NA	8.9953e-10	NA	NA	NA
Cre05.g242400	XM_001700853.2	PGR5	Proton-gradient related	thylakoid membrane protein involved in cyclic electron flow		2.43052	NA	NA	NA	9.64855e-07	NA	NA	NA
Cre01.g027500	XM_001689509.3					2.08538	NA	NA	NA	0.026459	NA	NA	NA
Cre12.g546100	XM_043068879.1	FAP125	Flagellar Associated Protein 125	Found in the flagellar proteome# kinesin-14 (C-terminal motor) family# Similar to Kinesin KIF17#		30.8475	20.4307	NA	NA	1.97845e-10	0.000587697	NA	NA
Cre10.g462816	XM_043067190.1					4.1189	2.74661	NA	NA	2.31298e-33	8.26947e-10	NA	NA
Cre01.g053150	XM_043059001.1	GPD3	Glycerol-3-phosphate dehydrogenase/dihydroxyacetone-3-phosphate reductase	Identified as GPDH3 (PMID 22358185)# Closely related to nearby GPDH2		2.49856	NA	-2.30489	-3.10393	0.000575584	NA	0.0274172	2.5852e-07
Cre12.g542300	XM_043068783.1	GLYK1	Glycerate kinase	related to D-glycerate 3-kinase (GLYK) [PMID: 15980259]		3.25379	1.94657	NA	NA	1.49359e-27	0.000228119	NA	NA
Cre09.g400775	XM_001697584.2	ISCA1	Iron-sulphur cluster biosynthesis family protein 1	Carrier protein, involved in Fe-S cluster trafficking# SufA/IscA homolog# very distantly related to ISCA2		1.66529	NA	NA	NA	5.28759e-05	NA	NA	NA
Cre17.g742100	XM_043072666.1					1.62818	NA	NA	NA	7.98177e-08	NA	NA	NA
Cre05.g239550	XM_043062343.1					1.71624	NA	NA	NA	8.41616e-06	NA	NA	NA
Cre17.g698233	XM_043071860.1					1.67069	NA	NA	NA	0.000778355	NA	NA	NA
Cre14.g612800	XM_043070024.1					1.5695	NA	NA	NA	1.53288e-06	NA	NA	NA
Cre03.g191250	XM_001691828.2	LCI34	Low-CO2-inducible protein 34	Low-CO2 inducible gene revealed by cDNA array analyses# probably organelle-targetted# regulated by CCM1 [PMID: 15235119]	Cre03.g188250, Cre05.g243050, Cre10.g444700, Cre13.g567950	2.07803	1.49466	NA	NA	4.64335e-27	3.14689e-05	NA	NA
Cre12.g547150	XM_043068899.1					1.5433	NA	NA	NA	0.00174911	NA	NA	NA
Cre09.g397250	XM_001694566.2	FAD5A	Palmitate delta-7 desaturase	MGDG specific palmitate delta-7 desaturase# Target of CRR1#		1.46259	1.30683	NA	NA	1.05052e-05	0.04375	NA	NA
Cre16.g682150	XM_043071455.1					2.19835	NA	NA	NA	5.00629e-05	NA	NA	NA
Cre08.g370500	XM_043065023.1					1.53846	NA	NA	NA	0.00253318	NA	NA	NA
Cre09.g407120	XM_043066198.1					3.0369	NA	NA	NA	0.000145327	NA	NA	NA
Cre08.g372200	XM_001701276.2			Target of CRR1		5.80969	4.30628	2.08546	NA	2.48446e-81	2.11968e-38	0.00142227	NA
Cre10.g460326	XM_001698544.2					4.04694	2.78907	NA	NA	1.6875e-09	0.00645477	NA	NA
Cre04.g221600	XM_001692225.2					5.05689	4.03207	NA	NA	1.76067e-20	2.07009e-08	NA	NA
Cre07.g312580	XM_043063817.1	NA	NA	NA	NA	1.64982	NA	NA	NA	0.0442823	NA	NA	NA
Cre04.g232502	XM_043062118.1					1.82198	NA	NA	NA	8.82118e-08	NA	NA	NA
Cre01.g009000	XM_001700215.2					1.57536	NA	NA	NA	0.00732851	NA	NA	NA
Cre07.g345650	XM_043064453.1	NA	NA	NA	NA	4.60715	4.26562	NA	NA	1.52803e-16	1.42185e-22	NA	NA
Cre04.g217907	XM_043061743.1		Protein of unknown function	Was initially identified as part of Flagellar Associated Protein FAP79, but gene model was later split		2.18438	1.87427	NA	NA	6.87656e-30	8.06496e-16	NA	NA
Cre05.g232850	XM_001702147.2	COX17	Mitochondrial cytochrome c oxidase assembly protein	putative cytochrome c oxidase assembly protein/Cu2+ chaperone COX17# gi 9022432# gb AF280543		1.60559	NA	NA	NA	0.000297667	NA	NA	NA
Cre03.g212977	XM_043061593.1					4.11131	2.32253	NA	NA	9.03482e-59	4.28729e-10	NA	NA
Cre12.g521000	XM_001696868.2					1.98549	NA	NA	NA	8.07573e-11	NA	NA	NA
Cre02.g103750	XM_043059762.1					1.64741	NA	NA	NA	0.031157	NA	NA	NA
Cre03.g168100	XM_001703458.2			Target of CRR1		3.39014	1.89764	NA	NA	2.4509e-19	0.0292539	NA	NA
Cre09.g407373	XM_043066204.1					2.42147	NA	NA	NA	5.64014e-12	NA	NA	NA
Cre01.g048102	XM_043058916.1				Cre13.g577100	1.98934	NA	NA	NA	2.37274e-06	NA	NA	NA
Cre10.g443050	XM_043066825.1	PFH3	Prolyl 4-hydroxylase 3	Procollagen-proline dioxygenase homolog, requires Fe2+ and ascorbate. Identified by Keskiaho et al. (27) [PMID: 17220203] as v2 C_150026# contains C-terminal ShK domain# Target of CRR1		3.55452	2.32001	1.80748	NA	3.84149e-30	1.50488e-07	0.0171002	NA
Cre08.g382850	XM_001694266.2	ISD11	Iron-sulfur protein biogenesis, desulfurase-interacting protein 11	Complex I protein (LYR family)# Similar to yeast ISD11, which forms a complex with the cys desulfurase NFS1# Localized to mitochondria#		1.6842	NA	NA	NA	0.00407758	NA	NA	NA
Cre15.g634750	XM_043070493.1					1.39575	NA	NA	NA	0.0254776	NA	NA	NA
Cre19.g750847	XM_001703573.2				Cre04.g223300, Cre06.g283750	1.75874	NA	NA	NA	0.0185184	NA	NA	NA
Cre08.g365900	XM_001696073.2	LHCSR1	Stress-related chlorophyll a/b binding protein 1	LI818r-1# involved in protection against UV-B and induced by UVR8# Low-CO2 and high-light inducible chlorophyll a/b binding protein# regulated by CCM1 [PMID: 15235119]		2.75791	NA	NA	NA	0.0431258	NA	NA	NA
Cre09.g413300	XM_001696757.2	NA	NA	NA	NA	1.96257	NA	NA	NA	3.30406e-05	NA	NA	NA
Cre17.g716650	XM_043072176.1					1.93008	NA	NA	NA	4.1083e-09	NA	NA	NA
Cre11.g478300	XM_043067675.1		S-adenosyl-L-methionine-dependent O-methyltransferase			2.19341	NA	NA	NA	0.0116808	NA	NA	NA
Cre06.g260200	XM_043062781.1		Mitochondrial substrate carrier protein	Possible 2-oxodicarboxylate carrier# highly related to plant mitochondrial carriers		2.85462	NA	NA	NA	1.70124e-23	NA	NA	NA
Cre10.g450900	XM_043066965.1					2.26672	NA	NA	NA	0.000162995	NA	NA	NA
Cre04.g221550	XM_043061909.1	CVDE1	Chlorophycean Violaxanthin De-epoxidase	Atypical chlorophycean violaxanthin de-epoxidase, not orthologous to land plant VDE# FAD-dependent oxidoreductase# located on stromal side of theylakoid		3.28712	2.51764	NA	NA	1.76791e-33	3.72887e-14	NA	NA
Cre17.g730600	XM_043072420.1					2.06615	NA	NA	NA	8.25447e-14	NA	NA	NA
Cre07.g327450	XM_001690599.2		DnaJ-like protein	DnaJ-like protein, perhaps targeted to the chloroplast (contains N-terminal extension that is predicted by ChloroP to be chloroplast transit peptide)# no homology with other proteins in protein database		1.61159	NA	NA	NA	2.25168e-05	NA	NA	NA
Cre01.g021050	XM_001689459.2	TIM22A	translocase of inner mitochondrial membrane 22 homolog	Mitochondrial import inner membrane translocase subunit of 22 kDa, belongs to TIM17/TIM22/TIM23 family. Four TIM22-related proteins are present in Arabidopsis, three in Chlamydomonas		2.35894	NA	NA	NA	6.94554e-09	NA	NA	NA
Cre10.g439450	XM_043066772.1					1.64231	2.01269	NA	NA	0.0431296	2.73774e-05	NA	NA
Cre06.g278700	XM_043063225.1		Conserved Ankyrin-Repeat Protein			2.01102	NA	NA	NA	9.06836e-07	NA	NA	NA
Cre11.g467586	XM_043067340.1					2.26968	NA	NA	NA	0.00604723	NA	NA	NA
Cre08.g378300	XM_043065213.1					1.59477	NA	NA	NA	0.00016194	NA	NA	NA
Cre02.g088551	XM_043059377.1					3.22179	NA	NA	NA	2.36999e-20	NA	NA	NA
Cre17.g720950	XM_001697059.2		3-oxo-5-alpha-steroid 4-dehydrogenase family protein	Similar to steroid 5-alpha-reductase	Cre02.g097800	6.23344	3.66111	NA	-1.94777	3.49698e-90	5.66124e-23	NA	0.0109203
Cre06.g295400	XM_001691276.2		Mitochondrial substrate carrier protein	Present in thylakoid proteome based on mass spectrometric peptide identification# mitochondrial localization assumed [PMID: 17078018]		3.30622	1.86829	NA	NA	2.08173e-30	0.000814486	NA	NA
Cre08.g368200	XM_001696092.2					1.27892	NA	NA	NA	0.0327451	NA	NA	NA
Cre14.g632350	XM_043070430.1	FAP138	Coiled-Coil Flagellar Associated Protein 138	Flagellar Associated Protein, found in the flagellar proteome		2.27707	NA	3.57208	2.31874	9.29282e-09	NA	7.14574e-36	1.21283e-09
Cre09.g394547	XM_043065719.1					2.65817	NA	NA	NA	2.86617e-28	NA	NA	NA
Cre16.g674291	XM_043071239.1					2.11492	NA	NA	NA	1.50349e-08	NA	NA	NA
Cre06.g281350	XM_043063266.1	LON1	Mitochondrial LON protease	belongs to MEROPS peptidase family S16 of ATP-dependent proteases# similar to mitochondrial LON protease homolog from Arabidopsis thaliana	Cre05.g248450	2.28109	NA	NA	NA	0.000119805	NA	NA	NA
Cre17.g710650	XM_043072070.1		Protein tyrosine kinase	Putative protein tyrosine kinase identified through multi-level HMM library for kinase classification (PMID: 17557329)		2.26502	NA	NA	NA	0.0278481	NA	NA	NA
Cre01.g003950	XM_043058161.1					2.55953	1.55563	NA	NA	8.65852e-22	0.0276042	NA	NA
Cre03.g167300	XM_043060812.1					2.00537	NA	NA	NA	0.00379374	NA	NA	NA
Cre10.g422550	XM_001702539.3					2.31032	2.48124	NA	NA	9.59996e-06	1.38972e-06	NA	NA
Cre08.g365500	XM_043064918.1					1.53957	NA	NA	NA	0.00865603	NA	NA	NA
Cre02.g106300	XM_043059807.1					1.7752	NA	NA	NA	1.6693e-05	NA	NA	NA
Cre09.g397450	XM_043065847.1					1.70635	NA	NA	NA	3.21102e-06	NA	NA	NA
Cre03.g203121	XM_001699386.2					1.43293	NA	NA	NA	0.00356665	NA	NA	NA
Cre02.g118400	XM_043060013.1	ZCP2	Zn chaperone	Contains PF02492, CobW nucleotide-binding domain#		2.26466	NA	NA	NA	0.00452393	NA	NA	NA
Cre01.g015300	XM_001689411.2					1.5073	NA	NA	NA	0.0325952	NA	NA	NA
Cre16.g675100	XM_043071264.1	CPLD53	Conserved in the Plant Lineage and Diatoms	Target of CRR1		2.43569	2.75628	NA	NA	3.38228e-10	4.70221e-15	NA	NA
Cre10.g426050	XM_043066552.1		putative C-terminal peptidase	Possible C-terminal peptidase based on conserved domains#		2.65113	NA	NA	NA	2.68533e-20	NA	NA	NA
Cre06.g271100	XM_001696440.2	CDKG1	Cyclin dependent kinase	Chlamydomonas specific# SDSTIRE motif. Novel CDK subfamily		1.44333	NA	NA	NA	0.00108853	NA	NA	NA
Cre02.g097950	XM_043059665.1					2.47738	NA	NA	NA	1.55041e-16	NA	NA	NA
Cre09.g389319	XM_043065504.1					1.8008	NA	NA	NA	9.59996e-06	NA	NA	NA
Cre10.g444183	XM_043066843.1					5.75448	4.49049	NA	NA	1.12823e-20	2.66195e-17	NA	NA
Cre10.g434650	XM_001702598.2	CTR3	Copper transport accessory protein	Copper transport related# high similarity to CTR type copper ion transporter CTR2 (q.v.), of which it is a close neighbour in the genome (33.5 kb away)# has the motif MxxxM-X13-GxxxG per Vinzenz Unger, but appears to lack TM2 and TM3# appears to have cleavable signal sequence# putative copper transport accessory protein# Similarity to N-terminal soluble domain of CTR2# does not rescue yeast ctr1 …		5.09827	5.44027	NA	NA	1.13196e-226	1.63994e-243	NA	NA
Cre07.g340850	XM_001692481.2	CYP743A2	Cytochrome P450, CYP197 superfamily	Cytochrome P450-like protein. Cytochrome P450s are involved in the oxidative degradation of various compounds. Particularly well known for their role in the degradation of environmental toxins and mutagens. Structure is mostly alpha, and binds a heme cofactor. The CYP711 clan includes CYP711A1 of Arabidopsis (MAX1). This gene product makes a carotenoid-derived branch inhibiting hormone. The CYP74…		3.265	1.84149	NA	NA	5.80887e-32	0.000660784	NA	NA
Cre16.g693203	XM_043071755.1					2.05188	NA	NA	NA	6.58768e-12	NA	NA	NA
Cre13.g591350	XM_043069769.1		Major facilitator superfamily transporter	Permease		2.30409	NA	NA	NA	2.60718e-30	NA	NA	NA
Cre16.g673001	XM_001695867.2	FAD4	Fatty acide desaturase 4	Fatty acid desaturase 4 (delta3 trans)# Low-CO2 inducible protein 2# Was identified in clone 215 in [PMID: 8756610] and subsequently named LCI2#		2.24278	NA	NA	NA	1.26603e-12	NA	NA	NA
Cre13.g565260	XM_043069254.1					2.02246	NA	NA	NA	2.95205e-07	NA	NA	NA
Cre03.g206250	XM_043061506.1					1.68598	NA	NA	NA	0.00184003	NA	NA	NA
Cre07.g333500	XM_001691080.2					1.69174	NA	NA	NA	6.05243e-06	NA	NA	NA
Cre02.g095000	XM_001699805.2	PLA2	Phospholipase A2	phospholipase A2 protein, similar to Arabidopsis thaliana At4g29460		1.84186	NA	NA	NA	0.00174684	NA	NA	NA
Cre10.g451950	XM_001698466.2	AAT1	Alanine aminotransferase	Alanine aminotransferase (EC 2.6.1.2)# CO2-responsive gene# predicted mitochondrial by Target-P [PMID: 8883380]		1.81523	NA	NA	NA	8.41616e-06	NA	NA	NA
Cre06.g263550	XM_043062830.1	SELU1	SELU homolog	Similar to selenoprotein SELU, but lack selenocysteine residue# R53.5-related# low-CO2-inducible protein 7, regulated by CCM1 [PMID: 15235119]# identified in the flagellar and basal body proteome [PMID: 15137946] and upregulated by deflagellation		3.66778	NA	NA	NA	3.67383e-54	NA	NA	NA
Cre17.g717300	XM_043072190.1		Dual-Specificity Protein Phosphatase	similar to PTP genes# protein-tyrosine phosphatase		1.40404	NA	NA	NA	0.00417685	NA	NA	NA
Cre06.g303300	XM_001691356.2	CYN37	Cyclophilin 37	Peptidyl-prolyl cis-trans isomerase (rotamase), cyclophilin type [PMID: 15051864, PMID:15047905]# similar to At5g35100 (AtCYP28)# possibly directed to chloroplast thylakoid lumen		1.5706	NA	NA	NA	0.013418	NA	NA	NA
Cre02.g092250	XM_043059450.1	FKB42	Peptidyl-prolyl cis-trans isomerase, FKBP-type	Multi-domain protein, with a FKBP-type peptidyl-prolyl cis-trans isomerase (EC 5.2.1.8, PPIase, Rotamase, immunophilin), a TPR repeat, a calmodulin-binding site and, a transmembrane region [PMID: 15701785]# conserved in plants and red algae	Cre02.g097800	3.86459	NA	NA	NA	5.51991e-35	NA	NA	NA
Cre08.g363400	XM_043064868.1					1.7351	NA	NA	NA	0.010963	NA	NA	NA
Cre11.g467724	XM_001701118.2					1.75025	NA	NA	NA	0.0136758	NA	NA	NA
Cre01.g053950	XM_043059014.1				Cre06.g307500, Cre10.g452800	3.58121	NA	NA	NA	9.00631e-58	NA	NA	NA
Cre07.g346950	XM_043064484.1			Target of CRR1		7.42333	8.13648	NA	NA	6.36997e-240	3.60668e-266	NA	NA
Cre06.g260150	XM_043062780.1	FAP393	Flagellar Associated Protein 393	Conserved Protein with S-adenosylmethionine-dependent methyltransferase Domain		1.95558	NA	NA	NA	0.00842132	NA	NA	NA
Cre12.g489900	XM_001691064.2		Adenylate/guanylate cyclase	Protein with domain similar to isoform A [Drosophila melanogaster]		2.5149	NA	NA	NA	1.29446e-27	NA	NA	NA
Cre06.g311550	XM_043063804.1					1.4126	NA	NA	NA	0.0381168	NA	NA	NA
Cre14.g627950	XM_043070325.1		3-oxo-5-alpha-steroid 4-dehydrogenase family protein	Similar to steroid 5-alpha-reductase		1.8101	NA	NA	NA	0.00676116	NA	NA	NA
Cre13.g564850	XM_043069244.1					1.49254	NA	NA	NA	0.0445901	NA	NA	NA
Cre09.g407350	XM_043066203.1		N-acetyltransferase	Related to GCN5# a SOUL heme-binding protein with chaperonin Cpn6 conserved site. May have acetyl-CoA carboxylase activity		3.86386	NA	NA	NA	0.000133675	NA	NA	NA
Cre05.g236039	XM_001697755.2			Target of CRR1		9.32037	9.88005	NA	NA	1.11541e-288	1.16223e-235	NA	NA
Cre10.g446200	XM_001698416.2					1.70291	NA	NA	NA	0.00127726	NA	NA	NA
Cre05.g232200	XM_043062147.1	NDA3	Mitochondrial NADH dehydrogenase	NADH:quinone reductase (non-electrogenic)		1.55999	NA	NA	NA	0.00096022	NA	NA	NA
Cre13.g577100	XM_001693730.2	ACP2	Acyl-carrier protein 2		Cre01.g005813, Cre01.g048102, Cre02.g142351, Cre02.g146250, and others	1.53845	NA	NA	NA	0.014015	NA	NA	NA
Cre03.g163400	XM_043060743.1					2.11272	NA	NA	NA	3.44264e-08	NA	NA	NA
Cre01.g003950	XM_043058162.1					2.36779	NA	NA	NA	0.000367924	NA	NA	NA
Cre07.g349600	XM_001692535.2	ISCA2	Iron-sulphur cluster biosynthesis family protein 2	Carrier protein, involved in Fe-S cluster trafficking# A-type scaffold protein, similar to HesB/YadR#		1.73941	NA	NA	NA	4.57132e-05	NA	NA	NA
Cre06.g278250	XM_043063170.1					6.17058	6.98472	NA	NA	0.00804272	0.00162537	NA	NA
Cre09.g393900	XM_001694542.2		Putative GTP cyclohydrolase	Putative bifunctional GTP cyclohydrolase II/3,4-dihydroxy-2-butanone-4-phosphate synthase, riboflavin (vitamin B2) biosynthesis# RIBA. Catalyzes the first committed step in riboflavin biosynthesis		2.33542	1.75554	NA	NA	6.22389e-13	0.00114331	NA	NA
Cre11.g467623	XM_043067376.1					1.87887	NA	NA	NA	0.0175233	NA	NA	NA
Cre03.g213201	XM_043061595.1	CCS2	Cytochrome c assembly facor	OctotricoPeptide (octotricoPeptide) Repeat (OPR) Protein# mutant lacks cytochrome b6f and cytochrome c6 and shows reduced accumulation of Ccs1 protein# gb|AGD80573.1		2.55481	NA	NA	NA	3.78162e-39	NA	NA	NA
Cre14.g630895	XM_043070395.1					23.573	NA	21.3499	NA	6.10242e-06	NA	0.000224277	NA
Cre04.g222800	XM_001692140.2	LCID1	Low-CO2 inducible protein D	Homologous to limiting-CO2 inducible proteins LCIB and LCIC [PMID: 15235119] and to LCIE [PMID 16777959, 20660228]# part of the CAH1/2 cluster of inversely repeated CO2 responsive genes# LCID and CCP2 are located in head-to-head orientation# regulated by CCM1 [PMID 16777959]	Cre06.g307500	5.85962	3.77571	NA	NA	4.84239e-121	3.04159e-39	NA	NA
Cre06.g278650	XM_043063224.1			null-allele mutant was isolated (PMID 29743196)		1.80571	NA	NA	NA	9.97659e-08	NA	NA	NA
Cre11.g467679	XM_001698695.2					2.99533	NA	NA	NA	7.6564e-26	NA	NA	NA
Cre12.g527250	XM_001696824.2					3.96805	2.53591	NA	NA	2.39223e-31	7.58146e-09	NA	NA
Cre16.g694000	XM_043071770.1					1.56036	NA	NA	NA	0.00276651	NA	NA	NA
Cre16.g674602	XM_043071246.1	NA	NA	NA	NA	2.15093	NA	2.3768	NA	0.00153272	NA	0.000101014	NA
Cre07.g346850	XM_043064480.1					11.8632	12.8502	NA	NA	6.35262e-235	1.22485e-69	NA	NA
Cre09.g398956	XM_043065914.1					3.6176	NA	NA	NA	0.0412339	NA	NA	NA
Cre10.g466500	XM_001698590.2	CPL12	glyoxylase family protein; Conserved in plant lineage	Glyoxylase family protein - has a strong match with lactoylglutathione lyase of Arabidopsis		2.34015	NA	NA	NA	3.21102e-06	NA	NA	NA
Cre04.g228850	XM_043062066.1					1.63975	NA	NA	NA	0.00288827	NA	NA	NA
Cre10.g463500	XM_043067201.1					5.56515	3.1905	NA	NA	2.59395e-46	1.17065e-10	NA	NA
Cre12.g493200	XM_043067952.1					2.3724	NA	NA	-2.14206	3.02727e-09	NA	NA	6.50556e-06
Cre12.g547050	XM_043068898.1					2.88312	1.76398	NA	NA	1.26934e-19	0.0108027	NA	NA
Cre10.g466150	XM_043067257.1					2.0035	NA	NA	NA	0.000184901	NA	NA	NA
Cre16.g655500	XM_043070886.1					2.16303	NA	NA	NA	5.3718e-12	NA	NA	NA
Cre01.g007500	XM_043058226.1		Sodium:solute symporter	Sodium:solute symporter, possibly a high-affinity choline or Na+/proline symporter		3.23725	NA	NA	NA	0.000108788	NA	NA	NA
Cre10.g444216	XM_043066844.1					5.61236	4.07786	NA	NA	3.36388e-18	4.73372e-14	NA	NA
Cre14.g609500	XM_043069950.1		PWR motif protein	Belongs to a family of 14 Chlamydomonas genes with similarity to DUF506 proteins (plant-specific, unknown function)# contains pfam04720: PDDEXK_6, distant homologues of the PD-(D/E)XK nuclease superfamily# the PWR family name comes from the perfectly conserved PWR motif shared between the Chlamydomonas and plant proteins# many genes in the family show clustering on chromosomes 3, 14 and 16# there…		3.4084	3.08514	NA	NA	4.02519e-23	5.91563e-17	NA	NA
Cre04.g213950	XM_043061647.1		Scavenger receptor cysteine rich (SRCR) protein	Scavenger receptor cysteine-rich protein# contains ligand-binding SRCR domain found in speract/scavenger receptor (PMID: 14995912)		2.12585	NA	NA	NA	0.00299817	NA	NA	NA
Cre02.g084400	XM_001701668.2	PFH9	Prolyl 4-hydroxylase 9	Procollagen-proline dioxygenase homolog, requires Fe2+ and ascorbate # contains C-terminal ShK domain# next to PFH10# Target of CRR1		5.93281	6.65804	NA	NA	7.19401e-90	1.09369e-119	NA	NA
Cre11.g481104	XM_043067737.1					3.73124	1.94271	NA	NA	2.11818e-45	4.65294e-05	NA	NA
Cre06.g299500	XM_043063571.1					3.80457	2.54733	NA	NA	5.74244e-18	3.05549e-05	NA	NA
Cre12.g544450	XM_043068839.1		Predicted protein of CSE family	Belongs to family E of Chlamydomonadale-specific proteins, found in clusters, mostly on chromosome 8 and carrying two Ser/Pro-rich domains# function unknown but members have been found in the flagellar proteome		2.74186	2.70544	3.44916	3.41273	1.45967e-13	1.20402e-15	7.14882e-27	9.29107e-31
Cre03.g203569	XM_043061429.1					4.76452	4.28125	NA	NA	2.62935e-24	1.01638e-21	NA	NA
Cre10.g422876	XM_043066507.1	NA	NA	NA	NA	3.71734	NA	NA	NA	0.000148083	NA	NA	NA
Cre16.g660800	XM_001697811.2	TIM44	Mitochondrial inner membrane translocase subunit	Similar to mitochondrial import inner membrane translocase subunit TIM44		1.68322	NA	NA	NA	0.000173801	NA	NA	NA
Cre10.g430800	XM_043066642.1					1.76035	NA	NA	NA	3.84376e-05	NA	NA	NA
Cre01.g008550	XM_043058250.1					2.78723	NA	NA	NA	8.33931e-14	NA	NA	NA
Cre02.g143550	XM_001694932.2	ELIP3	Early light-induced LHC-like protein	belongs to chlorophyll A-B binding protein superfamily, ELIP family		2.89579	NA	NA	NA	1.09338e-27	NA	NA	NA
Cre03.g206452	XM_043061512.1					2.63462	NA	NA	NA	3.34413e-22	NA	NA	NA
Cre09.g415500	XM_001696772.2	TCA1	Translation factor for chloroplast petA RNA	Required for translation of the chloroplast petA RNA (see PMID: 11560891 & PMID: 17494733)		1.55467	NA	NA	NA	0.00123142	NA	NA	NA
Cre17.g737800	XM_043072584.1	NA	NA	NA	NA	1.79465	NA	NA	NA	1.28564e-06	NA	NA	NA
Cre01.g038250	XM_001689607.2	SDC1	Serine decarboxylase	Serine decarboxylase involved in ethanolamine production for PtdEtn biosynthesis		1.32611	NA	NA	NA	0.0299288	NA	NA	NA
Cre03.g146447	XM_043060456.1			Target of CRR1		1.62721	NA	NA	NA	1.14693e-07	NA	NA	NA
Cre02.g115150	XM_001699833.1					1.55673	NA	NA	NA	0.00219063	NA	NA	NA
Cre16.g692901	XM_043071750.1		Putative metallochaperone	Contains PF02492, CobW nucleotide-binding domain#	Cre09.g415700	2.00124	1.44583	NA	NA	6.29897e-13	0.0453078	NA	NA
Cre03.g144987	XM_043060403.1					1.43507	NA	NA	NA	0.000685757	NA	NA	NA
Cre13.g602750	XM_043069808.1					1.53249	NA	NA	NA	5.9621e-05	NA	NA	NA
Cre02.g085450	XM_001701677.2	CPX1	Coproporphyrinogen III oxidase	Coproporphyrinogen III oxidase, chloroplast precursor# GI:837299# CPO1# HEM13# HEM6 [PMID: 15849308]# Predicted chloroplast transit peptide 1-31# Target of CRR1		2.31841	2.51871	NA	NA	2.9615e-13	3.83393e-17	NA	NA
Cre06.g278194	XM_001697948.2	FAP236	Flagellar Associated Protein 236	Identified in proteome of basal body as FAP236# Related to SAXO2 in humans#		1.63326	NA	NA	NA	0.000604404	NA	NA	NA
Cre06.g260450	XM_043062785.1	LCI20	Putative 2-oxoglutarate/malate translocator	possibly chloroplast-located dicarboxylate transporter, homologous to AtDCT1/2 [PMID:7873543]# Low-CO2 Inducible gene revealed by cDNA array analyses# regulated by CCM1 [PMID: 15235119]# conserved in green lineage	Cre06.g283750, Cre06.g309000, Cre16.g662600	4.29123	2.09852	NA	NA	9.36915e-89	2.05087e-09	NA	NA
Cre08.g380000	XM_043065246.1		UbiE/COQ5 methyltransferase family protein	UbiE/COQ5 methyltransferase family		1.52742	1.66465	NA	NA	0.0269356	0.00253169	NA	NA
Cre16.g669525	XM_043071132.1	NA	NA	NA	NA	1.97584	NA	NA	NA	1.6105e-08	NA	NA	NA
Cre16.g650350	XM_001698196.3					1.85396	NA	NA	NA	7.37125e-05	NA	NA	NA
Cre12.g555700	XM_043069083.1		DnaJ-like protein	DnaJ-like protein# perhaps targeted to chloroplast, since it contains N-terminal extension which is predicted by ChloroP to be chloroplast transit peptide# no similarity to other proteins in protein database# contains N-terminal J-domain (pfam226)		4.19347	NA	NA	NA	3.15734e-08	NA	NA	NA
Cre05.g248300	XM_043062552.1	NRAMP4	Manganese/metal transporter, NRAMP homolog	Similarity to NRAMP Eukaryotic group I subfamily, specifically expressed during Fe limitation#		2.40714	NA	NA	NA	2.11361e-07	NA	NA	NA
Cre07.g341952	XM_001692366.2					1.85416	NA	NA	NA	0.000317013	NA	NA	NA
Cre16.g662600	XM_001697900.2	BST1	Bestrophin 1	Thylakoid membrane protein with 4 transmembrane helices, probably pentameric# present in pyrenoid-traversing thylakoids# induction by Low-CO2 is cia5-dependent# RNAi mutants show growth defects under low CO2# similar to Bestrophin, RFP-TM, a ubiquitous chloride channel# similar to Arabidopsis AT3G61320 and AT2G45870# part of a small multigene family# very similar to closely linked BST2 and BST3	Cre01.g014000, Cre01.g027550, Cre01.g042800, Cre02.g111450, and others	3.76618	NA	NA	NA	1.15011e-25	NA	NA	NA
Cre03.g171950	XM_043060894.1	PEPC2	Phosphoenolpyruvate carboxylase 2	PEP carboxylase, isoform 2 [Accession number AAS01721]#		2.29796	NA	NA	NA	1.405e-12	NA	NA	NA
Cre12.g559600	XM_043069155.1	NA	NA	NA	NA	33.1071	22.0449	NA	NA	3.96707e-12	9.8691e-05	NA	NA
Cre09.g397475	XM_043065848.1			null-allele mutant was isolated (PMID 29743196)		2.73354	NA	NA	NA	7.99764e-06	NA	NA	NA
Cre08.g367400	XM_043064961.1	LHCSR3B	Stress-related chlorophyll a/b binding protein 3	LHCSR3.2		5.80831	4.6897	NA	NA	6.38486e-88	5.04549e-51	NA	NA
Cre06.g278118	XM_043063070.1					22.5794	NA	22.3912	NA	2.048e-08	NA	1.00885e-07	NA
Cre12.g485600	XM_043067831.1	SNRK2M	snRK1 family in Chlamydomonas, subgroup 2	Mediates abiotic stress responses		3.22741	1.67456	NA	-1.56052	1.43e-55	0.000155565	NA	0.00430193
Cre01.g029600	XM_043058615.1					2.27922	1.82208	NA	NA	2.40865e-09	0.00215575	NA	NA
Cre06.g281300	XM_001695390.2					1.73772	NA	NA	NA	0.0250022	NA	NA	NA
Cre06.g298150	XM_043063547.1			null-allele passenger mutation was isolated (PMID 29743196)		2.24449	NA	NA	NA	4.65442e-09	NA	NA	NA
Cre03.g204465	XM_043061456.1		GT90 family protein 36			2.16487	NA	NA	NA	0.0111752	NA	NA	NA
Cre06.g289300	XM_043063395.1					3.10294	NA	4.71972	2.93616	0.00676116	NA	1.76989e-09	5.09448e-05
Cre08.g360950	XM_043064813.1					1.68339	NA	NA	NA	0.00751298	NA	NA	NA
Cre16.g652600	XM_043070827.1					4.65592	2.70782	NA	NA	7.99782e-30	3.84e-06	NA	NA
Cre10.g451600	XM_043066979.1		Lectin-domain glycosyl hydrolase	Scavenger receptor cysteine-rich protein, to form a very large protein with multiple C-type lectin domains and a glycoside hydrolase family 18 domain# part of a group of 5 closely-related SRR proteins.		9.85208	NA	8.65715	NA	0.000313684	NA	0.00994693	NA
Cre05.g234647	XM_001700597.2					2.11613	NA	NA	NA	0.00254417	NA	NA	NA
Cre14.g611800	XM_043070001.1					1.74223	NA	NA	NA	0.000118505	NA	NA	NA
Cre02.g143650	XM_043060250.1					4.10547	2.37781	NA	NA	1.3893e-57	2.43231e-11	NA	NA
Cre10.g423200	XM_043066514.1					2.00593	NA	NA	NA	3.51683e-15	NA	NA	NA
Cre09.g391901	XM_043065613.1					2.75459	NA	NA	NA	1.53667e-06	NA	NA	NA
Cre01.g053850	XM_043059012.1					2.3049	NA	NA	NA	6.8983e-07	NA	NA	NA
Cre09.g395732	XM_043065771.1					4.54827	1.99616	NA	NA	6.29035e-56	0.000547119	NA	NA
Cre14.g631950	XM_043070423.1					3.27688	NA	NA	NA	3.43091e-06	NA	NA	NA
Cre07.g351950	XM_043064576.1	ZRT1	Zinc-nutrition responsive transporter	Similarity to ZIP Subfamily I# expression specific to Zn deficiency# constitutive expression in a CRR1_cys mutant coincident with zinc accumulation#		5.6063	5.78988	NA	-2.25297	3.97997e-41	1.95894e-16	NA	0.00103362
Cre16.g676537	XM_043071303.1					2.45399	NA	NA	NA	6.1848e-07	NA	NA	NA
Cre11.g467527	XM_001701376.2			Target of CRR1		1.95376	2.132	NA	NA	8.82666e-12	4.01796e-16	NA	NA
Cre09.g399663	XM_043065945.1	FXL4	FixL-like PAS domain protein	FixL like homolog 4 (FXL). PAS region shows high identity to Rhizobial FixL proteins.		23.1528	NA	21.2289	NA	5.30023e-06	NA	0.000150543	NA
Cre02.g105800	XM_043059800.1					2.21584	NA	NA	NA	6.58768e-12	NA	NA	NA
Cre07.g353250	XM_043064602.1					1.85285	NA	NA	NA	5.88311e-06	NA	NA	NA
Cre01.g000150	XM_043058072.1	ZRT2	Zinc-nutrition responsive permease transporter	Similarity to ZIP Subfamily I# expression specific to Zn deficiency# constitutive expression in a CRR1_cys mutant coincident with zinc accumulation#		4.82397	4.37162	NA	NA	9.76905e-84	1.62907e-63	NA	NA
Cre11.g467730	XM_043067493.1					1.88283	NA	NA	NA	0.0105913	NA	NA	NA
Cre06.g255800	XM_043062697.1					3.11758	2.87864	NA	NA	4.46334e-13	1.18206e-09	NA	NA
Cre09.g409550	XM_043066241.1					2.3072	NA	NA	NA	6.80131e-12	NA	NA	NA
Cre03.g202950	XM_043061410.1	CRX1	Calredoxin 1	Ca-dependent sensor, redox-related signaling, chloroplast localized		1.7459	NA	NA	NA	0.00127558	NA	NA	NA
Cre11.g467672	XM_043067424.1					2.54997	2.51576	NA	NA	0.0266173	0.028473	NA	NA
Cre17.g740050	XM_043072624.1					4.04323	3.42282	NA	NA	0.000442821	5.8645e-06	NA	NA
Cre09.g391541	XM_001694681.2					1.40972	NA	NA	NA	0.0449392	NA	NA	NA
Cre13.g607600	XM_001699048.2		Similar to riboflavin biosynthesis protein RibF			1.71706	NA	NA	NA	6.89875e-05	NA	NA	NA
Cre02.g078300	XM_001701606.2	GPX1	Glutathione peroxidase 1, selenoprotein	Selenocysteine in position 53# most similar to plant homologues, that have a Cys at the corresponding position# contains a SECIS element in 3'-UTR		2.00731	NA	NA	NA	1.86186e-11	NA	NA	NA
Cre07.g320350	XM_001700791.2		Chloroplast DnaJ-like protein 5	Contains N-terminal J-domain (pfam226) and bacterial-type Ferredoxin domain (COG1141, [4Fe4S])# in different clade than CDJ3 and CDJ4		1.55854	NA	NA	NA	0.00332324	NA	NA	NA
Cre04.g232602	XM_001703645.2	GRX4	Glutaredoxin 4, CGFS type	Glutaredoxin 4, CGFS type, probably cytosolic, contains 2 glutaredoxin modules		1.97503	NA	NA	NA	8.0536e-13	NA	NA	NA
Cre12.g547100	XM_001693919.2	CGL2	putative methyltransferase	Conserved in the Green Lineage		3.20202	2.5504	NA	NA	6.29744e-11	6.4333e-05	NA	NA
Cre03.g151950	XM_001695604.2	LZY1B	Zygote-specific Cys-rich small protein	late zygote protein# the mRNA appears at about 90 min post fusion# possibly secreted# cysteine-rich# originally called class V [PMID: 1552907# Genbank S90874]# pseudogene duplicate LYZ1A is in tandem		1.97214	2.27697	NA	NA	0.000120801	2.24074e-07	NA	NA
Cre11.g467540	XM_043067295.1	GOX7	Glyoxal oxidase 7	The substrate of this oxidase is unsure, as the similarity is to both glyoxal oxidases and galactose oxidases, found in fungi, bacteria, animals and plants (both use the same Tyr radical / metal mechanism)# the plant homologues are secreted, but the fate of the Chlamydomonas isoforms is uncertain# belongs to a family of 20 genes more related to each other than to their higher plant homologues, co…		5.66722	5.73742	NA	NA	1.09206e-52	1.01573e-52	NA	NA
Cre17.g710600	XM_043072069.1		Protein tyrosine kinase			2.96329	NA	NA	NA	0.0310229	NA	NA	NA
Cre02.g143600	XM_043060244.1	FEE1	Feruloyl esterase	Hydrolyzes feruloyl-polyssaccharide bond in the presence of water. Ferulate/ferulic acid,a derivative of trans-cinnamic acid, is an organic compound that is an abundant phenolic phytochemical found in plant cell walls		1.705	NA	NA	NA	0.000785263	NA	NA	NA
Cre10.g452800	XM_001698292.2	LCIB1	Low-CO2-inducible protein B	low-CO2 inducible protein# homologous to LCIC with which it forms a complex# regulated by CCM1# LCIB is indispensable for the CO2-concentrating mechanism especially under low-CO2 conditions# localization is diffuse in chloroplast stroma under high-CO2 and low-CO2 conditions, but aggregated around pyrenoid as ring-like structure under very low-CO2 conditions# LCIB expression is also detected under…	Cre01.g053950, Cre06.g307500, Cre06.g307500, Cre16.g663450	2.36757	NA	NA	NA	1.50929e-06	NA	NA	NA
Cre18.g748547	XM_001695099.2					1.8189	NA	NA	NA	1.76908e-06	NA	NA	NA
Cre03.g160750	XM_043060695.1	MTP3	Metal Transport Protein 3	Cation efflux transporter, group 4 CDF family# Mn2+, Co2+ and Zn2+ transporter# next to MTP2# Confers tolerance to excess Mn# similarity to MTP2/9/10/11 from A. thaliana# Suppresses Mn sensitivity of pmr1 yeast mutant and partially suppresses Zn and Co sensitivity of zrc1 cot1 yeast mutant#		1.79313	NA	3.42532	1.88911	0.00241504	NA	5.56057e-36	5.0241e-06
Cre02.g095076	XM_043059545.1		Major facilitator superfamily transporter	Matsuo et al.'s (2008) roc39 (rhythm of chloroplast 39) circadian bioluminescence rhythm mutant locus maps here [PMID: 18334618]		1.60615	NA	1.66508	NA	0.000727388	NA	0.00024519	NA
Cre07.g334900	XM_043064250.1					1.90966	NA	NA	NA	4.91442e-06	NA	NA	NA
Cre17.g700050	XM_043071899.1					3.02588	NA	NA	NA	1.0865e-05	NA	NA	NA
Cre04.g223300	XM_001692145.2	CCP1	Low-CO2-inducible chloroplast envelope protein	low-CO2-inducible 36kDa chloroplast envelope protein (LIP36-1), CO2-responsive gene# related to mitochondrial substrate carrier proteins# CCP1 and LCIE are located in head-to-head orientation, like nearby CCP2 and LCID# regulated by CCM1 [PMID: 15235119]# involved in acclimation to changing CO2 concentrations	Cre01.g033400, Cre01.g051900, Cre02.g100200, Cre03.g144967, and others	5.52741	3.43291	NA	NA	7.8427e-106	6.05178e-30	NA	NA
Cre03.g155001	XM_043060579.1	ISA1	Isoamylase, starch debranching enzyme 1	Misplaced, loosely branched chains are trimmed by this DBE from a maturing structure to allow polysaccharide crystallization/ Posewitz et al. 24 [PMID: 1526933] showed that the STA7 locus corresponds to this gene. Mutants at this locus are starch-deficient#		2.36087	NA	NA	NA	5.39541e-24	NA	NA	NA
Cre04.g217903	XM_043061739.1					1.82335	NA	NA	NA	5.34595e-05	NA	NA	NA
Cre10.g434350	XM_001702418.2	CTR2	CTR type copper ion transporter	Similarity to fungal CTR family# expression increases during Cu deficiency, regulated by CRR1# localized to plasma membrane# gene rescues yeast _ctr1 mutant# Fits the pattern for TM2 and TM3: MxxxM-X13-GxxxG per Vinzenz Unger#		6.68154	4.93037	NA	NA	3.22675e-239	6.90667e-123	NA	NA
Cre13.g586850	XM_043069681.1					3.16832	NA	NA	NA	4.84499e-45	NA	NA	NA
Cre01.g020750	XM_001689457.2					1.75895	NA	NA	NA	9.82493e-08	NA	NA	NA
Cre04.g222750	XM_001692236.2	CCP2	Low-CO2-inducible membrane protein	related to mitochondrial substrate carrier proteins# Chen et al. 1997 [PMID: 9159951]# reproted to be localized in chloroplast . CCP2 and LCID are located in head-to-head orientation, like nearby CCP1 and LCIE# involved in acclimation to changing CO2 concentrations		5.38455	2.68811	1.89353	NA	7.87693e-66	2.91831e-09	0.0323482	NA
Cre03.g146547	XM_001695650.2					1.70796	NA	1.67054	NA	0.00250318	NA	0.0126494	NA
Cre02.g098700	XM_043059675.1					2.43125	NA	NA	NA	0.010305	NA	NA	NA
Cre12.g560668	XM_043069170.1			null-allele mutant was isolated (PMID 29743196)		1.68808	NA	NA	NA	0.00234769	NA	NA	NA
Cre13.g587250	XM_043069687.1					2.51857	NA	NA	NA	8.55904e-13	NA	NA	NA
Cre16.g668600	XM_001699113.2					2.37309	NA	NA	NA	9.78039e-13	NA	NA	NA
Cre02.g096700	XM_043059645.1					3.94096	2.05235	NA	NA	4.49197e-48	1.10839e-05	NA	NA
Cre02.g106050	XM_043059804.1					2.30586	NA	NA	NA	2.35883e-07	NA	NA	NA
Cre17.g698400	XM_001691740.2	LCI31	Low-CO2-inducible protein 31	Low-CO2 inducible gene revealed by cDNA array analyses# regulated by CCM1 [PMID: 15235119]		2.85708	NA	NA	NA	4.08237e-36	NA	NA	NA
Cre12.g561100	XM_043069174.1					2.65908	NA	NA	NA	1.19881e-22	NA	NA	NA
Cre17.g717400	XM_043072192.1	NA	NA	NA	NA	1.76659	NA	NA	NA	0.000425373	NA	NA	NA
Cre06.g264100	XM_043062840.1					1.95412	NA	2.23656	NA	0.000450701	NA	1.71505e-06	NA
Cre11.g479900	XM_001697331.3					2.09346	NA	NA	NA	1.83685e-13	NA	NA	NA
Cre17.g720400	XM_001697054.2	HMA1	heavy metal transporting ATPase	Heavy metal transporting ATPase (HMA), P-type ATPase superfamily, membrane protein# Ortholog of HMA1 from A. thaliana# Like AtHMA1, the Chlamydomonas protein has an uncharacteristic Ser/Pro/Cys motif in the sixth transmembrane domain instead of the common Cys-Pro-Cys/His/Ser motif of HMAs [PMID: 15710683].		1.51251	NA	NA	NA	0.0103353	NA	NA	NA
Cre16.g651050	XM_001698190.2	CYC6	Cytochrome c6	cytochrome c6, chloroplast precursor (Cyt c553) (Cyt c552) (PETJ) [PMID: 3036842# PMID: 1714451]	Cre03.g189550, Cre04.g217921, Cre04.g225050, Cre05.g234600, and others	11.7538	13.1549	NA	NA	0	2.41519e-164	NA	NA
Cre09.g406983	XM_043066192.1	NA	NA	NA	NA	1.45581	NA	NA	NA	0.000715923	NA	NA	NA
Cre17.g736511	XM_043072555.1	NA	NA	NA	NA	5.11731	NA	NA	-5.07336	6.61697e-08	NA	NA	7.56855e-07
Cre03.g160700	XM_043060694.1					2.77684	NA	NA	-2.37782	5.53107e-05	NA	NA	0.0120044
Cre14.g623650	XM_001692676.2		Alcohol dehydrogenase	Alcohol dehydrogenase, zinc-containing		2.90687	NA	NA	NA	1.36496e-08	NA	NA	NA
Cre26.g756747	XM_043072975.1				Cre02.g097800	6.1098	4.07794	NA	-2.54302	1.97755e-30	2.79446e-10	NA	0.0207391
Cre12.g521400	XM_001697000.3					1.88742	NA	NA	NA	1.61417e-11	NA	NA	NA
Cre12.g521700	XM_043068386.1	SSS1A	Soluble starch synthase IA	ADP-glucose alpha-1,4 glucane alpha-4-glucanotransferase		1.5911	NA	NA	NA	0.0237695	NA	NA	NA
Cre03.g177350	XM_001703378.2					2.54029	NA	NA	NA	1.58626e-17	NA	NA	NA
Cre17.g734596	XM_001692887.2					1.61628	NA	NA	NA	0.000124863	NA	NA	NA
Cre01.g004750	XM_043058172.1					2.45834	4.17578	NA	NA	1.05052e-05	7.74982e-26	NA	NA
Cre08.g366950	XM_043064952.1					2.21812	NA	1.91043	NA	4.24611e-12	NA	3.02161e-06	NA
Cre10.g466950	XM_043067268.1					-6.37545	NA	NA	7.80682	0.0154443	NA	NA	0.000920248
Cre01.g047265	XM_043058906.1	PHC52	Pherophorin-chlamydomonas homolog 52	Belongs to the large pherophorin-family, a family of glycoproteins with a central hydroxyproline-rich (HR) domain# Null-allele mutant was isolated#		-1.65367	NA	NA	NA	0.0158898	NA	NA	NA
Cre09.g399402	XM_043065935.1					-7.91833	NA	NA	7.57205	0.000759322	NA	NA	0.00414126
Cre09.g411633	XM_043066278.1					-2.61461	NA	NA	NA	0.00585867	NA	NA	NA
Cre01.g014250	XM_043058366.1	OPR2	OctotricoPeptide Repeat protein 2	OctotricoPeptide (octotricoPeptide) Repeat (OPR) Protein		-1.54563	NA	NA	NA	0.024468	NA	NA	NA
Cre06.g283950	XM_001695292.2	LHCBM4	Light-harvesting Chlorophyll a/b binding protein of LHCII	PSII-associated chlorophyll a/b-binding protein		-2.90198	NA	NA	2.80285	0.000324548	NA	NA	0.0020584
Cre17.g698299	XM_043071861.1	NA	NA	NA	NA	-1.89388	NA	NA	NA	0.0431258	NA	NA	NA
Cre10.g423850	XM_043066520.1	NA	NA	NA	NA	-7.49609	7.94769	-7.91326	7.53052	0.000143198	7.89656e-05	9.58131e-05	0.000324026
Cre02.g102776	XM_043059747.1					-3.12656	NA	NA	3.29216	1.1995e-12	NA	NA	4.80062e-14
Cre18.g750047	XM_043072829.1	FMG1A	Flagella Membrane Glycoprotein 1A	Flagella membrane glycoprotein, minor form# less expressed than FMG1-B. Previously annotated as FMG1-1 in v3, then changed to FMG1-A# a repetitive protein, encoded by a gene characterized by short introns# may not be found in flagella as all peptides and ESTs are shared with FMG1-B to which it is genetically linked# possibly a pseudogene in CC-4532		-3.63283	NA	-2.90544	NA	3.98833e-13	NA	1.40716e-06	NA
Cre09.g417401	XM_043066400.1	NA	NA	NA	NA	-7.5266	NA	NA	7.69767	0.0233299	NA	NA	0.0362743
Cre13.g587600	XM_043069696.1					-2.44604	NA	NA	NA	2.77542e-05	NA	NA	NA
Cre13.g577352	XM_043069484.1					-5.76009	NA	3.0836	6.77517	4.07079e-13	NA	4.93679e-08	9.43343e-19
Cre12.g548000	XM_043068918.1					-1.97992	NA	NA	NA	0.00977746	NA	NA	NA
Cre09.g396438	XM_043065798.1					-2.72799	NA	NA	2.02328	1.74116e-15	NA	NA	6.3222e-05
Cre03.g180800	XM_043061042.1		Histone deacetylase complex protein	Histone deacetylase complex, SIN3 component, ChromDB SNT3401		-1.63628	NA	NA	NA	8.88684e-09	NA	NA	NA
Cre03.g146567	XM_043060459.1					-2.22484	-1.64103	NA	NA	6.37858e-09	0.0447345	NA	NA
Cre10.g456600	XM_043067072.1			null-allele mutant was isolated (PMID 29743196)		-1.56073	NA	NA	NA	0.0128145	NA	NA	NA
Cre04.g223500	XM_043061940.1					-2.26856	NA	NA	NA	0.000527431	NA	NA	NA
Cre02.g141966	XM_043060131.1			null-allele mutant was isolated (PMID 29743196)		-24.1084	NA	NA	23.1052	9.32876e-09	NA	NA	1.66483e-07
Cre24.g755997	XM_043072959.1	PHC18	Pherophorin-like Flagellar Associated Protein 150	Belongs to the large pherophorin-family, a family of glycoproteins with a central hydroxyproline-rich (HR) domain#		-2.62578	NA	2.13526	4.26759	2.28811e-14	NA	1.56295e-06	1.56741e-57
Cre14.g632831	XM_001692593.2					-22.4164	-21.4475	NA	NA	2.57319e-05	0.000196301	NA	NA
Cre12.g527100	XM_043068508.1					-22.4957	NA	NA	22.1491	8.43012e-15	NA	NA	1.01408e-13
Cre14.g628200	XM_043070330.1					-1.80126	NA	NA	NA	0.042528	NA	NA	NA
Cre04.g220050	XM_043061875.1					-2.11188	NA	NA	NA	0.015299	NA	NA	NA
Cre06.g284950	XM_043063323.1					-1.83173	NA	-3.10701	-2.25373	0.00356665	NA	1.38926e-19	8.01014e-06
Cre03.g170300	XM_043060864.1		Subtilisin-like protease			-22.242	NA	NA	21.4201	1.98694e-15	NA	NA	1.22245e-13
Cre12.g529800	XM_043068546.1					-4.11455	NA	NA	NA	0.0129394	NA	NA	NA
Cre03.g199250	XM_001693329.2		Adenylate/guanylate cyclase	Protein domain similar to guanylate cyclase 1, soluble, beta 2 [Homo sapiens]		-9.17691	NA	NA	9.50763	2.12572e-09	NA	NA	1.23127e-09
Cre09.g399100	XM_043065920.1	OPR42	OctotricoPeptide Repeat protein 42	OctotricoPeptide (octotricoPeptide) Repeat (OPR) Protein		-1.94431	NA	NA	NA	2.61819e-06	NA	NA	NA
Cre04.g222100	XM_043061919.1					-3.36069	NA	NA	NA	0.0246237	NA	NA	NA
Cre07.g332800	XM_001690551.2					-1.8893	NA	NA	NA	0.0300967	NA	NA	NA
Cre13.g583400	XM_043069617.1	OPR57	OctotricoPeptide Repeat protein 57	OctotricoPeptide (octotricoPeptide) Repeat (OPR) Protein		-1.71802	NA	NA	NA	0.000647379	NA	NA	NA
Cre07.g346418	XM_043064469.1					-1.87569	NA	NA	NA	0.0253615	NA	NA	NA
Cre10.g451600	XM_043066978.1		Lectin-domain glycosyl hydrolase	Scavenger receptor cysteine-rich protein, to form a very large protein with multiple C-type lectin domains and a glycoside hydrolase family 18 domain# part of a group of 5 closely-related SRR proteins.		-24.6525	NA	NA	22.2902	2.18332e-10	NA	NA	6.75812e-08
Cre16.g681400	XM_043071433.1					-1.8389	-2.11964	NA	NA	0.0442823	0.00233329	NA	NA
Cre09.g399400	XM_043065933.1	FAP199	Lipase-Domain Containing Flagellar Associated Protein 199	Found in the flagellar proteome# Putative triacylglycerol lipase#		-1.97824	NA	1.7943	3.5129	0.00103572	NA	0.0445468	1.68532e-24
Cre09.g397702	XM_043065858.1					-2.45268	NA	NA	NA	1.61768e-05	NA	NA	NA
Cre01.g014200	XM_043058365.1					-2.60224	NA	NA	NA	1.05771e-05	NA	NA	NA
Cre08.g362850	XM_043064854.1					-1.94149	NA	NA	NA	0.031157	NA	NA	NA
Cre03.g203550	XM_043061426.1		GT90 family protein 3			-7.2057	NA	NA	NA	0.0301113	NA	NA	NA
Cre03.g156550	XM_043060610.1					-1.59323	NA	NA	NA	0.0490796	NA	NA	NA
Cre17.g709900	XM_043072057.1					-2.49601	-3.14284	NA	NA	0.00757175	7.92658e-05	NA	NA
Cre14.g628850	XM_043070344.1		Adenylate/guanylate cyclase	Probable domain of larger protein similar to guanylate cyclase 1 (GCYB2) from Homo sapiens		-2.39555	NA	2.44317	3.71345	4.01642e-05	NA	4.15523e-07	2.14727e-19
Cre17.g734125	XM_043072494.1	NA	NA	NA	NA	-4.20468	NA	NA	6.15683	1.96462e-13	NA	NA	1.54213e-34
Cre16.g650400	XM_001698195.2	CPL20	Hypothetical zinc-dependent DNA-binding protein	Hypothetical zinc-dependent DNA-binding protein. Gene product similar to PLATZ1 from peas [gi:16117798, PMID: 116698] a plant-specific zinc-dependent DNA-binding protein responsible for A/T-rich sequence-mediated transcriptional repression.		-2.82739	NA	NA	NA	0.0331229	NA	NA	NA
Cre16.g650425	XM_043070786.1	NA	NA	NA	NA	-2.04609	NA	NA	2.76297	0.001387	NA	NA	5.89597e-10
Cre01.g038550	XM_043058761.1	SQD2	Sulfoquinovosyldiacylglycerol synthase	sulfolipid synthase, adds sulfoquinovose to diacylglycerol to produce the plant sulfolipid, sulfoquinovosyldiacylglycerol		-1.47074	NA	NA	NA	0.0225194	NA	NA	NA
Cre05.g238600	XM_043062322.1	PHC36	Pherophorin-chlamydomonas homolog 36	Belongs to the large pherophorin-family, a family of glycoproteins with a central hydroxyproline-rich (HR) domain#		-5.53894	NA	-2.881	NA	1.21859e-08	NA	0.028978	NA
Cre07.g324500	XM_043064026.1	MMP22	Matrix metalloproteinase	Matrix metalloproteinase belonging to the M11 peptidase family		-1.62251	NA	NA	2.06293	0.0201177	NA	NA	7.29256e-07
Cre12.g488173	XM_043067874.1					-1.82465	NA	-2.45948	NA	0.02023	NA	4.70458e-07	NA
Cre05.g246800	XM_001700707.2	GUN4	Tetrapyrrole-binding protein, chloroplast precursor	Tetrapyrrole-binding protein, chloroplast precursor. In Arabidopsis, GUN4 (Genomes uncoupled 4) is required for the functioning of the plastid mediated repression of nuclear transcription that is involved in controlling the levels of magnesium- protoporphyrin IX. GUN4 binds the product and substrate of Mg-chelatase, an enzyme that produces Mg-Proto, and activates Mg-chelatase. GUN4 is thought to …		-1.3765	NA	NA	NA	0.0433821	NA	NA	NA
Cre03.g160650	XM_043060692.1					-22.5238	NA	NA	22.029	5.03587e-09	NA	NA	4.19813e-08
Cre12.g557500	XM_043069120.1					-2.23504	NA	NA	NA	0.00476869	NA	NA	NA
Cre01.g027350	XM_043058580.1		tRNA (guanosine-2'-O)-methyltransferase			-9.05262	NA	NA	NA	0.0325338	NA	NA	NA
Cre01.g008250	XM_043058244.1					-3.58939	NA	NA	NA	0.00865038	NA	NA	NA
Cre08.g364751	XM_043064890.1		bZIP transcription factor	Putative asic-leucine zipper (bZIP) transcription factor		-3.20635	NA	NA	NA	8.81363e-05	NA	NA	NA
Cre12.g510050	XM_001690995.2	CHL27B	Copper target homolog 1, chloroplast precursor, functional variant	Copper target homolog 1 protein, chloroplast precursor, functional variant produced under copper and/or oxygen sufficient conditions [GI:1565866# PMID: 119113# PMID: 1467313]# Mg-protoporphyrin IX monomethyl ester (oxidative) cyclase, aerobic oxidative cyclase# orthologous to Rubrivax gelatinosus aerobic oxidative cyclase [PMID: 11790744# PMID: 14617630]# Target of CRR1		-1.65659	-1.72502	NA	NA	3.95599e-10	6.77163e-12	NA	NA
Cre13.g590950	XM_043069762.1					-1.86518	NA	NA	NA	0.000403048	NA	NA	NA
Cre12.g495050	XM_043067984.1	OPR51	OctotricoPeptide Repeat protein 51	OctotricoPeptide (octotricoPeptide) Repeat (OPR) Protein		-2.86648	NA	NA	2.32367	4.96622e-05	NA	NA	0.0426508
Cre02.g074758	XM_043059121.1		Adenylate/guanylate cyclase	C terminal domain similar to guanylate cyclase 1 from Homo sapiens# closely related to nearby CYG9		-9.15125	-8.33036	NA	NA	1.35637e-07	1.14138e-05	NA	NA
Cre03.g146367	XM_001691612.2					-1.72505	NA	NA	NA	0.0105913	NA	NA	NA
Cre07.g336650	XM_043064276.1	MLH3	DNA mismatch repair protein	MutL homolog# ortholog of yeast and human MLH3 [PMID: 17992532]. Homolog of MutL, which forms a complex with MutS		-8.39811	NA	NA	NA	0.0113524	NA	NA	NA
Cre04.g216902	XM_043061716.1	ODA16	Outer Arm Dynein-IFT adaptor	Outer dynein arm assembly factor ODA16# WD repeat protein that interacts with IFT46 to aid IFT-dependent ODA transport [PMID: 18852297#28298440]#		-8.40403	NA	NA	NA	0.0367956	NA	NA	NA
Cre03.g183750	XM_043061079.1	OPR16	OctotricoPeptide Repeat protein 16	OctotricoPeptide (octotricoPeptide) Repeat (OPR) Protein		-1.49826	NA	NA	NA	0.00100953	NA	NA	NA
Cre06.g269865	XM_043062920.1		S-adenosyl-L-methionine-dependent methyltransferase			-5.93602	NA	NA	6.49223	0.01235	NA	NA	0.00579758
Cre08.g385000	XM_043065351.1					-1.84336	NA	NA	NA	0.00925488	NA	NA	NA
Cre04.g217000	XM_043061719.1			null-allele mutant was isolated (PMID 29743196)		-1.67685	NA	NA	NA	0.036405	NA	NA	NA
Cre16.g657250	XM_043070917.1	GOX19	Glyoxal oxidase 19	The substrate of this oxidase is unsure, as the similarity is to both glyoxal oxidases and galactose oxidases, found in fungi, bacteria, animals and plants (both use the same Tyr radical / metal mechanism)# the plant homologues are secreted, but the fate of the Chlamydomonas isoforms is uncertain# belongs to a family of 20 genes more related to each other than to their higher plant homologues, co…		NA	2.34369	NA	NA	NA	3.09395e-09	NA	NA
Cre16.g667850	XM_001692074.2	NSG10	dUTP diphosphatase	dUTPase# identified by Abe et al. 24 (PMID:15459796) as NSG10, a gene expressed during nitrogen-starved gametogenesis.		NA	2.0537	NA	NA	NA	0.00457057	NA	NA
Cre06.g292249	XM_043063442.1		Putative pherophorin-chlamydomonas homolog			NA	2.10421	NA	3.28519	NA	0.000977223	NA	1.29707e-16
Cre10.g440800	XM_001690310.2					NA	2.32685	NA	NA	NA	3.95424e-05	NA	NA
Cre17.g730550	XM_001701494.2					NA	1.99162	NA	NA	NA	0.0419406	NA	NA
Cre17.g708750	XM_043072043.1	NSG1	Nitrogen-starvation/gametogenesis expressed protein	Belongs to family E of Chlamydomonadale-specific proteins, found in clusters, mostly on chromosome 8 and carrying two Ser/Pro-rich domains# function unknown but members have been found in the flagellar proteome		NA	2.10643	NA	NA	NA	0.00309044	NA	NA
Cre16.g651000	XM_001698105.2	RFA3	Replication protein A, 70 kDa DNA-binding subunit	Homologous to eukaryotic RPA 7 kDa subunit# RP-A# RF-A# Replication factor-A protein 1# Single-stranded DNA-binding protein# Chlamydomonas has at least two homologues of RPA7. Previously annotated as RPA7B		NA	2.87612	NA	NA	NA	9.70252e-07	NA	NA
Cre17.g734773	XM_043072518.1	NA	NA	NA	NA	NA	8.50527	-7.47803	NA	NA	9.67394e-05	0.00216691	NA
Cre03.g176900	XM_043060977.1					NA	2.15564	NA	NA	NA	0.000288932	NA	NA
Cre01.g004750	XM_043058171.1					NA	3.69866	NA	NA	NA	7.2879e-12	NA	NA
Cre12.g490500	XM_001691069.2	LCAA1	Magnesium protoporphyrin IX monomethyl ester oxidative cyclase, YCF54 subunit	YCF54 subunit of the aerobic oxidative cyclase# Homolog to chloroplast-localized LCAA/Ycf54 of Arabidopsis# Conserved in the Green Lineage# Target of CRR1		NA	1.58984	NA	NA	NA	0.000579067	NA	NA
Cre06.g278161	XM_043063106.1					NA	3.18551	NA	NA	NA	0.00343829	NA	NA
Cre12.g512300	XM_043068253.1					NA	2.10807	NA	3.69346	NA	0.0281765	NA	8.5013e-15
Cre02.g087050	XM_043059353.1					NA	5.16381	NA	3.12761	NA	7.26967e-23	NA	8.43032e-07
Cre02.g099900	XM_043059695.1	NA	NA	NA	NA	NA	3.59829	NA	NA	NA	0.000660784	NA	NA
Cre01.g016600	XM_001689424.2	PSBS1	chloroplast Photosystem II-associated 22 kDa protein	one of the two neighbor genes homologous to higher plant PsbS (Npq4) that is involved in Non-Photochemical Quenching# corresponds to the gene mentioned in PMID: 16143839# shows a single AA difference compared to downstream convergent PSBS2# involved in acclimatation to UV-B# regulated by UVR8		NA	6.69034	NA	NA	NA	0.00611294	NA	NA
Cre03.g199450	XM_043061316.1	MINE2	Chloroplast division site determinant	putative MinE homolog, chloroplast division site-determinant		NA	2.60287	NA	NA	NA	0.0111261	NA	NA
Cre12.g537000	XM_001692927.2			Target of CRR1		NA	2.08539	NA	2.41787	NA	0.012411	NA	0.000125076
Cre17.g740950	XM_001701055.2	LHL4	LHC-like protein	belongs to chlorophyll A-B binding protein superfamily, ELIP family# characterized by a large stromal loop between helices 2 and 3# first TM helix similar to cyanobacterial HLIPs# this gene was reported in PMID: 15509845 as transiently expressed in high light# Genbank AB159049.		NA	2.35427	NA	NA	NA	0.00204955	NA	NA
Cre03.g179450	XM_043061018.1		Scavenger receptor cysteine rich (SRCR) protein	Scavenger receptor cysteine-rich protein# contains ligand-binding SRCR domain found in speract/scavenger receptor (PMID: 14995912)		NA	2.74765	NA	NA	NA	0.00498029	NA	NA
Cre02.g145950	XM_043060310.1					NA	2.464	NA	NA	NA	3.07393e-05	NA	NA
Cre13.g563100	XM_001693353.2					NA	1.97709	NA	NA	NA	0.000532862	NA	NA
Cre01.g045200	XM_001689671.2			Target of CRR1		NA	2.31284	NA	NA	NA	4.068e-07	NA	NA
Cre14.g634365	XM_043070485.1	NA	NA	NA	NA	NA	2.78881	NA	NA	NA	3.95424e-05	NA	NA
Cre10.g433800	XM_043066686.1		Predicted protein of CSE family	Belongs to family E of Chlamydomonadale-specific proteins, found in clusters, mostly on chromosome 8 and carrying two Ser/Pro-rich domains# function unknown but members have been found in the flagellar proteome		NA	2.72277	NA	NA	NA	0.00783693	NA	NA
Cre06.g278199	XM_043063132.1					NA	3.17878	NA	NA	NA	0.000345289	NA	NA
Cre13.g566000	XM_043069276.1		Putative monofunctional formate-tetrahydrofolate ligase	FTHFS, metabolism of tetrahydrofolate-bound one-carbon units, cytosolic protein.		NA	1.84027	NA	NA	NA	0.0495373	NA	NA
Cre01.g017701	XM_043058422.1	NA	NA	NA	NA	NA	1.86148	NA	NA	NA	0.032217	NA	NA
Cre17.g720350	XM_001697143.2	MINE1	chloroplast division site-determinant MinE	helps define position of the chloroplast division ring (PMID: 11743109)# conserved in plants and eubacteria		NA	2.6395	NA	NA	NA	0.000356679	NA	NA
Cre16.g663950	XM_001701405.2	ERG3	Delta-7-sterol-C5(6)-desaturase	Characterized by Brumfield et al. 21 [PMID:20084111]# Delta7-sterol-C5-desaturase# Target of CRR1		NA	2.16372	NA	NA	NA	7.26602e-09	NA	NA
Cre01.g055600	XM_043059055.1		Putative kinesin-like motor protein	Putative kinesin motor-like protein, closest match to kinesin-15 family. Sequence gap in gene sequence and gaps nearby preclude a clear assignment# null-allele mutant was isolated (PMID 29743196)		NA	2.1719	NA	NA	NA	0.041266	NA	NA
Cre12.g522950	XM_043068404.1	MIND1	Chloroplast septum site-determining protein	Putative chloroplast septum site-determining protein MinD. Chloroplast-encoded in other Chlorophyte algae.		NA	2.46267	NA	NA	NA	0.00103313	NA	NA
Cre04.g221301	XM_043061904.1	CYCD5	D-type cyclin	D type cyclin. Contains LXCXE motif that binds to retinoblastoma related proteins.		NA	3.09142	NA	NA	NA	5.01644e-06	NA	NA
Cre05.g234100	XM_001702155.2	CYP745A1	Cytochrome P450, CYP197 superfamily	Cytochrome P450, most similar to CYP97 or CYP746 sequences. It clusters with the 72 clan or the 97 clan and these two cluster with each other# Target of CRR1		NA	1.65055	NA	NA	NA	2.52267e-05	NA	NA
Cre16.g669450	XM_043071130.1					NA	1.97024	NA	NA	NA	0.00233329	NA	NA
Cre01.g004700	XM_001702059.2			Target of CRR1		NA	1.86404	NA	NA	NA	0.0271575	NA	NA
Cre14.g615350	XM_001698952.2	THB2	Truncated hemoglobin	Oxygen-binding heme protein belonging to group I of truncated 2-on2 hemoglobins (trHbs)# homologs are found in bacteria, plants and unicellular eukaryotes (Paramecium, Tetrahymena)# there are several pairs of related and linked genes in this family, this one is in tandem with THB1 on Chr_14# THB2 is thought to carry out NO dioxygenation in the presence of nitrate reductase acting as an electron d…		NA	2.79072	NA	2.62105	NA	0.00537779	NA	0.0249127
Cre02.g118600	XM_001702368.2	FTSZ1	Plastid division protein	identical to GI:20372934# alternative splicing uses splice sites internal to exons 5 and 9		NA	2.58737	NA	NA	NA	5.89837e-05	NA	NA
Cre12.g488500	XM_043067878.1	ARC6	Accumulation and replication of chloroplast	ARC6 (ACCUMULATION AND REPLICATION OF CHLOROPLASTS 6)# heat shock protein binding / unfolded protein binding -COG484, DnaJ, DnaJ-class molecular chaperone with C-terminal Zn finger domain [Posttranslational modification, protein turnover, chaperones]		NA	2.77141	NA	NA	NA	0.00611294	NA	NA
Cre09.g399250	XM_043065927.1		Ketoacid isomerase-like protein	Related to a series of bacterial genes among which is a putative Ketosteroid isomerase-related protein of Ralstonia# however, it is impossible to find a similarity with the well-characterized delta5-3-ketosteroid isomerase of Pseudomonas putida or Comamonas testosteroni, so this may be a case of erroneous annotation in Ralstonia that spread into COG# is probably targeted to the thylakoid lumen (b…		NA	2.32969	NA	NA	NA	0.0219531	NA	NA
Cre05.g248450	XM_043062556.1	CAH5	Mitochondrial carbonic anhydrase	Mitochondrial carbonic anhydrase, also called CA2. Matches exons 5 and 6 of CRU41190 Chlamydomonas reinhardtii carbonic anhydrase precursor (beta-CA2)	Cre01.g042750, Cre03.g144967, Cre03.g145787, Cre06.g252550, and others	NA	2.73362	NA	NA	NA	0.000339924	NA	NA
Cre10.g439250	XM_001690502.2					NA	2.30448	NA	NA	NA	0.0315787	NA	NA
Cre09.g394065	XM_001694624.2	FAP414	Flagellar Associated Protein 414	Found in the flagellar proteome#		NA	2.15212	NA	NA	NA	1.06012e-06	NA	NA
Cre12.g530900	XM_001692987.2					NA	1.43592	-1.73247	NA	NA	0.00304858	5.28979e-10	NA
Cre02.g092350	XM_001701736.2	CYP51G1	Cytochrome P450, CYP51 superfamily	Cytochrome P450 like protein similar to CYP51A (ABC59074), possible sterol 14-demethylase involved in sterol/ergosterol biosynthesis. CYP51G1 is the P450 nomenclature for sterol 14 alpha demethylases of green plants. ERG11 is a name from the fungal ergosterol pathway. These are orthologs# Target of CRR1		NA	1.85022	NA	1.85946	NA	1.53937e-08	NA	1.48909e-08
Cre09.g412400	XM_001696656.2					NA	2.7915	NA	NA	NA	0.0128763	NA	NA
Cre03.g184500	XM_001691934.2					NA	2.53983	NA	NA	NA	0.0047334	NA	NA
Cre17.g741750	XM_043072661.1					NA	2.07872	NA	NA	NA	0.0112176	NA	NA
Cre09.g404800	XM_043066143.1					NA	2.64031	NA	2.75318	NA	0.0377493	NA	0.0262913
Cre15.g639750	XM_043070626.1	NCL9	Nuclear Control of chloroplast Like 9	OctotricoPeptide (octotricoPeptide) Repeat (OPR) Protein# contains a C-terminal RAP domain# part of Chr_15 NCL gene sub-cluster B		NA	-1.64392	NA	NA	NA	0.00696593	NA	NA
Cre02.g107400	XM_043059824.1			null-allele mutant was isolated (PMID 29743196)		NA	-22.835	NA	-24.558	NA	1.93134e-08	NA	8.76937e-10
Cre16.g685725	XM_043071547.1					NA	-22.5171	NA	-21.8476	NA	5.18514e-10	NA	2.86888e-09
Cre09.g400849	XM_043066002.1			null-allele mutant was isolated (PMID 29743196)		NA	-2.08525	5.52304	4.02295	NA	0.0297179	4.97309e-23	1.48692e-05
Cre14.g623439	XM_043070232.1					NA	-3.3966	NA	-2.22555	NA	3.9394e-11	NA	0.018626
Cre04.g229226	XM_043062074.1					NA	-8.2864	NA	-6.97372	NA	2.30894e-06	NA	0.000463932
Cre05.g238935	XM_043062330.1					NA	-1.61602	NA	-1.66755	NA	0.000270134	NA	5.17882e-05
Cre09.g393850	XM_043065695.1		Mitogen-Activated Protein Kinase Kinase Kinase	Putative protein tyrosine kinase identified through multi-level HMM library for kinase classification (PMID: 17557329), MOT23# identified by comparative genomics as being present only in organisms having motile (MOT) cilia		NA	-2.07558	NA	NA	NA	0.00499021	NA	NA
Cre17.g734773	XM_043072517.1	NA	NA	NA	NA	NA	-8.33308	NA	NA	NA	0.00346815	NA	NA
Cre05.g244701	XM_043062485.1					NA	-2.55545	3.57855	2.93155	NA	0.000145681	7.67818e-12	0.00932175
Cre16.g649833	XM_043070779.1					NA	-8.72171	NA	NA	NA	0.0145721	NA	NA
Cre03.g144011	XM_043060364.1					NA	-9.29137	NA	-10.0333	NA	8.29601e-08	NA	2.85805e-09
Cre09.g402050	XM_043066054.1					NA	-2.43506	NA	NA	NA	0.048282	NA	NA
Cre09.g397803	XM_043065860.1					NA	-1.92477	NA	NA	NA	0.0377093	NA	NA
Cre11.g467528	XM_043067284.1	CAV4	Voltage-gated Ca2+ channel, alpha subunit	Calcium channel, 4-domain, voltage-dependent, alpha subunit# may exhibit altered ion selectivity as conserved P-loop loci differ from mammalian Ca2+ channels		NA	-11.2202	NA	-9.20928	NA	3.4808e-06	NA	0.000789293
Cre03.g144011	XM_043060361.1					NA	-22.7525	NA	-23.0903	NA	1.8044e-08	NA	1.15408e-08
Cre07.g345100	XM_043064442.1	NA	NA	NA	NA	NA	NA	4.89243	3.56749	NA	NA	1.55505e-17	3.60286e-08
Cre02.g096000	XM_043059631.1					NA	NA	1.89822	1.86282	NA	NA	0.00229352	0.00414126
Cre16.g656800	XM_043070911.1					NA	NA	2.49726	2.6215	NA	NA	1.0517e-26	2.67716e-30
Cre03.g146867	XM_043060471.1	FAP17	Flagellar Associated Protein 17	Contains Ankyrin Repeats		NA	NA	2.55272	2.58082	NA	NA	1.30268e-06	7.47582e-07
Cre04.g215400	XM_043061686.1	AKC3	conserved expressed protein related to ABC1/COQ8 mitochondrial putative ser/thr kinase	ABC1 kinase family protein of unknown function# similar to EYE3 (required for eyespot assembly)# Arabidopsis homolog is predicted to be plastid-localized		NA	NA	2.20649	2.07421	NA	NA	3.33952e-09	3.07372e-07
Cre09.g399886	XM_043065950.1	NA	NA	NA	NA	NA	NA	3.84417	3.66416	NA	NA	3.80028e-05	0.00145827
Cre06.g283450	XM_043063301.1					NA	NA	3.75525	NA	NA	NA	0.000566567	NA
Cre02.g079351	XM_043059214.1					NA	NA	2.50801	2.50395	NA	NA	2.23677e-07	5.70672e-08
Cre16.g652250	XM_043070819.1		Chlamydomonas-specific membrane protein family A	Transmembrane protein with proline-rich C-terminal domain of unknown function# secretory pathway# One of three tandem paralogs (Cre16.g652250, Cre16.g652300, and Cre16.g652350)#		NA	NA	2.52156	2.13172	NA	NA	4.92327e-05	0.0119065
Cre30.g757997	XM_043073000.1					NA	NA	1.99777	2.32423	NA	NA	0.00090706	2.32324e-06
Cre02.g117175	XM_043059990.1					NA	NA	6.90076	6.1457	NA	NA	2.50177e-16	1.51308e-12
Cre09.g391150	XM_043065582.1			ts-lethal mutation block at S/M (PMID 29743196)		NA	NA	7.75984	6.4918	NA	NA	0.000332553	0.011598
Cre12.g556750	XM_043069098.1		Short-chain dehydrogenase/reductase			NA	NA	3.57789	NA	NA	NA	2.24895e-06	NA
Cre12.g507850	XM_043068196.1					NA	NA	1.66887	1.46421	NA	NA	2.61545e-05	0.0278895
Cre09.g391801	XM_001694598.2	VSP4	Hydroxyproline-rich cell wall glycoprotein	Hydroxyproline rich glycoprotein VSP4# (SP)n-repeats, extracellular matrix protein (cell wall protein)# resembles VSP6 [PMID: 7689882, Genbank entry AY036106]		NA	NA	1.36678	NA	NA	NA	0.0115797	NA
Cre02.g114100	XM_043059937.1	NA	NA	NA	NA	NA	NA	1.93849	2.15311	NA	NA	2.65943e-10	9.92945e-14
Cre16.g650050	XM_043070782.1					NA	NA	2.67106	3.0726	NA	NA	0.000621885	5.46311e-06
Cre06.g303200	XM_043063653.1	NA	NA	NA	NA	NA	NA	2.39324	2.64112	NA	NA	0.0171002	0.00119133
Cre05.g233551	XM_043062182.1			null-allele passenger mutation was isolated (PMID 29743196)		NA	NA	1.64185	NA	NA	NA	2.23677e-07	NA
Cre07.g313650	XM_043063845.1					NA	NA	2.02078	NA	NA	NA	0.00016164	NA
Cre02.g090050	XM_043059404.1	FAP170	Flagellar Associated Protein 170	Flagellar Associated Protein# found in the flagellar proteome# transcript upregulated during flagellar regeneration [PMID: 157384]		NA	NA	2.07729	1.77857	NA	NA	1.60227e-11	7.84167e-06
Cre03.g161301	XM_043060702.1					NA	NA	1.75275	2.12553	NA	NA	0.0260183	5.3801e-05
Cre02.g104250	XM_043059770.1					NA	NA	2.9538	2.58524	NA	NA	3.5969e-09	6.0063e-05
Cre06.g295100	XM_043063491.1		Endonuclease/exonuclease/phosphatase family protein			NA	NA	2.88652	2.81134	NA	NA	6.04917e-05	0.000253891
Cre02.g095300	XM_043059619.1					NA	NA	4.29378	4.33831	NA	NA	1.51173e-34	2.11952e-19
Cre13.g603950	XM_043069832.1	CYN50	Cyclophilin 50	Putative peptidyl-prolyl cis-trans isomerase, cyclophilin-type# similar to CYN48-CYN53		NA	NA	2.08545	NA	NA	NA	0.0208531	NA
Cre06.g290300	XM_043063411.1					NA	NA	2.60669	NA	NA	NA	0.020374	NA
Cre01.g052150	XM_001690205.2	FAP87	Flagellar Associated Protein 87	Flagellar protein with ankyrin repeats# found in the flagellar proteome [PMID: 15998802]		NA	NA	2.03483	NA	NA	NA	5.70766e-06	NA
Cre06.g287400	XM_043063364.1		Serine/threonine protein kinase	Serine/Threonine Protein Kinase Homolog 23, hypothetical		NA	NA	4.40642	3.80236	NA	NA	7.03609e-20	2.09228e-18
Cre16.g674179	XM_043071238.1					NA	NA	7.34848	4.30226	NA	NA	4.66429e-05	0.00126001
Cre09.g397882	XM_043065864.1	NA	NA	NA	NA	NA	NA	3.74186	2.89767	NA	NA	7.99306e-33	2.00146e-15
Cre16.g654000	XM_043070857.1					NA	NA	2.29129	2.30078	NA	NA	0.0119115	0.0136787
Cre08.g361350	XM_043064824.1					NA	NA	2.72692	2.4698	NA	NA	1.18567e-09	5.28718e-07
Cre02.g083273	XM_043059280.1	NA	NA	NA	NA	NA	NA	5.14381	4.89274	NA	NA	1.59393e-10	2.53092e-06
Cre09.g401960	XM_043066050.1					NA	NA	2.03603	2.34649	NA	NA	0.0442735	0.00387467
Cre02.g085150	XM_043059316.1					NA	NA	4.14419	2.66943	NA	NA	1.46712e-15	2.6964e-05
Cre09.g398500	XM_001694467.2					NA	NA	1.6922	3.24734	NA	NA	0.00679704	5.21387e-34
Cre12.g541650	XM_043068770.1					NA	NA	2.25362	3.19278	NA	NA	0.0256516	4.77478e-06
Cre13.g572600	XM_001693692.2					NA	NA	2.06055	3.02581	NA	NA	0.00393524	3.69746e-09
Cre12.g522626	XM_043068399.1	NA	NA	NA	NA	NA	NA	2.33949	NA	NA	NA	0.00372353	NA
Cre03.g148500	XM_001695638.2		PWR motif protein	Belongs to a family of 14 Chlamydomonas genes with similarity to DUF506 proteins (plant-specific, unknown function)# contains pfam04720: PDDEXK_6, distant homologues of the PD-(D/E)XK nuclease superfamily# the PWR family name comes from the perfectly conserved PWR motif shared between the Chlamydomonas and plant proteins# many genes in the family show clustering on chromosomes 3, 14 and 16# there…		NA	NA	4.70504	2.8008	NA	NA	5.93837e-18	2.51324e-06
Cre14.g625050	XM_001692768.2					NA	NA	1.91885	NA	NA	NA	1.13991e-12	NA
Cre12.g556803	XM_043069102.1					NA	NA	2.82819	3.52954	NA	NA	0.000414812	1.90193e-07
Cre10.g464800	XM_043067227.1			null-allele mutant was isolated (PMID 29743196)		NA	NA	2.15561	NA	NA	NA	0.0350832	NA
Cre01.g012850	XM_043058339.1		Voltage-gated potassium channel	part of a cluster of 4 related potassium channels		NA	NA	4.0299	2.84271	NA	NA	1.72274e-07	0.0301557
Cre09.g411250	XM_043066267.1					NA	NA	2.07641	1.81843	NA	NA	1.63453e-13	9.27808e-07
Cre16.g678300	XM_043071354.1					NA	NA	6.34436	5.62113	NA	NA	4.62343e-76	1.47203e-63
Cre16.g669300	XM_043071128.1					NA	NA	3.12531	4.24539	NA	NA	0.000103956	8.69118e-05
Cre10.g460150	XM_043067137.1		ERD4-related membrane protein	Transmembrane protein with a DUF221 domain of unknown function# this domain is present in many eukaryotes, in particular in Arabidopsis ERD4 (early response to dehydration)		NA	NA	6.24244	5.40176	NA	NA	2.0686e-10	1.72945e-09
Cre02.g074511	XM_043059116.1					NA	NA	1.40786	NA	NA	NA	0.00229806	NA
Cre10.g420650	XM_043066465.1					NA	NA	4.19105	4.96547	NA	NA	1.64488e-05	0.00170507
Cre09.g393654	XM_043065685.1		RegA/Rls-like protein	Member of a family of proteins [PMID: 16720695, 16622701] related to Volvox carteri RegA, which is a putative transcription repressor [PMID: 9895312] containing a SAND domain (IPR000770 SAND# PF01342)# genetically linked to RLS8		NA	NA	2.11599	2.69548	NA	NA	3.14802e-05	3.79497e-09
Cre07.g325726	XM_043064061.1	NA	NA	NA	NA	NA	NA	2.38104	1.93434	NA	NA	1.61739e-31	2.22475e-13
Cre16.g686350	XM_043071572.1					NA	NA	3.25712	3.92924	NA	NA	0.00265771	8.082e-06
Cre12.g542569	XM_043068788.1					NA	NA	2.60173	2.80942	NA	NA	2.25172e-10	2.25921e-12
Cre07.g319650	XM_043063955.1	FXL5	FixL-like PAS domain protein	FixL like homolog 5 (FXL). PAS region shows high identity to Rhizobial FixL proteins.		NA	NA	2.37396	2.45762	NA	NA	7.14722e-08	3.90612e-08
Cre02.g108500	XM_043059839.1					NA	NA	3.12515	NA	NA	NA	0.000390039	NA
Cre06.g287300	XM_043063363.1		ankyrin repeat protein			NA	NA	3.50967	3.5393	NA	NA	4.27426e-07	3.59376e-05
Cre02.g112500	XM_001699860.2					NA	NA	3.19975	3.02702	NA	NA	0.0302727	0.0232194
Cre08.g358850	XM_043064772.1	FAP386	Flagellar Associated Protein 386	Cr specific protein		NA	NA	5.08027	3.40609	NA	NA	2.72594e-38	1.87265e-13
Cre03.g200450	XM_043061335.1					NA	NA	1.77651	NA	NA	NA	0.0195154	NA
Cre17.g710000	XM_043072060.1					NA	NA	5.8462	5.5568	NA	NA	6.2748e-62	3.14223e-39
Cre15.g639350	XM_043070612.1					NA	NA	2.53474	NA	NA	NA	0.000934283	NA
Cre13.g603350	XM_043069822.1		Adenylate/guanylate cyclase	Protein with domain similar to Guanylate cyclase soluble, beta-2 chain (GCS-beta-2) [Bos taurus]		NA	NA	3.98017	4.2397	NA	NA	1.28223e-05	0.000293426
Cre01.g052850	XM_043058995.1					NA	NA	6.32659	NA	NA	NA	0.000287724	NA
Cre01.g003751	XM_043058157.1			null-allele mutant was isolated (PMID 29743196)		NA	NA	2.17115	2.38187	NA	NA	2.7946e-07	1.54764e-08
Cre10.g425850	XM_001702679.2					NA	NA	3.02855	NA	NA	NA	6.21351e-09	NA
Cre11.g476550	XM_001697241.2		Alcohol dehydrogenase	Alcohol dehydrogenase, zinc-containing		NA	NA	1.74634	NA	NA	NA	0.0146016	NA
Cre03.g183451	XM_043061074.1					NA	NA	2.48221	2.83754	NA	NA	0.00175984	0.00975133
Cre08.g366579	XM_043064943.1					NA	NA	3.94894	3.60914	NA	NA	1.78751e-25	1.36301e-17
Cre09.g403250	XM_001695071.3					NA	NA	2.34176	2.01968	NA	NA	1.02972e-15	4.65077e-10
Cre01.g008402	XM_001700252.2	NA	NA	NA	NA	NA	NA	2.76337	NA	NA	NA	1.60227e-11	NA
Cre16.g659800	XM_043070967.1					NA	NA	2.4555	2.46618	NA	NA	0.000772676	0.000541815
Cre02.g078939	XM_043059204.1	DCRY1	DASH-type Cryptochrome 1	Drosophila, Arabidopsis, Synechocystis, Human-type Cryptochrome 1		NA	NA	3.1312	3.39417	NA	NA	0.000113168	6.97873e-06
Cre09.g389875	XM_043065522.1		3',5'-cyclic-nucleotide phosphodiesterase	Cyclic nucleotide phosphodiesterase similar to calmodulin dependent phosphodiesterase from Bos taurus AAA92555.1		NA	NA	1.95338	NA	NA	NA	0.00416603	NA
Cre03.g191300	XM_043061181.1	LCI35	Low-CO2-inducible protein 35	Low-CO2 inducible gene revealed by cDNA array analyses# probably organelle-targetted# regulated by CCM1 [PMID: 15235119]		NA	NA	2.62692	1.98935	NA	NA	3.19084e-14	5.31484e-05
Cre16.g686400	XM_043071574.1		FAD-dependent oxidoreductase			NA	NA	2.96854	NA	NA	NA	0.0445468	NA
Cre08.g378950	XM_043065224.1					NA	NA	3.50242	NA	NA	NA	0.000152392	NA
Cre10.g463350	XM_001698559.2		Hydroxyproline-rich glycoprotein	cell wall protein# contains (hydroxy)proline-rich (HR) domain with (SP)n repeats		NA	NA	4.27286	NA	NA	NA	1.24711e-05	NA
Cre03.g183300	XM_043061072.1					NA	NA	3.14233	3.03206	NA	NA	0.0255414	0.0394655
Cre16.g660430	XM_043070979.1	NA	NA	NA	NA	NA	NA	3.72696	NA	NA	NA	0.0109906	NA
Cre09.g404750	XM_043066142.1		Scavenger receptor cysteine rich (SRCR) protein	Scavenger receptor cysteine-rich protein# contains ligand-binding SRCR domain found in speract/scavenger receptor (PMID: 14995912)		NA	NA	1.73938	2.93803	NA	NA	0.0207067	7.97433e-18
Cre15.g637552	XM_043070564.1	NA	NA	NA	NA	NA	NA	10.1066	7.68145	NA	NA	2.93889e-08	0.000293426
Cre03.g210065	XM_043061573.1			null-allele passenger mutation was isolated (PMID 29743196)		NA	NA	1.74471	NA	NA	NA	0.00529047	NA
Cre02.g081950	XM_043059253.1					NA	NA	2.28466	2.97535	NA	NA	0.00108782	5.10508e-08
Cre04.g229550	XM_043062084.1		Scavenger receptor cysteine rich (SRCR) protein	Contains C-terminal Transient receptor potential (TRP) ion channel domain# null-allele mutant was isolated (PMID 29743196)		NA	NA	2.03486	1.7188	NA	NA	2.31893e-09	0.000464296
Cre03.g183300	XM_043061071.1					NA	NA	2.97673	NA	NA	NA	0.000566567	NA
Cre06.g292315	XM_043063444.1					NA	NA	3.17573	2.68964	NA	NA	1.20093e-05	0.00254588
Cre12.g541450	XM_043068766.1					NA	NA	3.6795	NA	NA	NA	0.0040469	NA
Cre15.g639503	XM_043070617.1			ts-lethal mutant was isolated (PMID 29743196)		NA	NA	3.53612	4.3056	NA	NA	1.97858e-15	2.20487e-18
Cre12.g537371	XM_043068677.1	NA	NA	NA	NA	NA	NA	2.55695	NA	NA	NA	1.41591e-05	NA
Cre08.g362050	XM_043064840.1	FAP49	Flagellar Associated Protein 49	Flagella Associated Membrane Protein with PAS sensory domain# found in the flagellar proteome [PMID: 15998802]# FAP153 likely is a part of FAP49.		NA	NA	2.05061	NA	NA	NA	2.24895e-06	NA
Cre02.g095035	XM_043059502.1	NA	NA	NA	NA	NA	NA	2.04953	2.03408	NA	NA	1.38035e-07	2.19441e-07
Cre12.g559150	XM_001702761.2	CLPS2	Clp protease adaptor protein	Probably chloroplastic# homologous to E. coli ClpS [PMID: 11931773] and to At1g68660 [PMID: 12576022], but not to the plant-specific ClpT subunits of the ClpP complex (initially called ClpS# PMID: 14593120)		NA	NA	2.28733	NA	NA	NA	0.010514	NA
Cre17.g711550	XM_043072092.1	CYCR2	Cyclin-related protein			NA	NA	2.23424	2.9254	NA	NA	0.000526343	8.91903e-10
Cre09.g400150	XM_043065973.1					NA	NA	2.28168	NA	NA	NA	0.0153282	NA
Cre06.g282300	XM_043063286.1					NA	NA	1.47582	NA	NA	NA	0.0413131	NA
Cre03.g169550	XM_001703277.2	AOX2	Alternative oxidase	Alternative oxidase, mitochondrial precursor (see gi 9930474 gb AAG02081.1 AF285187_1[9930474])		NA	NA	3.40188	3.0618	NA	NA	4.17805e-21	1.41935e-15
Cre06.g278208	XM_043063139.1					NA	NA	5.9892	9.87475	NA	NA	1.22781e-21	1.89096e-10
Cre14.g610850	XM_043069981.1					NA	NA	2.14296	2.33549	NA	NA	0.0271192	0.000958239
Cre01.g044350	XM_043058859.1					NA	NA	2.30312	1.80318	NA	NA	6.19643e-13	6.93303e-05
Cre12.g560750	XM_001703094.2					NA	NA	3.40229	3.50862	NA	NA	4.09279e-11	5.10508e-08
Cre14.g631600	XM_001692713.2					NA	NA	2.67611	3.39517	NA	NA	0.00531658	6.97873e-06
Cre06.g278110	XM_043063065.1					NA	NA	4.46226	3.4037	NA	NA	4.02135e-16	2.02098e-08
Cre06.g296050	XM_043063502.1		Flavin-containing monooxygenase	Use NADPH and non-covalently-bound FAD to catalyse the oxygenation of nucleophilic nitrogen, sulphur, phosphorous and selenium atoms# important for xenobiotic detoxification# linked to FMO3 and FMO7		NA	NA	1.61641	NA	NA	NA	0.0188884	NA
Cre03.g207800	XM_043061539.1	CAD1	Cinnamyl-alcohol dehydrogenase	Related to Cinnamyl-alcohol dehydrogenase (CAD) proteins in Arabidopsis#		NA	NA	5.98082	5.01767	NA	NA	2.35629e-65	2.03794e-49
Cre09.g398450	XM_043065890.1					NA	NA	1.70649	2.4111	NA	NA	0.00732333	1.4312e-12
Cre17.g746697	XM_043072765.1	FAP249	Flagellar Associated Protein 249	Flagellar Associated Protein with ankyrin repeats, found in the flagellar proteome [PMID: 15998802]. Possible phospholipase A2 or serine endopeptidase activity		NA	NA	1.64156	NA	NA	NA	0.0364447	NA
Cre08.g365720	XM_043064924.1					NA	NA	2.22564	2.43615	NA	NA	6.2094e-07	1.48909e-08
Cre03.g188400	XM_043061147.1	RBO2	Respiratory burst oxidase	putative NADPH oxidase homolog, related to plant respiratory burst oxidase# ferric reductase like transmembrane component# possible NADPH oxidase activity# possible cytochrome b-245 heavy chain		NA	NA	2.63613	2.41623	NA	NA	5.53895e-29	2.61345e-21
Cre16.g694809	XM_043071793.1					NA	NA	4.42267	5.60745	NA	NA	0.000984244	0.00285375
Cre10.g463370	XM_043067199.1					NA	NA	2.81288	2.8655	NA	NA	7.94109e-07	4.12889e-07
Cre06.g302551	XM_043063643.1					NA	NA	4.95297	5.51082	NA	NA	3.14802e-05	0.00372277
Cre06.g287350	XM_001695318.3	NA	NA	NA	NA	NA	NA	4.2036	3.48906	NA	NA	3.82224e-05	0.00205432
Cre13.g576100	XM_043069459.1					NA	NA	2.64497	2.87606	NA	NA	0.000197991	0.00138161
Cre10.g433900	XM_043066691.1					NA	NA	-2.31814	NA	NA	NA	1.72927e-08	NA
Cre17.g731650	XM_043072437.1	NA	NA	NA	NA	NA	NA	-2.6072	-2.27543	NA	NA	5.37648e-10	5.46754e-07
Cre12.g544114	XM_001693889.2	NA	NA	NA	NA	NA	NA	-3.10934	-3.21575	NA	NA	1.19849e-17	3.85489e-19
Cre12.g506400	XM_043068156.1					NA	NA	-2.23958	-2.13234	NA	NA	0.00162185	0.00562919
Cre09.g394658	XM_043065724.1	LCI28	Low-CO2-induced aldose reductase	Contains Aldo/keto reductase family (pfam00248.12). This family includes a number of K+ ion channel beta chain regulatory domains - these are reported to have oxidoreductase activity. Low-CO2 inducible gene revealed by cDNA array analyses. Acclimation to		NA	NA	-2.7929	NA	NA	NA	0.00393524	NA
Cre17.g696600	XM_043071830.1	FMR1	Fumarate reductase 1	Fumarate reductase/succinate dehydrogenase flavoprotein		NA	NA	-2.0606	NA	NA	NA	0.00193445	NA
Cre09.g402150	XM_043066058.1					NA	NA	-2.59226	NA	NA	NA	0.0445468	NA
Cre02.g109100	XM_043059847.1		3',5'-cyclic-nucleotide phosphodiesterase	Similar to calcium/calmodulin-dependent 3',5'-cyclic nucleotide phosphodiesterase IB from Rattus norvegicus. Long protein with C-terminal phosphodiesterase domain		NA	NA	-1.59726	-1.86327	NA	NA	0.0030244	3.48781e-07
Cre02.g143367	XM_001702198.2					NA	NA	-1.82659	NA	NA	NA	3.7279e-06	NA
Cre07.g315750	XM_001700747.2					NA	NA	-1.77182	-2.49257	NA	NA	4.87188e-08	1.20124e-31
Cre11.g482750	XM_043067777.1					NA	NA	-21.9023	-32.0912	NA	NA	0.000123796	9.68265e-11
Cre09.g410050	XM_043066250.1		putative Cation-transporting ATPase	High homology to bacterial genes# related to Cation-transporting ATPase pma1		NA	NA	-1.84727	-1.95528	NA	NA	0.00133156	0.000159574
Cre06.g285150	XM_043063327.1	APX2	Ascorbate peroxidase-related	This is a ascorbate peroxidase-related (APX-R) because the binding motif for ascorbate is missing but the heme-binding and the catalytic residues are conserved# Likely localized to the thylakoid lumen#		NA	NA	-1.68424	NA	NA	NA	0.0100193	NA
Cre15.g637401	XM_043070561.1	NA	NA	NA	NA	NA	NA	-2.09979	-2.62478	NA	NA	1.23801e-10	3.57196e-22
Cre12.g487000	XM_043067855.1		Chlamydomonas-specific family protein	Belongs to a family of 14 genes, sometimes found in pairs or clusters, with homologs only in Gonium# function unknown		NA	NA	-2.03476	NA	NA	NA	0.0380765	NA
Cre03.g187250	XM_001691797.2					NA	NA	-1.48648	-1.46714	NA	NA	0.00175984	0.00285375
Cre16.g681690	XM_043071440.1					NA	NA	-5.70879	-7.2247	NA	NA	3.21027e-06	9.41134e-05
Cre14.g618820	XM_043070139.1		Probable transposon-derived protein of Chlamydomonas-Specific family B	CSB family member have highly similar sequences and show various degrees of N-terminal truncation# C-terminal part similar to transposase DNA-binding domain# is probably part of a (truncated) repeat element		NA	NA	-4.27186	-3.56247	NA	NA	1.64488e-05	0.00406081
Cre02.g144734	XM_043060287.1	NA	NA	NA	NA	NA	NA	-2.68903	NA	NA	NA	0.0313353	NA
Cre17.g720528	XM_043072250.1					NA	NA	-2.97218	NA	NA	NA	4.02611e-07	NA
Cre15.g640200	XM_043070636.1					NA	NA	-2.93196	-2.40089	NA	NA	2.69652e-07	0.0013802
Cre13.g606450	XM_043069887.1		Probable transposon-derived protein of Chlamydomonas-Specific family B	CSB family member have highly similar sequences and show various degrees of N-terminal truncation# C-terminal part similar to transposase DNA-binding domain# is probably part of a (truncated) repeat element		NA	NA	-2.68652	-2.95398	NA	NA	4.27039e-07	3.83588e-10
Cre16.g692750	XM_043071748.1					NA	NA	-2.24012	NA	NA	NA	0.00239181	NA
Cre15.g643028	XM_043070696.1	NA	NA	NA	NA	NA	NA	-5.53836	NA	NA	NA	0.0243171	NA
Cre06.g299950	XM_043063577.1					NA	NA	-1.87646	NA	NA	NA	0.000794225	NA
Cre06.g289900	XM_043063405.1	HEN2	Hua Enhancer 2	Putative homologue of Arabidopsis Hua Enhancer 2, HEN2, DExH box helicase		NA	NA	-2.18647	-1.78378	NA	NA	2.16904e-09	0.000786896
Cre06.g278229	XM_001698009.2					NA	NA	-4.62356	-3.60009	NA	NA	1.90411e-55	2.81815e-28
Cre14.g616700	XM_043070100.1					NA	NA	-4.05251	-3.96857	NA	NA	1.72562e-31	2.82095e-27
Cre03.g212081	XM_043061585.1					NA	NA	-1.88117	-1.68031	NA	NA	5.03343e-05	0.00915952
Cre04.g212450	XM_043061616.1					NA	NA	-2.8166	NA	NA	NA	0.000977234	NA
Cre03.g187500	XM_043061131.1		Dual specificity phosphatase			NA	NA	-1.59553	-1.97999	NA	NA	6.30858e-10	2.22846e-26
Cre13.g605500	XM_043069870.1					NA	NA	-2.40606	NA	NA	NA	3.71093e-19	NA
Cre02.g144700	XM_001694821.2	PTB5	Sodium/phosphate symporter	Putative phosphate transporter, similar to yeast Pho89 and Neurospora PHO4 probable Na+/Pi symporters# present in a cluster of four highly related PTB family members on scaffold 24, including PTB9, PTB12 and PTB4.		NA	NA	-2.70607	NA	NA	NA	0.0126494	NA
Cre14.g610200	XM_043069963.1					NA	NA	-1.73658	NA	NA	NA	0.00175984	NA
Cre09.g402923	XM_043066094.1					NA	NA	-1.8466	NA	NA	NA	2.65512e-07	NA
Cre11.g467657	XM_043067410.1					NA	NA	-2.00938	-1.90409	NA	NA	4.47162e-10	3.52627e-07
Cre15.g640251	XM_043070640.1	NA	NA	NA	NA	NA	NA	-2.81141	-2.24684	NA	NA	5.98285e-36	1.52397e-17
Cre14.g623176	XM_043070226.1	NA	NA	NA	NA	NA	NA	-3.21686	-4.29763	NA	NA	0.000117255	1.24342e-05
Cre08.g360650	XM_001702277.2					NA	NA	-2.30729	NA	NA	NA	0.0366822	NA
Cre02.g080600	XM_001701832.2	BIP2	Endoplasmic reticulum associated Hsp70 protein	BIP2 is one of 9 genes encoding HSP70-like proteins in Chlamydomonas# contains an ER retention motif, an ER-targeting sequence and is most similar to ER-HSP70s from other organisms [PMID: 16143837]# forms a cluster with ER-targeted chaperones HSP90B and BIP1 [PMID: 16143837]		NA	NA	-2.07714	NA	NA	NA	0.00265771	NA
Cre12.g554100	XM_001693979.2					NA	NA	-4.22068	-3.3405	NA	NA	8.07458e-31	1.54962e-17
Cre14.g618776	XM_043070137.1					NA	NA	-2.37967	-2.23796	NA	NA	1.51922e-06	0.000253891
Cre17.g725150	XM_043072328.1					NA	NA	-1.53977	NA	NA	NA	0.0200807	NA
Cre02.g141986	XM_043060132.1					NA	NA	-2.68775	-2.67565	NA	NA	4.63726e-12	8.31083e-12
Cre13.g567075	XM_043069299.1					NA	NA	-1.86959	-2.27811	NA	NA	0.0208531	1.08923e-06
Cre02.g145628	XM_043060305.1					NA	NA	-2.80616	-3.41633	NA	NA	1.86586e-06	3.48902e-10
Cre09.g390300	XM_043065541.1					NA	NA	-1.87358	-1.79502	NA	NA	0.00097401	0.00146955
Cre17.g731571	XM_001701453.2					NA	NA	-3.65655	-3.0843	NA	NA	2.54484e-54	1.50159e-41
Cre08.g364775	XM_043064891.1	NA	NA	NA	NA	NA	NA	-2.21012	NA	NA	NA	0.0302727	NA
Cre05.g235400	XM_043062246.1	NA	NA	NA	NA	NA	NA	-3.62046	-2.66362	NA	NA	1.50625e-53	4.52945e-25
Cre14.g616650	XM_043070099.1					NA	NA	-2.28765	NA	NA	NA	3.10957e-05	NA
Cre06.g278193	XM_043063129.1					NA	NA	NA	2.4839	NA	NA	NA	7.20541e-05
Cre17.g730000	XM_043072412.1					NA	NA	NA	2.7244	NA	NA	NA	0.000875063
Cre06.g279700	XM_001695254.2					NA	NA	NA	1.69084	NA	NA	NA	0.00136344
Cre11.g480650	XM_043067726.1		Short-chain dehydrogenase/reductase			NA	NA	NA	1.99038	NA	NA	NA	0.00894608
Cre10.g421576	XM_043066480.1	NA	NA	NA	NA	NA	NA	NA	2.95494	NA	NA	NA	0.00789816
Cre04.g228300	XM_043062053.1		Serine/threonine protein kinase			NA	NA	NA	2.57592	NA	NA	NA	1.98489e-05
Cre16.g688600	XM_043071635.1	XPG4	DNA repair 5'-3' exonuclease	DNA repair protein, resembling the Xeroderma pignmentosum group G protein, XPGC, and Rad2 yeast homolog		NA	NA	NA	1.5459	NA	NA	NA	0.0162714
Cre12.g506550	XM_043068158.1					NA	NA	NA	1.72014	NA	NA	NA	0.0126537
Cre02.g113900	XM_043059932.1					NA	NA	NA	2.7736	NA	NA	NA	0.00260299
Cre06.g300600	XM_001691227.2					NA	NA	NA	3.17696	NA	NA	NA	0.00287876
Cre12.g513400	XM_043068266.1	EBG1	Endo-1,3(4)-beta-glucanase			NA	NA	NA	1.643	NA	NA	NA	0.00268493
Cre03.g175100	XM_043060945.1					NA	NA	NA	3.4129	NA	NA	NA	2.98638e-09
Cre17.g698850	XM_043071875.1	ISA2	Isoamylase-type starch debranching enzyme 2	Isoamylase-type starch debranching enzyme, isoform 2# Identified in a screen for starchless mutants#		NA	NA	NA	2.42341	NA	NA	NA	0.000296572
Cre10.g435500	XM_043066713.1	EFT2	elongation factor Ts-like protein	Elongation factor Ts-like protein, homolog of Arabidopsis AAV43776 - pfam889, EF_TS		NA	NA	NA	3.77471	NA	NA	NA	0.0047507
Cre09.g398250	XM_043065881.1					NA	NA	NA	2.24464	NA	NA	NA	3.83588e-10
Cre03.g161350	XM_043060703.1					NA	NA	NA	2.87759	NA	NA	NA	0.00144767
Cre02.g095132	XM_043059594.1	NA	NA	NA	NA	NA	NA	NA	1.73864	NA	NA	NA	0.0161722
Cre09.g398400	XM_043065887.1		Transient receptor potential ion channel protein	C-terminal 350 AA similar to transient receptor potential Ca2+ channel, involved in Ca2+ homeostasis, but N-terminal region has no similarity in databases# additional transmembrane helix at pos 1189-1211# member of a family of at least 8 TRP proteins		NA	NA	NA	2.04925	NA	NA	NA	0.000104674
Cre14.g629200	XM_001692624.3	FAP98	Flagellar Associated Protein 98	Flagellar Associated Protein, found in the flagellar proteome [PMID: 15998802]		NA	NA	NA	1.78473	NA	NA	NA	0.00343622
Cre17.g719771	XM_043072235.1					NA	NA	NA	2.02575	NA	NA	NA	2.00158e-10
Cre02.g083500	XM_043059286.1		FAD-dependent oxidoreductase	FAD dependent oxidoreductase, possible salicylate 1-monooxygenase		NA	NA	NA	6.85088	NA	NA	NA	0.00119177
Cre02.g095750	XM_043059626.1		Putative zeaxanthin epoxidase-like protein	Possibly a FAD-dependent monooxygenase#		NA	NA	NA	3.00503	NA	NA	NA	0.000773922
Cre09.g392250	XM_043065627.1		OTU-like cysteine protease	Conserved expressed organelle-targeted protein. Family is comprised of a group of predicted cysteine proteases, homologous to the Ovarian Tumour (OTU) gene in Drosophila.		NA	NA	NA	1.88477	NA	NA	NA	0.00528685
Cre17.g742132	XM_043072668.1					NA	NA	NA	2.61097	NA	NA	NA	4.17916e-16
Cre16.g648150	XM_043070745.1					NA	NA	NA	3.20009	NA	NA	NA	6.50556e-06
Cre06.g283800	XM_043063305.1					NA	NA	NA	2.19519	NA	NA	NA	0.00023923
Cre10.g422750	XM_043066505.1	MOT10	Predicted protein	identified by comparative genomics as being present only in organisms having motile (MOT) cilia		NA	NA	NA	1.75124	NA	NA	NA	0.035879
Cre03.g175100	XM_001703396.3					NA	NA	NA	3.47377	NA	NA	NA	0.000417698
Cre05.g243472	XM_043062457.1					NA	NA	NA	1.94964	NA	NA	NA	0.00287876
Cre03.g174250	XM_001703236.2	FAP111	Flagellar Associated Protein 111	Conserved uncharacterized Flagellar Associated Protein# found in the flagellar proteome		NA	NA	NA	1.94044	NA	NA	NA	0.00541897
Cre02.g074700	XM_001701574.2					NA	NA	NA	1.56153	NA	NA	NA	0.0073909
Cre02.g083259	XM_043059279.1					NA	NA	NA	1.746	NA	NA	NA	0.00198652
Cre13.g564200	XM_043069229.1	NA	NA	NA	NA	NA	NA	NA	5.36584	NA	NA	NA	0.0346355
Cre02.g104750	XM_043059782.1					NA	NA	NA	2.19811	NA	NA	NA	0.0157318
Cre24.g755897	XM_043072957.1					NA	NA	NA	1.67256	NA	NA	NA	0.0490245
Cre03.g175050	XM_043060944.1	TRP13	Transient receptor potential ion channel protein	weakly similar to transient receptor potential ion channel		NA	NA	NA	2.88359	NA	NA	NA	1.29653e-07
Cre01.g015451	XM_043058385.1					NA	NA	NA	2.34085	NA	NA	NA	0.0310756
Cre09.g387350	XM_001694476.2		Adenylate/guanylate cyclase	similar to guanylyl cyclase beta-3 [Apis mellifera]		NA	NA	NA	1.95384	NA	NA	NA	0.0184241
Cre01.g064727	XM_043059076.1					NA	NA	NA	2.69603	NA	NA	NA	1.03033e-05
Cre07.g339850	XM_001692339.2					NA	NA	NA	3.08549	NA	NA	NA	0.00112234
Cre17.g733850	XM_043072487.1					NA	NA	NA	4.83274	NA	NA	NA	0.0455805
Cre13.g579650	XM_043069535.1	NA	NA	NA	NA	NA	NA	NA	2.16305	NA	NA	NA	0.00468935
Cre06.g281450	XM_043063268.1		Scavenger receptor cysteine rich (SRCR) protein	Scavenger receptor cysteine-rich protein# contains ligand-binding SRCR domain found in speract/scavenger receptor (PMID: 14995912)		NA	NA	NA	1.62027	NA	NA	NA	0.02179
Cre11.g467563	XM_043067314.1					NA	NA	NA	3.69284	NA	NA	NA	0.00268902
Cre14.g615550	XM_001699002.2		Putative triacylglycerol lipase			NA	NA	NA	2.65776	NA	NA	NA	4.81816e-14
Cre12.g559400	XM_043069149.1		3',5'-cyclic-nucleotide phosphodiesterase	Similar to calcium/calmodulin-dependent 3',5'-cyclic nucleotide phosphodiesterase IB from Rattus norvegicus. Long protein with C-terminal phosphodiesterase domain		NA	NA	NA	2.12142	NA	NA	NA	0.000821506
Cre03.g168950	XM_001703447.2					NA	NA	NA	2.19473	NA	NA	NA	0.000577636
Cre04.g228100	XM_043062048.1					NA	NA	NA	1.95254	NA	NA	NA	0.000351605
Cre16.g666627	XM_043071073.1	NA	NA	NA	NA	NA	NA	NA	2.2122	NA	NA	NA	0.0388323
Cre06.g292282	XM_043063443.1	NA	NA	NA	NA	NA	NA	NA	3.90349	NA	NA	NA	9.81066e-12
Cre12.g547650	XM_001693926.2					NA	NA	NA	-2.00181	NA	NA	NA	0.000174311
Cre13.g605386	XM_043069866.1					NA	NA	NA	-9.98407	NA	NA	NA	0.0495519
Cre02.g111029	XM_043059882.1	NA	NA	NA	NA	NA	NA	NA	-2.94691	NA	NA	NA	0.00131476
Cre01.g004651	XM_001702080.2					NA	NA	NA	-1.435	NA	NA	NA	0.0378611
Cre10.g434001	XM_043066692.1	NA	NA	NA	NA	NA	NA	NA	-3.07893	NA	NA	NA	0.0220639
Cre09.g404900	XM_043066145.1					NA	NA	NA	-3.94576	NA	NA	NA	4.75467e-05
Cre12.g560902	XM_001703093.2					NA	NA	NA	-2.33414	NA	NA	NA	0.00104591
Cre06.g278164	XM_043063107.1					NA	NA	NA	-2.12445	NA	NA	NA	0.00727601
Cre12.g539141	XM_043068705.1	NA	NA	NA	NA	NA	NA	NA	-4.71948	NA	NA	NA	0.0186662
Cre12.g559000	XM_043069142.1					NA	NA	NA	-7.7911	NA	NA	NA	0.00534369
Cre11.g467716	XM_043067480.1					NA	NA	NA	-1.74731	NA	NA	NA	0.00231542
Cre02.g111014	XM_043059881.1					NA	NA	NA	-3.86843	NA	NA	NA	5.18567e-09
Cre03.g170250	XM_043060862.1		Phosphoprotein phosphatase 2C-related			NA	NA	NA	-5.54918	NA	NA	NA	0.0356933
Cre16.g687742	XM_001698863.2		FAS1 domain containing protein;	Identified as Fasciclin-Like Arabinogalactan 8 (FLA8) in [PMID: 31010036]#		NA	NA	NA	-2.16769	NA	NA	NA	0.00372277
Cre07.g341553	XM_043064362.1	NA	NA	NA	NA	NA	NA	NA	-4.7038	NA	NA	NA	0.00101803
Cre02.g089650	XM_043059396.1	NA	NA	NA	NA	NA	NA	NA	-2.36835	NA	NA	NA	3.59376e-05
Cre10.g461851	XM_043067170.1					NA	NA	NA	-7.36758	NA	NA	NA	0.0274001
Cre01.g022950	XM_001689921.2					NA	NA	NA	-1.8507	NA	NA	NA	0.00915952
Cre12.g541500	XM_043068767.1			null-allele mutant was isolated (PMID 29743196)		NA	NA	NA	-2.23419	NA	NA	NA	0.00199449
Cre01.g011901	XM_043058321.1	ARS7	Arylsulfatase			NA	NA	NA	-2.00276	NA	NA	NA	0.0194801
Cre15.g637100	XM_043070553.1		DSK2 homolog	Protein containing a N-terminal proteasome binding domain and a C-terminal UBA domain# homolog to yeast ubiquitin binding protein Dsk2, the middle domain of the Chlamydomonas is longer compared to the yeast protein.		NA	NA	NA	-4.03136	NA	NA	NA	3.29556e-09
Cre05.g232305	XM_043062150.1	NA	NA	NA	NA	NA	NA	NA	-3.2838	NA	NA	NA	0.0109054
Cre12.g491952	XM_043067929.1					NA	NA	NA	-2.83948	NA	NA	NA	0.0175321
Cre10.g442600	XM_001690291.2		Xanthine/uracil/vitamin C permease-like	null-allele mutant was isolated (PMID 29743196)		NA	NA	NA	-2.86904	NA	NA	NA	0.000292809
Cre08.g384285	XM_043065337.1					NA	NA	NA	-6.03633	NA	NA	NA	0.0249127

## Sheet: AllDEG_description
locusID	transcriptID	geneSymbol	Description	Comments	interactions	log2FoldChange_WT_Ctrl_vs_Treatment	log2FoldChange_apx2-1_Ctrl_vs_Treatment	log2FoldChange_WT_vs_apx2-1_Ctrl	log2FoldChange_WT_vs_apx2-1_Treat	padj_WT_Ctrl_vs_Treatment	padj_apx2-1_Ctrl_vs_Treatment	padj_WT_vs_apx2-1_Ctrl	padj_WT_vs_apx2-1_Treat
Cre14.g614000	XM_001698941.2	CGL17	Conserved in the Green Lineage			2.12308	NA	NA	NA	2.18833e-08	NA	NA	NA
Cre02.g120250	XM_043060043.1	STT7	Chloroplast protein kinase required for state transitions	Chloroplast protein kinase required for LHCII phosphorylation and state transition [PMID: 12624266]	Cre09.g415700	2.12945	NA	NA	NA	2.0091e-07	NA	NA	NA
Cre08.g358571	XM_043064753.1					3.68723	NA	7.93306	4.60822	0.00623486	NA	1.38281e-21	1.39247e-29
Cre16.g687000	XM_043071592.1	FPN1	Ferroportin 1	Fe transporter# Orthologous to AtFPN1 in Arabidopsis thaliana#		1.7491	NA	NA	NA	0.000868304	NA	NA	NA
Cre14.g613950	XM_043070052.1	ABCA2	ABC lipid exporter 2	ABCA superfamily# An ABC-family fatty acid transporter# Mutant and overexpressers accumulate respectively less and more TAGs# Protein locates to the ER# Along with ABCA4 (Cre16.g674500), is co-orthologous with ABCA9, ABCA11, and ABCA2 in Arabidopsis thaliana#	Cre02.g097800	2.08867	NA	NA	NA	4.95528e-14	NA	NA	NA
Cre01.g039450	XM_043058770.1			Similar to PIC1 from Arabidopsis thaliana#		6.16718	5.2928	NA	NA	4.83485e-08	3.22187e-13	NA	NA
Cre02.g111108	XM_043059883.1					1.34976	NA	NA	NA	0.0131322	NA	NA	NA
Cre02.g112333	XM_043059906.1					5.82244	2.57167	2.81692	NA	5.10067e-56	6.58213e-06	3.34496e-07	NA
Cre16.g692004	XM_043071732.1		DnaJ-like protein	DnaJ-like protein# contains N-terminal J-domain (pfam00226) and DnaJ_C, DnaJ C terminal region (pfam01556)# similar to Q5MJ90_CHLRE Radial spoke protein 16, Arabidopsis Q8L8S5, and Giardia lamblia Q7R3P4		1.90082	NA	1.71466	NA	4.486e-08	NA	0.000120074	NA
Cre05.g237800	XM_001697738.2		Adenylate/guanylate cyclase			6.16494	3.74486	NA	NA	2.03681e-77	3.56301e-24	NA	NA
Cre02.g115500	XM_043059958.1					5.70531	NA	NA	NA	9.91985e-11	NA	NA	NA
Cre01.g029700	XM_043058617.1					5.60722	5.80647	NA	NA	0	0	NA	NA
Cre16.g685050	XM_001691879.2	LCI15	PRLI-interacting factor L	Related to PRLI-interacting factor L# Putative mitochondrial matrix protein# Homologous to PRLI-interacting factor L in Arabidopsis [PMID: 9765207]# regulated by CCM1 [PMID: 15235119]# contains PF07683, CobW_C domain# missing GTPase domain# involved in acclimation to low CO2# referred to as LCI14 in [PMID: 18322145]# One of three paralogous tandem genes (Cre16.g685000, Cre16.g685050, Cre16.g68510…		1.68711	NA	NA	NA	9.7434e-17	NA	NA	NA
Cre09.g410750	XM_001696735.2	NII1	Nitrite reductase, chloroplastic	Ferredoxin-dependent nitrite-ammonium oxidoreductase# GI:3776043# is part of the NIT1 cluster of nitrate/nitrite assimilation genes# expression is NIT2-dependent#		3.32315	NA	NA	NA	1.17088e-06	NA	NA	NA
Cre03.g182650	XM_001702867.2	PGA1	Phospholipid/glycerol acyltransferase			1.9877	NA	NA	NA	2.79191e-07	NA	NA	NA
Cre04.g223350	XM_043061936.1		Adenylate/guanylate cyclase			4.29162	2.71137	NA	NA	5.39697e-69	2.5964e-18	NA	NA
Cre04.g225400	XM_001692160.2				Cre06.g283750, Cre06.g309000	1.46965	NA	NA	NA	0.00108626	NA	NA	NA
Cre03.g201350	XM_043061366.1					1.65138	NA	NA	NA	0.0450299	NA	NA	NA
Cre10.g429500	XM_043066616.1					3.12628	NA	NA	NA	2.85298e-16	NA	NA	NA
Cre05.g243450	XM_043062451.1	GOX1	Glyoxal oxidase 1	The substrate of this oxidase is unsure, as the similarity is to both glyoxal oxidases and galactose oxidases, found in fungi (both use the same Tyr radical / metal mechanism)# the higher plant homologues are secreted, but the fate of the Chlamydomonas isoforms is uncertain# belongs to a family of 20 genes more related to each other than to their higher plant homologues, contain the kelch repeat …		2.37707	NA	NA	-1.61756	4.18588e-14	NA	NA	0.0195694
Cre17.g734644	XM_043072509.1	SQE1	Squalene epoxidase	[EC: 1.14.14.17]# converts squalene to 2,3-oxidosqualene# predicted with three transmembrane domains# localized in ER		2.55989	2.3078	NA	NA	2.46652e-36	2.75911e-25	NA	NA
Cre09.g393900	XM_043065697.1		Putative GTP cyclohydrolase	Putative bifunctional GTP cyclohydrolase II/3,4-dihydroxy-2-butanone-4-phosphate synthase, riboflavin (vitamin B2) biosynthesis# RIBA. Catalyzes the first committed step in riboflavin biosynthesis		2.56868	NA	NA	NA	1.17088e-06	NA	NA	NA
Cre02.g143650	XM_043060249.1					4.51477	2.19415	NA	NA	4.99998e-64	4.36841e-07	NA	NA
Cre06.g281700	XM_043063273.1			null-allele mutant was isolated (PMID 29743196)		1.85715	NA	NA	NA	2.83838e-16	NA	NA	NA
Cre03.g174350	XM_001703402.2		PWR motif protein	Belongs to a family of 14 Chlamydomonas genes with similarity to DUF506 proteins (plant-specific, unknown function)# contains pfam04720: PDDEXK_6, distant homologues of the PD-(D/E)XK nuclease superfamily# the PWR family name comes from the perfectly conserved PWR motif shared between the Chlamydomonas and plant proteins# many genes in the family show clustering on chromosomes 3, 14 and 16# there…		1.52574	NA	NA	NA	0.00509769	NA	NA	NA
Cre05.g233600	XM_001702139.2		[RNA-polymerase]-subunit kinase / CTD kinase	Kinase homology. ts-lethal mutations block in S/M (PMID 25336509)		2.90152	NA	NA	NA	8.60874e-21	NA	NA	NA
Cre06.g257650	XM_001696307.2	MSRA2	Peptide methionine-S-sulfoxide reductase, msrA-type	catalyzes the thioredoxin-dependent reduction of L-methionine (S)-S-oxide in oxidized proteins		2.65141	NA	NA	NA	5.23841e-05	NA	NA	NA
Cre02.g146250	XM_043060317.1	NIFS1	Cysteine desulfurase	Cysteine sulfinate desulfinase/cysteine desulfurase, NifS, homolog to IscS# related to Cysteine desulfurase, mitochondrial precursor	Cre13.g577100	1.69987	NA	NA	NA	0.000365784	NA	NA	NA
Cre17.g723500	XM_043072301.1			Target of CRR1		3.01774	2.14829	NA	NA	7.98417e-40	7.16367e-13	NA	NA
Cre06.g271050	XM_043062942.1		Inosine/uridine-preferring nucleoside hydrolase			1.58551	NA	NA	NA	0.00980609	NA	NA	NA
Cre06.g281600	XM_001695392.3	LCI23	Low-CO2-inducible protein 23	Septin-like protein# Low-CO2 inducible gene revealed by cDNA array analyses# regulated by CCM1 [PMID: 15235119]		5.33024	3.05467	NA	NA	6.44262e-55	4.50894e-12	NA	NA
Cre16.g651300	XM_043070801.1					2.2706	NA	NA	NA	6.71875e-07	NA	NA	NA
Cre12.g506750	XM_043068162.1	NA	NA	NA	NA	3.14456	2.51673	3.74962	3.12179	0.0179641	0.0138009	0.000654507	6.7925e-05
Cre02.g084350	XM_001701863.2	PAM71	Mn transport across thylakoid membrane	Ortholog of Arabidopsis thaliana PAM71/CCHA1# Mutant has photosynthetic defects indicating reduced PSII function, which can be partially rescued by excess Mn# Conserved in the Green Lineage and Diatoms#		2.05517	NA	NA	NA	4.23555e-08	NA	NA	NA
Cre04.g223700	XM_001692247.2					1.99303	NA	NA	NA	2.16133e-13	NA	NA	NA
Cre09.g411975	XM_043066288.1			null-allele mutant was isolated (PMID 29743196)		3.15458	NA	NA	NA	0.000274155	NA	NA	NA
Cre15.g639550	XM_043070620.1					2.68546	NA	NA	NA	1.75458e-19	NA	NA	NA
Cre12.g512400	XM_001691023.3			Target of CRR1	Cre14.g626700	1.61726	NA	NA	NA	0.00804272	NA	NA	NA
Cre03.g187150	XM_001691796.2					1.54119	NA	NA	NA	0.00840434	NA	NA	NA
Cre01.g018100	XM_001689882.2					2.10988	NA	NA	NA	7.11198e-13	NA	NA	NA
Cre10.g426800	XM_043066569.1					2.47696	2.38854	NA	NA	4.26911e-26	1.86264e-22	NA	NA
Cre10.g439700	XM_001690495.2	CGL28	conserved expressed putative RNA binding protein	Conserved in the Green Lineage		3.09771	1.78472	NA	NA	6.11095e-52	1.06012e-06	NA	NA
Cre06.g273100	XM_001696418.2					2.01425	2.3997	NA	NA	3.11494e-05	8.56906e-11	NA	NA
Cre07.g346050	XM_043064459.1	CHL27A	Copper response defect 1 protein	Mg-protoporphyrin IX monomethyl ester (oxidative) cyclase, aerobic oxidative cyclase membrane subunit# Copper response defect 1 protein, chloroplast precursor# Produced under copper and/or oxygen deficient conditions [GI:7542488# PMID: 119113# PMID: 181165# PMID: 119113# PMID: 1467313]# orthologous to Rubrivax gelatinosus aerobic oxidative cyclase [PMID: 11790744# PMID: 14617630]# Predicted chlor…		2.79084	2.79994	NA	NA	3.81467e-22	7.09862e-22	NA	NA
Cre10.g429450	XM_043066615.1			null-allele passenger mutation was isolated (PMID 29743196)		2.57213	NA	NA	NA	3.76104e-09	NA	NA	NA
Cre14.g609900	XM_043069956.1					2.88639	2.81182	NA	NA	7.57892e-10	3.91559e-09	NA	NA
Cre10.g462150	XM_043067178.1					3.09668	NA	NA	NA	1.61511e-46	NA	NA	NA
Cre07.g334150	XM_043064239.1					3.2733	NA	3.56937	2.29865	1.00206e-09	NA	6.67695e-12	0.00428913
Cre07.g325714	XM_043064045.1					1.91197	NA	NA	NA	0.0110672	NA	NA	NA
Cre01.g053000	XM_043058997.1	GPD2	Glycerol-3-phosphate dehydrogenase/dihydroxyacetone-3-phosphate reductase	Identified as GPDH2 (PMID 22358185)# Closely related to nearby GPDH3#		2.06521	2.43096	NA	NA	4.01642e-05	6.47129e-09	NA	NA
Cre14.g610150	XM_043069962.1					2.02544	NA	NA	NA	0.00424655	NA	NA	NA
Cre06.g255750	XM_043062696.1	EZY1C	Copy C in the EZY1 tandem gene cluster	Unknown protein, zygote-specific, originally called Class III, member of a tandemly repeated gene family [PMID: 3614194]# localizes to chloroplast nucleoids, expression is suppressed after UV treatment of plus gametes, postulated involvement in uniparental inheritance of chloroplast DNA [PMID: 8374951]. EZY1 transcripts are not detected in cells expressing GSP1 ectopically [PMID: 11641281]. Genba…		3.52201	NA	NA	NA	0.00407758	NA	NA	NA
Cre09.g389652	XM_043065515.1					1.66313	NA	NA	NA	3.28206e-08	NA	NA	NA
Cre08.g376850	XM_043065187.1					1.85017	NA	NA	NA	0.000479443	NA	NA	NA
Cre01.g003475	XM_043058144.1					2.91981	NA	NA	NA	0.000116087	NA	NA	NA
Cre01.g054350	XM_001689757.2					1.97778	NA	NA	NA	5.3917e-07	NA	NA	NA
Cre14.g621200	XM_043070184.1					2.171	NA	NA	-2.07874	5.74301e-07	NA	NA	2.08478e-05
Cre11.g467540	XM_001701367.2	GOX7	Glyoxal oxidase 7	The substrate of this oxidase is unsure, as the similarity is to both glyoxal oxidases and galactose oxidases, found in fungi, bacteria, animals and plants (both use the same Tyr radical / metal mechanism)# the plant homologues are secreted, but the fate of the Chlamydomonas isoforms is uncertain# belongs to a family of 20 genes more related to each other than to their higher plant homologues, co…		8.06095	NA	NA	NA	0.00373215	NA	NA	NA
Cre01.g050500	XM_043058952.1	TCB1	petB mRNA stabilization factor	PentatricoPeptide Repeat protein that facilitates translation and stabilization of petB mRNA in the chloroplast# Homologous to HCF152 and contains a similar C-terminal domain#		1.88813	NA	NA	NA	0.000459288	NA	NA	NA
Cre07.g321750	XM_043063983.1					4.04693	3.51662	NA	NA	0.000485451	0.0249988	NA	NA
Cre09.g394621	XM_043065723.1				Cre02.g120100, Cre02.g120150, Cre10.g436550	2.09506	NA	NA	NA	0.00084603	NA	NA	NA
Cre11.g483100	XM_043067786.1					1.43899	NA	1.63126	NA	0.000373727	NA	2.09065e-08	NA
Cre07.g325756	XM_043064081.1					2.99427	NA	NA	NA	3.7792e-23	NA	NA	NA
Cre06.g304700	XM_001691196.3					1.7312	NA	NA	NA	0.00420471	NA	NA	NA
Cre01.g034850	XM_043058702.1					3.08639	2.10148	1.89014	NA	7.52207e-23	1.12901e-06	0.00143604	NA
Cre04.g221000	XM_043061900.1					2.26783	NA	NA	NA	4.88623e-06	NA	NA	NA
Cre16.g661500	XM_043070993.1					1.36892	NA	NA	NA	0.0139701	NA	NA	NA
Cre09.g402602	XM_043066081.1			null-allele mutant was isolated (PMID 29743196)		1.87646	NA	2.58179	NA	0.00199148	NA	2.23644e-11	NA
Cre10.g426900	XM_043066571.1					4.07333	NA	NA	NA	0.00013901	NA	NA	NA
Cre16.g683707	XM_043071495.1					1.67331	NA	NA	NA	0.00258157	NA	NA	NA
Cre09.g394621	XM_043065722.1				Cre02.g120100, Cre02.g120150, Cre10.g436550	2.09856	NA	NA	NA	3.10708e-07	NA	NA	NA
Cre16.g667250	XM_043071081.1					2.89922	1.66791	-1.92762	-3.15893	2.46817e-25	0.0173261	3.26457e-05	1.07738e-31
Cre03.g201150	XM_043061357.1					1.48197	NA	NA	NA	0.00504854	NA	NA	NA
Cre08.g365632	XM_043064921.1		Phosphoprotein phosphatase 2C-related			1.54452	NA	NA	NA	0.0376813	NA	NA	NA
Cre16.g656750	XM_043070910.1					2.98087	NA	1.96182	NA	4.37595e-17	NA	0.00171136	NA
Cre12.g534800	XM_001692941.2	GCSP1	Glycine cleavage system, P protein	Glycine dehydrogenase (decarboxylating). P protein subunit of the glycine cleavage system		1.93953	NA	NA	NA	0.000222875	NA	NA	NA
Cre06.g277200	XM_043063032.1	BIO1	Diaminopelargonic acid synthase	Adenosylmethionine-8-amino-7-oxononanoate aminotransferase		2.50711	NA	NA	NA	2.40611e-14	NA	NA	NA
Cre09.g387100	XM_001694367.2	PTST1	Protein targeting to starch 1	Conserved in the Green Lineage		1.87672	NA	NA	NA	1.45753e-07	NA	NA	NA
Cre02.g073400	XM_043059096.1					2.38012	NA	NA	NA	4.97363e-15	NA	NA	NA
Cre07.g320500	XM_043063970.1	OPR29	OctotricoPeptide Repeat protein 29	OctotricoPeptide (octotricoPeptide) Repeat (OPR) Protein		1.6458	NA	NA	NA	8.07719e-05	NA	NA	NA
Cre13.g577450	XM_043069486.1		Glycerol-3-phosphate acyltransferase	FAD-dependent#		1.98698	NA	NA	NA	1.07926e-06	NA	NA	NA
Cre14.g610801	XM_043069980.1					1.85999	NA	NA	NA	7.61418e-05	NA	NA	NA
Cre08.g379550	XM_043065237.1	PHT4D	Sodium-dependent phosphate transporter, major facilitator superfamily	related to putative Arabidopsis sodium, phosphate major facilitator superfamily of transporters		1.91733	NA	NA	NA	0.000920419	NA	NA	NA
Cre17.g730100	XM_001701464.2	RSEP1	Intramembrane metalloprotease	Intramembrane metalloprotease related to site-2 protease# contains M5 domain, with HExxH motif embedded in transmembrane helix# homologous to bacterial RseP/YaeL/PsoIVFB involved in transmembrane signaling# could be organelle-targeted# Target of CRR1		2.04425	2.12449	NA	NA	0.00027537	0.00010718	NA	NA
Cre11.g481200	XM_043067742.1		Prolyl 4-hydroxylase 6	Procollagen-proline dioxygenase homolog, requires Fe2+ and ascorbate# contains C-terminal ShK domain		1.50759	NA	NA	NA	0.0337675	NA	NA	NA
Cre03.g151650	XM_001695609.2		S-adenosyl-L-methionine-dependent methyltransferase		Cre03.g188250, Cre04.g229300, Cre14.g617450, Cre16.g657550	2.47144	2.58487	NA	NA	0.00130532	0.000977223	NA	NA
Cre14.g629150	XM_043070348.1		Adenylate/guanylate cyclase	Probable domain of larger protein similar to guanylate cyclase 1 (GCYB2) from Homo sapiens		1.89644	NA	1.75689	NA	0.00219256	NA	0.0498907	NA
Cre03.g187750	XM_043061135.1					3.4255	2.00839	NA	NA	1.84601e-15	0.0141642	NA	NA
Cre11.g467651	XM_043067403.1					1.7788	NA	NA	NA	0.000516764	NA	NA	NA
Cre13.g570600	XM_043069366.1	CTR1	CTR type copper ion transporter	Similarity to fungal CTR family# expression increases during Cu deficiency, regulated by CRR1# localized to plasma membrane# gene rescues yeast _ctr1 mutant#		2.45012	2.33491	NA	NA	2.24133e-26	1.78589e-21	NA	NA
Cre12.g535250	XM_043068636.1					3.2714	2.00206	NA	NA	1.13156e-29	2.12037e-05	NA	NA
Cre16.g668300	XM_043071103.1					1.60755	NA	NA	NA	8.07719e-05	NA	NA	NA
Cre02.g144300	XM_001694816.2		UDP-rhamnose/galactose transporter			1.61643	NA	NA	NA	0.0481418	NA	NA	NA
Cre04.g223250	XM_043061935.1	LCIE1	Low-CO2 inducible protein E	Homologous to limiting-CO2 inducible proteins LCIC, LCIB [PMID: 15235119] and to LCID [PMID 16777959]# part of the CAH1/2 cluster of inversely repeated CO2 responsive genes# LCIE and CCP1 are located in head-to-head orientation in the cluster# regulated by CCM1 [PMID 16777959]		7.1798	4.30912	NA	NA	1.59169e-84	1.49726e-25	NA	NA
Cre16.g694500	XM_043071786.1		DnaJ-like protein	Conserved expressed protein# possible peptidase motif?		2.29117	NA	NA	NA	0.0106411	NA	NA	NA
Cre02.g095140	XM_043059603.1					1.92642	NA	NA	NA	9.04771e-07	NA	NA	NA
Cre10.g431350	XM_001702626.2		Putative triacylglycerol lipase			3.34527	2.10358	NA	NA	3.35306e-42	8.18528e-09	NA	NA
Cre02.g106000	XM_043059803.1					1.79903	NA	NA	NA	1.67271e-10	NA	NA	NA
Cre09.g400738	XM_001697528.2					1.4969	NA	NA	NA	4.73276e-06	NA	NA	NA
Cre06.g260250	XM_001696540.2	CEM1	putative proton extrusion protein cemA, chloroplastic	Similar to the plastid encoded cemA, chloroplast envelope membrane protein# contains weak similarity to Proton extrusion protein pcxA (Swiss-Prot:P7528) which seems involved in both light-induced Na+-dependent proton extrusion and CO(2) transport# possibly involved in CO2 uptake		2.47263	NA	NA	NA	9.96072e-16	NA	NA	NA
Cre12.g492650	XM_043067942.1	FAS2	Fasciclin-like protein 2	similar to periostin/fasciclin/TGFbeta-induced protein# contains 4 FAS1 (BIgH3) domains, involved in cell recognition# probably extracellular, GPI-anchored (by homology)		3.4188	2.3952	NA	NA	9.86717e-17	3.95424e-05	NA	NA
Cre03.g179921	XM_043061030.1					1.46546	NA	NA	NA	0.00721589	NA	NA	NA
Cre01.g047600	XM_043058910.1		Short-chain dehydrogenase/reductase	# 3-oxoacyl-[acyl-carrier-protein] reductase-related protein		2.25963	1.97996	NA	NA	5.14498e-07	0.00103536	NA	NA
Cre13.g603500	XM_043069825.1					1.63568	1.46776	NA	NA	1.6619e-06	0.00442702	NA	NA
Cre03.g173550	XM_001703243.3					2.95834	1.77061	NA	NA	1.07588e-51	1.93867e-07	NA	NA
Cre17.g700950	XM_001691551.2	FDX5	Ferredoxin 5	Fe2S2 containing redox protein# Chloroplast localized#		9.83507	9.7164	NA	NA	2.14996e-103	5.22812e-107	NA	NA
Cre08.g363383	XM_043064867.1	NA	NA	NA	NA	2.95573	NA	NA	NA	0.0363406	NA	NA	NA
Cre02.g080900	XM_001701835.2	PRX4	Peroxiredoxin, type II	thioredoxin dependent peroxidase, N-terminal sequence predicted as a chloroplast targeting signal BUT the protein is more closely related to mitochondrial type II PRX from Arabidopsis (AtPRXIIF)		2.01523	NA	NA	NA	9.29282e-09	NA	NA	NA
Cre02.g079650	XM_043059219.1					1.90279	NA	2.10443	NA	0.001387	NA	4.72776e-05	NA
Cre01.g047650	XM_043058911.1					5.54111	2.83002	NA	NA	2.83172e-90	4.82333e-16	NA	NA
Cre02.g084450	XM_043059302.1	PFH10	Prolyl 4-hydroxylase 10	Procollagen-proline dioxygenase homolog, requires Fe2+ and ascorbate. Identified by Keskiaho et al. (27) [PMID: 17220203] as v2 C_390100# contains C-terminal ShK domain# next to PFH9# Target of CRR1		5.61564	4.45106	NA	NA	5.55107e-33	3.44869e-18	NA	NA
Cre14.g631750	XM_043070420.1		bZIP transcription factor	Basic-leucine zipper (bZIP) transcription factor		3.60288	NA	3.39703	NA	7.98165e-06	NA	0.000163939	NA
Cre06.g289500	XM_043063401.1					1.82715	NA	NA	NA	6.27813e-09	NA	NA	NA
Cre02.g112266	XM_043059904.1					4.05482	2.7832	3.00387	NA	3.73622e-15	1.48617e-11	8.67524e-06	NA
Cre02.g107000	XM_001699911.2					2.56417	2.52082	NA	NA	1.07152e-11	1.22411e-10	NA	NA
Cre12.g545300	XM_043068856.1			null-allele mutant was isolated (PMID 29743196)		1.60152	NA	NA	NA	0.00658209	NA	NA	NA
Cre16.g655950	XM_043070897.1	TRP2	Transient receptor potential ion channel protein	TRP-like ion channel protein, homology to TRPL Channel.		26.8381	24.0119	NA	NA	8.42222e-08	9.83251e-06	NA	NA
Cre11.g467562	XM_043067313.1					2.76581	NA	NA	NA	3.67176e-26	NA	NA	NA
Cre04.g221450	XM_043061907.1		Putative pherophorin-chlamydomonas homolog			2.04764	NA	1.72613	NA	2.18808e-05	NA	0.0371857	NA
Cre10.g426850	XM_043066570.1					3.02994	2.77776	NA	NA	6.79277e-05	0.00343829	NA	NA
Cre06.g306750	XM_043063723.1	FAP290	Flagellar Associated Protein 290	Flagellar Associated Protein# found in the flagellar proteome# transcript upregulated during flagellar regeneration [PMID: 157384]		2.08474	NA	NA	NA	2.21605e-12	NA	NA	NA
Cre01.g007737	XM_043058232.1	FBT1	Folate/pteridine transporter 1	Belongs to BT1-family of transporters (also known as FBT) involved in folate/pteridine transport# Orthologous to AT2G32040 in Arabidopsis thaliana which was identified as a folate and biopterin transporter with similarity to those of trypanosomes#		1.9577	NA	NA	NA	0.000148357	NA	NA	NA
Cre02.g147600	XM_043060340.1					1.86968	NA	2.37548	NA	0.0171533	NA	3.55637e-06	NA
Cre15.g635200	XM_043070507.1		BIGYIN-related tetratricopeptide protein	May play a role in controlling mitochondrial size and number		1.76601	NA	NA	NA	0.00893948	NA	NA	NA
Cre12.g551100	XM_043068990.1				Cre06.g283750	1.93767	NA	NA	NA	1.21859e-08	NA	NA	NA
Cre01.g020223	XM_043058460.1	FUM2	Fumarate hydratase 2			2.36947	1.72777	NA	NA	2.23592e-13	0.00498029	NA	NA
Cre10.g434800	XM_001702416.2					1.87682	NA	NA	NA	4.31129e-05	NA	NA	NA
Cre06.g281600	XM_043063272.1	LCI23	Low-CO2-inducible protein 23	Septin-like protein# Low-CO2 inducible gene revealed by cDNA array analyses# regulated by CCM1 [PMID: 15235119]		5.29175	2.81517	NA	NA	1.47112e-64	5.14008e-11	NA	NA
Cre16.g682050	XM_043071452.1					1.60334	NA	NA	NA	0.00310246	NA	NA	NA
Cre09.g415700	XM_043066375.1	CAH3	Carbonic anhydrase 3	Carbonic anhydrase, carbonate dehydratase (EC 4.2.1.1) precursor, alpha type# located in thylakoid lumen (TAT pathway)# identical to CRU73856# PSII associated, involved in photosynthesis and CO2 concentration# [PMID: 9482718]	Cre02.g120250, Cre03.g145887, Cre03.g175200, Cre04.g225050, and others	2.35458	NA	NA	NA	4.2764e-13	NA	NA	NA
Cre09.g398993	XM_001694670.2		4-hydroxyphenylpyruvate dioxygenase	4-hydroxyphenylpyruvate dioxygenase (EC 1.13.11.27)# (4HPPD) (HPD) (HPPDase)# Target of CRR1		6.93123	4.77547	2.83682	NA	1.93203e-56	3.91743e-62	0.00024622	NA
Cre06.g299650	XM_001691389.2	CLPR6	inactive subunit of chloroplast ClpP complex	ortholog of plant ClpP6		1.69297	NA	NA	NA	1.90707e-06	NA	NA	NA
Cre08.g383400	XM_043065319.1		Scavenger receptor cysteine rich (SRCR) protein			2.10317	NA	NA	NA	7.16192e-13	NA	NA	NA
Cre06.g260500	XM_043062786.1					1.74655	NA	NA	NA	7.24305e-07	NA	NA	NA
Cre01.g009900	XM_043058279.1		Chloroplast DnaJ-like protein 3	Contains N-terminal J-domain (pfam226) and bacterial-type Ferredoxin domain (COG1141, [4Fe4S])# not involved in protein folding, but stimulates ATPase activity of HSP70B# in same clade as CDJ4		2.14068	NA	NA	NA	4.52879e-12	NA	NA	NA
Cre08.g366200	XM_043064933.1					3.76219	NA	NA	NA	3.01265e-17	NA	NA	NA
Cre11.g477350	XM_043067652.1					4.90719	2.33419	1.93263	NA	6.11041e-145	3.15867e-19	3.724e-07	NA
Cre03.g204577	XM_001699336.2		DnaJ-like protein	DnaJ-like protein, perhaps targeted to the chloroplast (contains N-terminal extension that is predicted by ChloroP to be chloroplast transit peptide)# contains N-terminal J-domain (pfam00226)# weak homology with Synechococcus Q2JXW1		7.02706	3.68519	NA	NA	1.94688e-29	1.79608e-05	NA	NA
Cre09.g415600	XM_043066373.1					1.71849	NA	NA	NA	1.5641e-07	NA	NA	NA
Cre01.g031900	XM_043058653.1					2.67573	NA	NA	NA	2.95313e-14	NA	NA	NA
Cre13.g574400	XM_001693462.2		Adenylate/guanylate cyclase	Protein with domain similar to Guanylate cyclase soluble, beta-2 chain (GCS-beta-2) [Bos taurus]		1.67417	NA	NA	NA	0.012112	NA	NA	NA
Cre07.g331450	XM_043064197.1		N-acetyltransferase	Related to GCN5		2.88297	NA	2.16166	NA	1.84061e-07	NA	0.0227679	NA
Cre10.g460901	XM_043067150.1	NA	NA	NA	NA	2.93788	NA	NA	NA	0.000516764	NA	NA	NA
Cre03.g210513	XM_001699356.2					2.66782	NA	NA	NA	1.68023e-19	NA	NA	NA
Cre01.g050400	XM_043058950.1	TIM22C	translocase of inner mitochondrial membrane 22 homolog	Similar to mitochondrial import inner membrane translocase TIM22, belongs to theTIM17/TIM22/TIM23 family. Four TIM22-related proteins are present in Arabidopsis, three in Chlamydomonas		2.30442	NA	NA	NA	1.93425e-10	NA	NA	NA
Cre03.g149650	XM_001695513.2		related to carotenoid 9,10-9',10' cleavage dioxygenase	related to carotenoid 9,1-9',1' cleavage dioxygenase# homologue in higher plants participates in abscisic acid biosynthesis# could play a similar role (PMID: 16327238)		1.75903	NA	NA	NA	5.09671e-05	NA	NA	NA
Cre01.g054150	XM_043059018.1	NTRC1	NADPH-dependent thioredoxin reductase C, chloroplastic	NADPH-dependent thioredoxin reductase C type (NTR/thioredoxin fusion)# NTRC is a two domain protein containing an NADPH dependent thioredoxin reductase (N-terminal part) and a thioredoxin (C-terminal part). The protein was shown to be localized in chloroplasts in rice and appears to protect from abiotic stress in Arabidopsis [PMID: 15292215].		1.74653	NA	NA	NA	8.42679e-06	NA	NA	NA
Cre10.g439500	XM_001690498.2					2.3011	4.55655	-4.75555	-2.50011	0.012417	2.41649e-12	9.80135e-14	0.00372277
Cre04.g217963	XM_043061799.1	NA	NA	NA	NA	2.39914	1.60007	NA	NA	1.01991e-15	0.00611294	NA	NA
Cre08.g361750	XM_043064829.1					1.73464	NA	1.71288	NA	1.06398e-05	NA	4.32145e-05	NA
Cre16.g686850	XM_001691897.2	PTA4	Proton/phosphate symporter	Putative phosphate transporter homolog type A-4, similar to yeast Pho84 H+/Pi symporter# clusters with PTA2 and PTA3 on scaffold 14.		2.35732	NA	NA	-2.09266	1.00075e-05	NA	NA	0.00260299
Cre01.g005701	XM_043058187.1					3.43915	NA	NA	NA	0.00453953	NA	NA	NA
Cre16.g688414	XM_001698800.2					2.48537	NA	NA	NA	0.00153694	NA	NA	NA
Cre03.g157200	XM_043060620.1					1.46128	NA	NA	NA	0.0471969	NA	NA	NA
Cre02.g142100	XM_043060138.1					1.50167	NA	NA	NA	0.000685757	NA	NA	NA
Cre16.g652300	XM_043070820.1		Chlamydomonas-specific membrane protein family A	Transmembrane protein with proline-rich C-terminal domain of unknown function# secretory pathway# One of three tandem paralogs (Cre16.g652250, Cre16.g652300, and Cre16.g652350)#		5.6184	2.53068	6.43913	3.35141	0.0101956	0.0453078	0.00174185	0.000125076
Cre10.g419650	XM_043066442.1					1.63775	NA	NA	NA	1.35505e-09	NA	NA	NA
Cre08.g381050	XM_043065263.1		Cysteine endopeptidase	Cysteine-type endopeptidase, papain type		1.83005	NA	NA	NA	0.000184901	NA	NA	NA
Cre06.g310500	XM_043063783.1		bZIP transcription factor	Def HY5 (ELONGATED HYPOCOTYL 5)# DNA binding / transcription factor - bZIP transcription factor family protein / HY5-like protein (HYH), nearly identical to HY5-like protein (Arabidopsis thaliana) GI:1842111# similar to TGACG-motif binding factor GI:2934		3.93265	NA	NA	NA	3.62048e-20	NA	NA	NA
Cre06.g278098	XM_043063054.1		Methylcrotonoyl-CoA carboxylase alpha subunit	alpha subunit of 3-methylcrotonoyl-CoA carboxylase, mitochondrial precursor# a biotin-dependent carboxylase# contains a very short LSU-rRNA motif on the opposite strand, in intron		1.63343	NA	NA	NA	0.0132808	NA	NA	NA
Cre11.g479600	XM_043067705.1		putative Ca2+/Na+ exchanger	Previously annotated as CAX6, but is orthologous to MHX1 (magnesium/proton exchanger, AT2G47600.1) in Arabidopsis thaliana#		1.45088	NA	NA	NA	0.000889801	NA	NA	NA
Cre16.g668350	XM_001692080.2					1.59481	NA	NA	NA	0.000307386	NA	NA	NA
Cre01.g027700	XM_043058588.1					1.849	NA	NA	NA	0.00679413	NA	NA	NA
Cre02.g120250	XM_043060044.1	STT7	Chloroplast protein kinase required for state transitions	Chloroplast protein kinase required for LHCII phosphorylation and state transition [PMID: 12624266]	Cre09.g415700	2.1727	NA	NA	NA	4.23555e-08	NA	NA	NA
Cre09.g410700	XM_001696734.2	MDH5	NADP-Malate Dehydrogenase 5	Malate dehydrogenase [NADP], possibly plastidic (NADP-MDH)# GI:1969739# Found in the flagellar proteome		2.87734	1.65061	NA	NA	8.90084e-34	0.00149664	NA	NA
Cre14.g626800	XM_043070293.1	OPR64	OctotricoPeptide Repeat protein 64	OctotricoPeptide (octotricoPeptide) Repeat (OPR) Protein		1.49859	NA	NA	NA	0.0131322	NA	NA	NA
Cre06.g303050	XM_001691359.2	NIT3	NADH-cytochrome b5 reductase domain protein			4.33526	NA	NA	NA	5.65607e-07	NA	NA	NA
Cre11.g479600	XM_043067704.1		putative Ca2+/Na+ exchanger	Previously annotated as CAX6, but is orthologous to MHX1 (magnesium/proton exchanger, AT2G47600.1) in Arabidopsis thaliana#		2.0281	NA	NA	NA	0.00387443	NA	NA	NA
Cre07.g326650	XM_001690604.2					1.56505	NA	NA	NA	0.0388054	NA	NA	NA
Cre01.g050400	XM_001689709.2	TIM22C	translocase of inner mitochondrial membrane 22 homolog	Similar to mitochondrial import inner membrane translocase TIM22, belongs to theTIM17/TIM22/TIM23 family. Four TIM22-related proteins are present in Arabidopsis, three in Chlamydomonas		2.30442	NA	NA	NA	1.93425e-10	NA	NA	NA
Cre07.g330900	XM_043064184.1					1.81551	NA	NA	NA	0.000124863	NA	NA	NA
Cre01.g016400	XM_043058398.1					1.9442	NA	2.26994	NA	1.75581e-12	NA	8.34645e-23	NA
Cre17.g700000	XM_001691724.2	NA	NA	NA	NA	2.70191	NA	NA	NA	6.47488e-08	NA	NA	NA
Cre12.g501950	XM_001690735.2		Phosphoprotein phosphatase 2C-related			2.70124	NA	NA	NA	1.21032e-09	NA	NA	NA
Cre16.g656300	XM_001697777.2	DPR1	dihydropicolinate (DAP) reductase	converts L-2,3-dihydropicolinate to etrahydrodipicolinate (EC 1.3.1.26)# involved in lysine biosynthesis# expected to be plastidic based on homology		1.68399	NA	NA	NA	0.000390761	NA	NA	NA
Cre12.g507800	XM_043068195.1			Target of CRR1		3.95842	4.26565	NA	NA	2.68524e-45	7.81084e-52	NA	NA
Cre13.g589100	XM_001693591.2					3.46052	NA	NA	NA	1.60541e-42	NA	NA	NA
Cre07.g327100	XM_043064111.1					1.73963	NA	NA	NA	3.17116e-05	NA	NA	NA
Cre09.g403550	XM_001695182.2		Flavonol synthase/flavanone 3-dioxygenase	Oxoglutarate/iron-dependent oxygenase		1.78292	NA	NA	NA	0.0129394	NA	NA	NA
Cre06.g296200	XM_043063505.1					1.77572	NA	NA	NA	0.00101711	NA	NA	NA
Cre10.g424650	XM_001702685.2					1.67478	NA	NA	NA	0.00146998	NA	NA	NA
Cre16.g684022	XM_043071505.1					3.03896	1.59509	NA	NA	4.76919e-34	0.0226846	NA	NA
Cre05.g239600	XM_043062344.1					2.65522	NA	NA	NA	3.65552e-10	NA	NA	NA
Cre10.g444250	XM_043066845.1					4.25958	3.9375	NA	NA	4.26042e-63	2.70402e-49	NA	NA
Cre02.g109850	XM_043059862.1	PIGC1	Phosphatidylinositol N-acetylglucosaminyltransferase, subunit C	Phosphatidylinositol N-acetylglucosaminyltransferase subunit C# Orthologous to PIGC/SETH1 (AT2G34980) in Arabidopsis thaliana#		1.53961	NA	NA	NA	0.0134633	NA	NA	NA
Cre06.g251716	XM_001696597.2					1.64154	NA	NA	NA	7.34719e-07	NA	NA	NA
Cre01.g011850	XM_043058320.1					1.55108	NA	NA	NA	0.0055987	NA	NA	NA
Cre16.g663450	XM_043071031.1	BST3	Bestrophin 3	Thylakoid membrane protein with 4 transmembrane helices, probably pentameric# present in pyrenoid-traversing thylakoids# induction by Low-CO2 is cia5-dependent# RNAi mutants show growth defects under low CO2# similar to Bestrophin, RFP-TM, a ubiquitous chloride channel# similar to Arabidopsis AT3G61320 and AT2G45870# part of a small multigene family# very similar to closely linked BST1 and BST2	Cre03.g144967, Cre06.g307500, Cre10.g424450, Cre10.g452800, and others	3.29109	1.84972	NA	NA	3.20082e-51	1.75629e-06	NA	NA
Cre02.g115508	XM_043059959.1					3.99327	NA	NA	NA	5.52132e-25	NA	NA	NA
Cre06.g278246	XM_043063166.1					2.24428	NA	NA	NA	8.96236e-05	NA	NA	NA
Cre16.g655050	XM_043070877.1	NON1	NO-nitrate 1	The 42.49 mutant shows defect in ammonium repression of nitrate assimilation genes# acts downstream of NO-production# Has orthologs in all green algae#	Cre02.g120100, Cre02.g120150	3.31501	NA	NA	NA	7.28329e-42	NA	NA	NA
Cre06.g299600	XM_001691239.2	ZRT4	Zinc-nutrition responsive transporter	Similarity to ZIP Subfamily II# originally annotated based on expression during Zn deficiency, but expression higher in Cu and Mn deficiency#		4.01328	2.59781	NA	NA	3.22747e-35	7.74252e-10	NA	NA
Cre08.g372300	XM_043065056.1					1.59394	NA	NA	NA	0.00153694	NA	NA	NA
Cre03.g179500	XM_001703358.2		Prolyl 4-hydroxylase 13	Procollagen-proline dioxygenase homolog, requires Fe2+ and ascorbate# Target of CRR1		8.17795	8.78293	NA	NA	3.99466e-66	3.61701e-64	NA	NA
Cre12.g547300	XM_043068902.1			Target of CRR1	Cre06.g309000	1.43699	1.95844	NA	NA	0.010002	8.48575e-13	NA	NA
Cre07.g355150	XM_043064640.1	ZRT5	Zinc-nutrition responsive transporter	Similarity to ZIP Subfamily I# expression specific to Zn deficiency# constitutive expression in a CRR1_cys mutant coincident with zinc accumulation#		2.61774	1.84846	NA	NA	3.66593e-24	5.48758e-06	NA	NA
Cre10.g452000	XM_043066983.1					1.76183	NA	NA	NA	0.00300813	NA	NA	NA
Cre06.g292000	XM_043063436.1					1.71783	NA	NA	NA	0.00728145	NA	NA	NA
Cre01.g038100	XM_043058755.1		putative chloride channel	Similar to Bestrophin, RFP-TM, chloride channel# similar to Arabidopsis AT3G61320 and AT2G45870# part of a small multigene family that includes Low-CO2-inducible membrane protein LCI11		2.29378	NA	NA	NA	6.58944e-12	NA	NA	NA
Cre06.g251683	XM_043062610.1	NA	NA	NA	NA	3.57707	NA	NA	NA	1.73391e-06	NA	NA	NA
Cre02.g112366	XM_043059907.1	NA	NA	NA	NA	5.91908	NA	NA	NA	4.36101e-11	NA	NA	NA
Cre06.g307500	XM_001691171.2	LCIC1	Low-CO2 inducible protein C	low-CO2 inducible protein# homologous to LCIB with which it forms a complex# differentially expressed in Volvox regA mutant, impaired in somatic differentiation# regulated by CCM1 [PMID: 15235119]# localization is diffuse in chloroplast stroma under high-CO2 and low-CO2 conditions, but aggregated around pyrenoid as ring-like structure under very low-CO2 conditions# Crystal structure of LCIB and L…	Cre01.g053950, Cre04.g222800, Cre06.g278197, Cre10.g452800, and others	4.17628	2.35296	NA	NA	3.87108e-15	0.028473	NA	NA
Cre08.g366700	XM_043064947.1					2.80271	NA	NA	NA	7.01659e-23	NA	NA	NA
Cre03.g212641	XM_043061589.1					1.78044	NA	NA	NA	0.0149019	NA	NA	NA
Cre10.g460100	XM_043067136.1			null-allele mutant was isolated (PMID 29743196)		3.21367	NA	NA	NA	1.80885e-35	NA	NA	NA
Cre04.g214000	XM_043061649.1					1.52373	NA	NA	NA	0.00389089	NA	NA	NA
Cre02.g107550	XM_043059826.1	CVL2	Fe2+/Mn2+ transporter, VIT1/CCC1 family	Predicted Fe2+/Mn2+ transporter, VIT1/CCC1 family# Similarity to Pcl1 from S. pombe and VIT1 from A. thaliana#		21.9625	NA	22.3139	NA	2.75601e-08	NA	4.93679e-08	NA
Cre09.g388650	XM_043065476.1		Adenylate/guanylate cyclase	C-terminal domain similar to guanylyl cyclase beta-3 [Apis mellifera]		2.0818	NA	NA	NA	9.20436e-10	NA	NA	NA
Cre10.g436450	XM_043066727.1					7.71626	5.81908	NA	NA	8.07953e-07	0.00498029	NA	NA
Cre16.g686501	XM_043071576.1					3.28045	1.96396	NA	NA	4.64486e-24	0.000600297	NA	NA
Cre12.g504250	XM_043068135.1					1.7633	NA	NA	NA	0.00332324	NA	NA	NA
Cre06.g306057	XM_043063708.1					1.49606	NA	NA	NA	0.0075601	NA	NA	NA
Cre02.g107650	XM_043059828.1					2.61336	NA	NA	NA	0.0190313	NA	NA	NA
Cre17.g720900	XM_043072258.1					5.86987	5.66064	NA	-3.48787	9.90571e-25	3.09451e-08	NA	8.27924e-07
Cre16.g666334	XM_001701381.2		putative raffinose synthase	EC 2.4.1.82# GH36C family glycoside hydrolase, putative galactinol--sucrose galactosyltransferase = raffinose synthase = 1-alpha-D-galactosyl-myo-inositol:sucrose 6-a-D-galactosyltransferase# this gene contains in its long 5th intron a gene on the other strand, MAD1# this organization is conserved in Chlorophyceae and Trebouxiophyceae		12.3061	NA	NA	NA	3.30406e-05	NA	NA	NA
Cre07.g355100	XM_043064639.1	ZIP1	Zinc/iron transporter	Similarity to ZIP Subfamily I# Physically linked to ZRT5# (CrZIP5)#		2.3042	NA	NA	NA	2.32095e-19	NA	NA	NA
Cre09.g416850	XM_043066387.1	POB32	Proteome of basal body 32	Found in basal body proteome#	Cre02.g120100	2.12607	NA	NA	NA	1.4348e-13	NA	NA	NA
Cre12.g507333	XM_001702321.2	NA	NA	NA	NA	1.92418	NA	NA	NA	0.0462042	NA	NA	NA
Cre16.g664550	XM_001701399.2	SHMT1	Serine hydroxymethyltransferase	Serine hydroxymethyltransferase (gi:17066746, high light-inducible# Low-CO2 inducible gene revealed by cDNA array analyses# regulated by CCM1 [PMID: 15235119]	Cre05.g248450, Cre13.g577100	1.75515	NA	NA	NA	0.00880122	NA	NA	NA
Cre07.g328000	XM_043064133.1					1.81361	NA	NA	NA	3.84124e-05	NA	NA	NA
Cre16.g690130	XM_001699135.2			Target of CRR1		2.15744	1.63154	NA	NA	2.58992e-10	0.00767034	NA	NA
Cre16.g663400	XM_043071029.1	BST2	Bestrophin 2	Thylakoid membrane protein with 4 transmembrane helices, probably pentameric# present in pyrenoid-traversing thylakoids# induction by Low-CO2 is cia5-dependent# RNAi mutants show growth defects under low CO2# similar to Bestrophin, RFP-TM, a ubiquitous chloride channel# similar to Arabidopsis AT3G61320 and AT2G45870# part of a small multigene family# very similar to closely linked BST1 and BST3	Cre16.g662600, Cre16.g663450	2.43066	NA	NA	NA	1.54368e-16	NA	NA	NA
Cre16.g685100	XM_001691880.2			Contains PF07683, CobW_C domain# missing GTPase domain# One of three paralogous tandem genes (Cre16.g685000, Cre16.g685050, Cre16.g685100)#		3.81316	2.05635	NA	NA	1.28407e-38	6.45535e-05	NA	NA
Cre02.g080800	XM_043059233.1					3.15725	1.61275	NA	NA	3.21105e-36	0.0128275	NA	NA
Cre03.g194750	XM_043061233.1					1.69396	NA	NA	NA	3.92475e-12	NA	NA	NA
Cre09.g393950	XM_043065699.1	FTSHI3	Putative chloroplast-import FtsH-like ATPase	Similar to AAA domain of FtsH protease, but lacks peptidase domain# may function in the TIC translocon, but land plant homolog FtsHi3 forms a 1-MD complex different from that formed around Ycf2 and other FtsHi homologs		2.53938	1.54354	NA	NA	1.3804e-21	0.029232	NA	NA
Cre04.g221050	XM_043061901.1					1.99976	NA	NA	NA	1.96393e-10	NA	NA	NA
Cre16.g686250	XM_043071568.1					2.30046	NA	NA	NA	0.00246193	NA	NA	NA
Cre14.g632000	XM_043070424.1	CGE2	GrpE nucleotide release factor	Chloroplast GrpE homolog, nucleotide release factor, co-chaperone of HSP70B, chloroplast-targeted# contains an N-terminal OctotricoPeptide (octotricoPeptide) Repeat (OPR) domain#		2.57168	NA	NA	NA	4.33741e-20	NA	NA	NA
Cre16.g657200	XM_001697783.2	GOX17	Glyoxal oxidase 17	The substrate of this oxidase is unsure, as the similarity is to both glyoxal oxidases and galactose oxidases, found in fungi, bacteria, animals and plants (both use the same Tyr radical / metal mechanism)# the plant homologues are secreted, but the fate of the Chlamydomonas isoforms is uncertain# belongs to a family of 20 genes more related to each other than to their higher plant homologues, co…		4.55196	5.40262	NA	NA	2.7358e-16	1.61559e-24	NA	NA
Cre13.g606550	XM_001699033.2					2.17659	NA	NA	NA	1.70703e-07	NA	NA	NA
Cre16.g685000	XM_001691878.2			Contains PF07683, CobW_C domain# missing GTPase domain# One of three paralogous tandem genes (Cre16.g685000, Cre16.g685050, Cre16.g685100)#		4.52154	2.46367	NA	NA	9.1944e-79	4.55247e-13	NA	NA
Cre07.g346900	XM_043064481.1			Target of CRR1		10.5961	10.0019	NA	NA	0	0	NA	NA
Cre14.g621351	XM_043070187.1					2.33164	NA	NA	NA	9.41795e-15	NA	NA	NA
Cre06.g290850	XM_001695346.2					2.23941	NA	NA	NA	2.02381e-06	NA	NA	NA
Cre11.g469600	XM_043067597.1	HDA9	RPD3/HDA1 type histone deacetylase	Histone deacetylase. ChromoDB HDA3411		3.46021	NA	4.33362	NA	0.00490271	NA	1.64488e-05	NA
Cre05.g236650	XM_043062273.1		Adenylate/guanylate cyclase		Cre02.g097800	4.46617	2.18345	NA	NA	2.09486e-44	7.22569e-05	NA	NA
Cre02.g095137	XM_043059600.1	PFR1	Pyruvate ferredoxin oxidoreductase	Reversible pyruvate decarboxylation to acetyl-CoA and CO2, two ferredoxins are reduced		2.7714	3.19252	NA	NA	1.7952e-09	7.08054e-15	NA	NA
Cre02.g114500	XM_001699609.2					1.87315	NA	NA	NA	5.6642e-09	NA	NA	NA
Cre02.g085400	XM_043059321.1		Chlamydomonadale-specific family C protein	function unknown# homologs in Gonium, not Volvox		2.07412	NA	NA	NA	8.7995e-05	NA	NA	NA
Cre13.g571800	XM_043069384.1					1.78496	NA	NA	NA	1.85679e-09	NA	NA	NA
Cre07.g321800	XM_001700804.2					3.61037	5.03496	NA	NA	0.00478412	4.83464e-07	NA	NA
Cre12.g538550	XM_043068697.1					1.60293	NA	NA	NA	0.00127726	NA	NA	NA
Cre03.g187700	XM_043061134.1		DEAD/DEAH box helicase	ATP-dependent DEAD/DEAH box DNA helicase		2.7143	NA	NA	NA	1.76782e-27	NA	NA	NA
Cre06.g265300	XM_001696498.2		Chlamydomonas specific family S protein	expressed protein of unknown function# the gene interrupts histone gene cluster XII, as does highly similar and linked CSS1		9.11207	11.8237	NA	2.86428	4.38507e-09	6.6673e-16	NA	0.00012298
Cre09.g394510	XM_043065718.1					3.41052	NA	NA	NA	3.58478e-44	NA	NA	NA
Cre12.g512950	XM_001702915.2		Chromate ion transporter			2.55939	NA	1.63345	NA	1.90054e-50	NA	1.74457e-07	NA
Cre06.g255700	XM_043062695.1	NA	NA	NA	NA	2.98298	2.47552	NA	NA	4.12746e-14	3.00618e-07	NA	NA
Cre02.g109200	XM_001699662.2	OPR123	OctotricoPeptide Repeat protein 123	OctotricoPeptide (octotricoPeptide) Repeat (OPR) Protein		2.39289	NA	NA	NA	3.39136e-19	NA	NA	NA
Cre07.g339000	XM_001692329.3	RBCX2B	RuBisCO chaperone			3.02864	NA	NA	NA	1.04433e-14	NA	NA	NA
Cre11.g467650	XM_043067402.1					34.1423	19.9003	NA	NA	6.62545e-13	0.00101361	NA	NA
Cre06.g264700	XM_001696505.2		Chlamydomonas specific family S protein	expressed protein of unknown function# the gene interrupts histone gene cluster XIV, as does highly similar and linked CSS2		11.2562	13.14	NA	NA	1.94483e-13	2.1157e-18	NA	NA
Cre07.g334750	XM_043064246.1		Phosphoprotein phosphatase 2C-related			4.70336	2.83727	NA	NA	7.96542e-84	3.1803e-23	NA	NA
Cre06.g309000	XM_001691161.2	NAR1B	Formate/nitrite transporter	Inorganic carbon channel localized at chloroplast membrane# Nitrite transporter-homologue, possibly chloroplastic [PMID: 11912227, AY612639]# significant similarities with two anion transporters, the chloroplastic nitrite transporter NAR1 and formate transporters in bacteria. LCIA Induced by CO2-limiting stress but not regulated by nitrogen species through CCM1 [PMID: 15235119]	Cre01.g039150, Cre01.g049900, Cre02.g142246, Cre03.g164700, and others	5.65457	2.91363	1.8882	NA	5.18722e-98	5.01098e-16	0.00495562	NA
Cre10.g421700	XM_043066483.1	GPD4	Glycerol-3-phosphate dehydrogenase/dihydroxyacetone-3-phosphate reductase	Identified as GPDH1 (PMID 22358185)# Null-allele mutant was isolated (PMID 29743196)		1.84619	NA	NA	NA	6.18185e-06	NA	NA	NA
Cre17.g707137	XM_043072017.1					1.94918	1.56294	NA	NA	3.51851e-15	6.8961e-05	NA	NA
Cre10.g462783	XM_043067189.1					3.56117	NA	NA	NA	1.62454e-09	NA	NA	NA
Cre14.g608100	XM_043069918.1					1.86951	NA	NA	NA	0.00023237	NA	NA	NA
Cre01.g005150	XM_001702054.2	SGA1	Serine glyoxylate aminotransferase	Putative aminotransferase (class V) with homology to serine glyoxylate aminotransferases from Arabidopsis (TrEMBL: 081248) and Frillaria agrestis (GenBank AAB95218)# this is the longer and more abundant splicing variant SGA1a# both are predicted mitochondrial (TPlen 29) like orthologues in mouse, dog, X. laevis, C. elegans (plus Leishmania and Candida ?), but unlike Arabidopsis, C. merolae, D. di…		2.66862	2.02954	NA	NA	1.65395e-17	3.85624e-06	NA	NA
Cre03.g162800	XM_043060732.1	LCI1	Low-CO2-inducible membrane protein	Low-CO2-inducible gene encoding 21 kDa transmembrane protein# SOSUI prediction: signal peptide in N-terminal end and 3 transmembrane helices. Regulated by CO2 through MYB-transcription factor LCR1 [PMID: 15155888] and CCM1 [PMID: 15235119]	Cre02.g097800, Cre02.g097800, Cre03.g164600, Cre10.g459200, and others	5.48585	3.38075	NA	NA	2.81216e-35	2.15646e-09	NA	NA
Cre17.g725000	XM_043072326.1					1.42937	NA	NA	NA	0.0319502	NA	NA	NA
Cre08.g367500	XM_001696012.2	LHCSR3A	Stress-related chlorophyll a/b binding protein 2	LHCSR3.1		5.74598	4.58052	NA	NA	5.61993e-92	1.31062e-51	NA	NA
Cre16.g694500	XM_043071785.1		DnaJ-like protein	Conserved expressed protein# possible peptidase motif?		2.18214	NA	NA	NA	4.86741e-14	NA	NA	NA
Cre17.g701700	XM_001691545.2	FAB2	Plastid acyl-ACP desaturase	Plastidic acyl-ACP-like delta-9 stearate desaturase# Target of CRR1#	Cre13.g577100	1.5043	1.56823	NA	NA	0.000534724	0.000103506	NA	NA
Cre02.g088650	XM_043059379.1					2.19043	NA	NA	NA	0.000103383	NA	NA	NA
Cre14.g631750	XM_043070419.1		bZIP transcription factor	Basic-leucine zipper (bZIP) transcription factor		2.6923	1.83226	2.57829	1.71825	1.38223e-12	0.00211653	2.02433e-10	0.0194586
Cre13.g583050	XM_001693539.2		Pheophorbide a oxygenase-related protein	Contains Rieske iron-sulfur cluster domain# similar to Tic55-II# belongs to the classical family of short chain dehydrogenases [PMID: 15180984]		3.00269	NA	NA	NA	8.9953e-10	NA	NA	NA
Cre05.g242400	XM_001700853.2	PGR5	Proton-gradient related	thylakoid membrane protein involved in cyclic electron flow		2.43052	NA	NA	NA	9.64855e-07	NA	NA	NA
Cre01.g027500	XM_001689509.3					2.08538	NA	NA	NA	0.026459	NA	NA	NA
Cre12.g546100	XM_043068879.1	FAP125	Flagellar Associated Protein 125	Found in the flagellar proteome# kinesin-14 (C-terminal motor) family# Similar to Kinesin KIF17#		30.8475	20.4307	NA	NA	1.97845e-10	0.000587697	NA	NA
Cre10.g462816	XM_043067190.1					4.1189	2.74661	NA	NA	2.31298e-33	8.26947e-10	NA	NA
Cre01.g053150	XM_043059001.1	GPD3	Glycerol-3-phosphate dehydrogenase/dihydroxyacetone-3-phosphate reductase	Identified as GPDH3 (PMID 22358185)# Closely related to nearby GPDH2		2.49856	NA	-2.30489	-3.10393	0.000575584	NA	0.0274172	2.5852e-07
Cre12.g542300	XM_043068783.1	GLYK1	Glycerate kinase	related to D-glycerate 3-kinase (GLYK) [PMID: 15980259]		3.25379	1.94657	NA	NA	1.49359e-27	0.000228119	NA	NA
Cre09.g400775	XM_001697584.2	ISCA1	Iron-sulphur cluster biosynthesis family protein 1	Carrier protein, involved in Fe-S cluster trafficking# SufA/IscA homolog# very distantly related to ISCA2		1.66529	NA	NA	NA	5.28759e-05	NA	NA	NA
Cre17.g742100	XM_043072666.1					1.62818	NA	NA	NA	7.98177e-08	NA	NA	NA
Cre05.g239550	XM_043062343.1					1.71624	NA	NA	NA	8.41616e-06	NA	NA	NA
Cre17.g698233	XM_043071860.1					1.67069	NA	NA	NA	0.000778355	NA	NA	NA
Cre14.g612800	XM_043070024.1					1.5695	NA	NA	NA	1.53288e-06	NA	NA	NA
Cre03.g191250	XM_001691828.2	LCI34	Low-CO2-inducible protein 34	Low-CO2 inducible gene revealed by cDNA array analyses# probably organelle-targetted# regulated by CCM1 [PMID: 15235119]	Cre03.g188250, Cre05.g243050, Cre10.g444700, Cre13.g567950	2.07803	1.49466	NA	NA	4.64335e-27	3.14689e-05	NA	NA
Cre12.g547150	XM_043068899.1					1.5433	NA	NA	NA	0.00174911	NA	NA	NA
Cre09.g397250	XM_001694566.2	FAD5A	Palmitate delta-7 desaturase	MGDG specific palmitate delta-7 desaturase# Target of CRR1#		1.46259	1.30683	NA	NA	1.05052e-05	0.04375	NA	NA
Cre16.g682150	XM_043071455.1					2.19835	NA	NA	NA	5.00629e-05	NA	NA	NA
Cre08.g370500	XM_043065023.1					1.53846	NA	NA	NA	0.00253318	NA	NA	NA
Cre09.g407120	XM_043066198.1					3.0369	NA	NA	NA	0.000145327	NA	NA	NA
Cre08.g372200	XM_001701276.2			Target of CRR1		5.80969	4.30628	2.08546	NA	2.48446e-81	2.11968e-38	0.00142227	NA
Cre10.g460326	XM_001698544.2					4.04694	2.78907	NA	NA	1.6875e-09	0.00645477	NA	NA
Cre04.g221600	XM_001692225.2					5.05689	4.03207	NA	NA	1.76067e-20	2.07009e-08	NA	NA
Cre07.g312580	XM_043063817.1	NA	NA	NA	NA	1.64982	NA	NA	NA	0.0442823	NA	NA	NA
Cre04.g232502	XM_043062118.1					1.82198	NA	NA	NA	8.82118e-08	NA	NA	NA
Cre01.g009000	XM_001700215.2					1.57536	NA	NA	NA	0.00732851	NA	NA	NA
Cre07.g345650	XM_043064453.1	NA	NA	NA	NA	4.60715	4.26562	NA	NA	1.52803e-16	1.42185e-22	NA	NA
Cre04.g217907	XM_043061743.1		Protein of unknown function	Was initially identified as part of Flagellar Associated Protein FAP79, but gene model was later split		2.18438	1.87427	NA	NA	6.87656e-30	8.06496e-16	NA	NA
Cre05.g232850	XM_001702147.2	COX17	Mitochondrial cytochrome c oxidase assembly protein	putative cytochrome c oxidase assembly protein/Cu2+ chaperone COX17# gi 9022432# gb AF280543		1.60559	NA	NA	NA	0.000297667	NA	NA	NA
Cre03.g212977	XM_043061593.1					4.11131	2.32253	NA	NA	9.03482e-59	4.28729e-10	NA	NA
Cre12.g521000	XM_001696868.2					1.98549	NA	NA	NA	8.07573e-11	NA	NA	NA
Cre02.g103750	XM_043059762.1					1.64741	NA	NA	NA	0.031157	NA	NA	NA
Cre03.g168100	XM_001703458.2			Target of CRR1		3.39014	1.89764	NA	NA	2.4509e-19	0.0292539	NA	NA
Cre09.g407373	XM_043066204.1					2.42147	NA	NA	NA	5.64014e-12	NA	NA	NA
Cre01.g048102	XM_043058916.1				Cre13.g577100	1.98934	NA	NA	NA	2.37274e-06	NA	NA	NA
Cre10.g443050	XM_043066825.1	PFH3	Prolyl 4-hydroxylase 3	Procollagen-proline dioxygenase homolog, requires Fe2+ and ascorbate. Identified by Keskiaho et al. (27) [PMID: 17220203] as v2 C_150026# contains C-terminal ShK domain# Target of CRR1		3.55452	2.32001	1.80748	NA	3.84149e-30	1.50488e-07	0.0171002	NA
Cre08.g382850	XM_001694266.2	ISD11	Iron-sulfur protein biogenesis, desulfurase-interacting protein 11	Complex I protein (LYR family)# Similar to yeast ISD11, which forms a complex with the cys desulfurase NFS1# Localized to mitochondria#		1.6842	NA	NA	NA	0.00407758	NA	NA	NA
Cre15.g634750	XM_043070493.1					1.39575	NA	NA	NA	0.0254776	NA	NA	NA
Cre19.g750847	XM_001703573.2				Cre04.g223300, Cre06.g283750	1.75874	NA	NA	NA	0.0185184	NA	NA	NA
Cre08.g365900	XM_001696073.2	LHCSR1	Stress-related chlorophyll a/b binding protein 1	LI818r-1# involved in protection against UV-B and induced by UVR8# Low-CO2 and high-light inducible chlorophyll a/b binding protein# regulated by CCM1 [PMID: 15235119]		2.75791	NA	NA	NA	0.0431258	NA	NA	NA
Cre09.g413300	XM_001696757.2	NA	NA	NA	NA	1.96257	NA	NA	NA	3.30406e-05	NA	NA	NA
Cre17.g716650	XM_043072176.1					1.93008	NA	NA	NA	4.1083e-09	NA	NA	NA
Cre11.g478300	XM_043067675.1		S-adenosyl-L-methionine-dependent O-methyltransferase			2.19341	NA	NA	NA	0.0116808	NA	NA	NA
Cre06.g260200	XM_043062781.1		Mitochondrial substrate carrier protein	Possible 2-oxodicarboxylate carrier# highly related to plant mitochondrial carriers		2.85462	NA	NA	NA	1.70124e-23	NA	NA	NA
Cre10.g450900	XM_043066965.1					2.26672	NA	NA	NA	0.000162995	NA	NA	NA
Cre04.g221550	XM_043061909.1	CVDE1	Chlorophycean Violaxanthin De-epoxidase	Atypical chlorophycean violaxanthin de-epoxidase, not orthologous to land plant VDE# FAD-dependent oxidoreductase# located on stromal side of theylakoid		3.28712	2.51764	NA	NA	1.76791e-33	3.72887e-14	NA	NA
Cre17.g730600	XM_043072420.1					2.06615	NA	NA	NA	8.25447e-14	NA	NA	NA
Cre07.g327450	XM_001690599.2		DnaJ-like protein	DnaJ-like protein, perhaps targeted to the chloroplast (contains N-terminal extension that is predicted by ChloroP to be chloroplast transit peptide)# no homology with other proteins in protein database		1.61159	NA	NA	NA	2.25168e-05	NA	NA	NA
Cre01.g021050	XM_001689459.2	TIM22A	translocase of inner mitochondrial membrane 22 homolog	Mitochondrial import inner membrane translocase subunit of 22 kDa, belongs to TIM17/TIM22/TIM23 family. Four TIM22-related proteins are present in Arabidopsis, three in Chlamydomonas		2.35894	NA	NA	NA	6.94554e-09	NA	NA	NA
Cre10.g439450	XM_043066772.1					1.64231	2.01269	NA	NA	0.0431296	2.73774e-05	NA	NA
Cre06.g278700	XM_043063225.1		Conserved Ankyrin-Repeat Protein			2.01102	NA	NA	NA	9.06836e-07	NA	NA	NA
Cre11.g467586	XM_043067340.1					2.26968	NA	NA	NA	0.00604723	NA	NA	NA
Cre08.g378300	XM_043065213.1					1.59477	NA	NA	NA	0.00016194	NA	NA	NA
Cre02.g088551	XM_043059377.1					3.22179	NA	NA	NA	2.36999e-20	NA	NA	NA
Cre17.g720950	XM_001697059.2		3-oxo-5-alpha-steroid 4-dehydrogenase family protein	Similar to steroid 5-alpha-reductase	Cre02.g097800	6.23344	3.66111	NA	-1.94777	3.49698e-90	5.66124e-23	NA	0.0109203
Cre06.g295400	XM_001691276.2		Mitochondrial substrate carrier protein	Present in thylakoid proteome based on mass spectrometric peptide identification# mitochondrial localization assumed [PMID: 17078018]		3.30622	1.86829	NA	NA	2.08173e-30	0.000814486	NA	NA
Cre08.g368200	XM_001696092.2					1.27892	NA	NA	NA	0.0327451	NA	NA	NA
Cre14.g632350	XM_043070430.1	FAP138	Coiled-Coil Flagellar Associated Protein 138	Flagellar Associated Protein, found in the flagellar proteome		2.27707	NA	3.57208	2.31874	9.29282e-09	NA	7.14574e-36	1.21283e-09
Cre09.g394547	XM_043065719.1					2.65817	NA	NA	NA	2.86617e-28	NA	NA	NA
Cre16.g674291	XM_043071239.1					2.11492	NA	NA	NA	1.50349e-08	NA	NA	NA
Cre06.g281350	XM_043063266.1	LON1	Mitochondrial LON protease	belongs to MEROPS peptidase family S16 of ATP-dependent proteases# similar to mitochondrial LON protease homolog from Arabidopsis thaliana	Cre05.g248450	2.28109	NA	NA	NA	0.000119805	NA	NA	NA
Cre17.g710650	XM_043072070.1		Protein tyrosine kinase	Putative protein tyrosine kinase identified through multi-level HMM library for kinase classification (PMID: 17557329)		2.26502	NA	NA	NA	0.0278481	NA	NA	NA
Cre01.g003950	XM_043058161.1					2.55953	1.55563	NA	NA	8.65852e-22	0.0276042	NA	NA
Cre03.g167300	XM_043060812.1					2.00537	NA	NA	NA	0.00379374	NA	NA	NA
Cre10.g422550	XM_001702539.3					2.31032	2.48124	NA	NA	9.59996e-06	1.38972e-06	NA	NA
Cre08.g365500	XM_043064918.1					1.53957	NA	NA	NA	0.00865603	NA	NA	NA
Cre02.g106300	XM_043059807.1					1.7752	NA	NA	NA	1.6693e-05	NA	NA	NA
Cre09.g397450	XM_043065847.1					1.70635	NA	NA	NA	3.21102e-06	NA	NA	NA
Cre03.g203121	XM_001699386.2					1.43293	NA	NA	NA	0.00356665	NA	NA	NA
Cre02.g118400	XM_043060013.1	ZCP2	Zn chaperone	Contains PF02492, CobW nucleotide-binding domain#		2.26466	NA	NA	NA	0.00452393	NA	NA	NA
Cre01.g015300	XM_001689411.2					1.5073	NA	NA	NA	0.0325952	NA	NA	NA
Cre16.g675100	XM_043071264.1	CPLD53	Conserved in the Plant Lineage and Diatoms	Target of CRR1		2.43569	2.75628	NA	NA	3.38228e-10	4.70221e-15	NA	NA
Cre10.g426050	XM_043066552.1		putative C-terminal peptidase	Possible C-terminal peptidase based on conserved domains#		2.65113	NA	NA	NA	2.68533e-20	NA	NA	NA
Cre06.g271100	XM_001696440.2	CDKG1	Cyclin dependent kinase	Chlamydomonas specific# SDSTIRE motif. Novel CDK subfamily		1.44333	NA	NA	NA	0.00108853	NA	NA	NA
Cre02.g097950	XM_043059665.1					2.47738	NA	NA	NA	1.55041e-16	NA	NA	NA
Cre09.g389319	XM_043065504.1					1.8008	NA	NA	NA	9.59996e-06	NA	NA	NA
Cre10.g444183	XM_043066843.1					5.75448	4.49049	NA	NA	1.12823e-20	2.66195e-17	NA	NA
Cre10.g434650	XM_001702598.2	CTR3	Copper transport accessory protein	Copper transport related# high similarity to CTR type copper ion transporter CTR2 (q.v.), of which it is a close neighbour in the genome (33.5 kb away)# has the motif MxxxM-X13-GxxxG per Vinzenz Unger, but appears to lack TM2 and TM3# appears to have cleavable signal sequence# putative copper transport accessory protein# Similarity to N-terminal soluble domain of CTR2# does not rescue yeast ctr1 …		5.09827	5.44027	NA	NA	1.13196e-226	1.63994e-243	NA	NA
Cre07.g340850	XM_001692481.2	CYP743A2	Cytochrome P450, CYP197 superfamily	Cytochrome P450-like protein. Cytochrome P450s are involved in the oxidative degradation of various compounds. Particularly well known for their role in the degradation of environmental toxins and mutagens. Structure is mostly alpha, and binds a heme cofactor. The CYP711 clan includes CYP711A1 of Arabidopsis (MAX1). This gene product makes a carotenoid-derived branch inhibiting hormone. The CYP74…		3.265	1.84149	NA	NA	5.80887e-32	0.000660784	NA	NA
Cre16.g693203	XM_043071755.1					2.05188	NA	NA	NA	6.58768e-12	NA	NA	NA
Cre13.g591350	XM_043069769.1		Major facilitator superfamily transporter	Permease		2.30409	NA	NA	NA	2.60718e-30	NA	NA	NA
Cre16.g673001	XM_001695867.2	FAD4	Fatty acide desaturase 4	Fatty acid desaturase 4 (delta3 trans)# Low-CO2 inducible protein 2# Was identified in clone 215 in [PMID: 8756610] and subsequently named LCI2#		2.24278	NA	NA	NA	1.26603e-12	NA	NA	NA
Cre13.g565260	XM_043069254.1					2.02246	NA	NA	NA	2.95205e-07	NA	NA	NA
Cre03.g206250	XM_043061506.1					1.68598	NA	NA	NA	0.00184003	NA	NA	NA
Cre07.g333500	XM_001691080.2					1.69174	NA	NA	NA	6.05243e-06	NA	NA	NA
Cre02.g095000	XM_001699805.2	PLA2	Phospholipase A2	phospholipase A2 protein, similar to Arabidopsis thaliana At4g29460		1.84186	NA	NA	NA	0.00174684	NA	NA	NA
Cre10.g451950	XM_001698466.2	AAT1	Alanine aminotransferase	Alanine aminotransferase (EC 2.6.1.2)# CO2-responsive gene# predicted mitochondrial by Target-P [PMID: 8883380]		1.81523	NA	NA	NA	8.41616e-06	NA	NA	NA
Cre06.g263550	XM_043062830.1	SELU1	SELU homolog	Similar to selenoprotein SELU, but lack selenocysteine residue# R53.5-related# low-CO2-inducible protein 7, regulated by CCM1 [PMID: 15235119]# identified in the flagellar and basal body proteome [PMID: 15137946] and upregulated by deflagellation		3.66778	NA	NA	NA	3.67383e-54	NA	NA	NA
Cre17.g717300	XM_043072190.1		Dual-Specificity Protein Phosphatase	similar to PTP genes# protein-tyrosine phosphatase		1.40404	NA	NA	NA	0.00417685	NA	NA	NA
Cre06.g303300	XM_001691356.2	CYN37	Cyclophilin 37	Peptidyl-prolyl cis-trans isomerase (rotamase), cyclophilin type [PMID: 15051864, PMID:15047905]# similar to At5g35100 (AtCYP28)# possibly directed to chloroplast thylakoid lumen		1.5706	NA	NA	NA	0.013418	NA	NA	NA
Cre02.g092250	XM_043059450.1	FKB42	Peptidyl-prolyl cis-trans isomerase, FKBP-type	Multi-domain protein, with a FKBP-type peptidyl-prolyl cis-trans isomerase (EC 5.2.1.8, PPIase, Rotamase, immunophilin), a TPR repeat, a calmodulin-binding site and, a transmembrane region [PMID: 15701785]# conserved in plants and red algae	Cre02.g097800	3.86459	NA	NA	NA	5.51991e-35	NA	NA	NA
Cre08.g363400	XM_043064868.1					1.7351	NA	NA	NA	0.010963	NA	NA	NA
Cre11.g467724	XM_001701118.2					1.75025	NA	NA	NA	0.0136758	NA	NA	NA
Cre01.g053950	XM_043059014.1				Cre06.g307500, Cre10.g452800	3.58121	NA	NA	NA	9.00631e-58	NA	NA	NA
Cre07.g346950	XM_043064484.1			Target of CRR1		7.42333	8.13648	NA	NA	6.36997e-240	3.60668e-266	NA	NA
Cre06.g260150	XM_043062780.1	FAP393	Flagellar Associated Protein 393	Conserved Protein with S-adenosylmethionine-dependent methyltransferase Domain		1.95558	NA	NA	NA	0.00842132	NA	NA	NA
Cre12.g489900	XM_001691064.2		Adenylate/guanylate cyclase	Protein with domain similar to isoform A [Drosophila melanogaster]		2.5149	NA	NA	NA	1.29446e-27	NA	NA	NA
Cre06.g311550	XM_043063804.1					1.4126	NA	NA	NA	0.0381168	NA	NA	NA
Cre14.g627950	XM_043070325.1		3-oxo-5-alpha-steroid 4-dehydrogenase family protein	Similar to steroid 5-alpha-reductase		1.8101	NA	NA	NA	0.00676116	NA	NA	NA
Cre13.g564850	XM_043069244.1					1.49254	NA	NA	NA	0.0445901	NA	NA	NA
Cre09.g407350	XM_043066203.1		N-acetyltransferase	Related to GCN5# a SOUL heme-binding protein with chaperonin Cpn6 conserved site. May have acetyl-CoA carboxylase activity		3.86386	NA	NA	NA	0.000133675	NA	NA	NA
Cre05.g236039	XM_001697755.2			Target of CRR1		9.32037	9.88005	NA	NA	1.11541e-288	1.16223e-235	NA	NA
Cre10.g446200	XM_001698416.2					1.70291	NA	NA	NA	0.00127726	NA	NA	NA
Cre05.g232200	XM_043062147.1	NDA3	Mitochondrial NADH dehydrogenase	NADH:quinone reductase (non-electrogenic)		1.55999	NA	NA	NA	0.00096022	NA	NA	NA
Cre13.g577100	XM_001693730.2	ACP2	Acyl-carrier protein 2		Cre01.g005813, Cre01.g048102, Cre02.g142351, Cre02.g146250, and others	1.53845	NA	NA	NA	0.014015	NA	NA	NA
Cre03.g163400	XM_043060743.1					2.11272	NA	NA	NA	3.44264e-08	NA	NA	NA
Cre01.g003950	XM_043058162.1					2.36779	NA	NA	NA	0.000367924	NA	NA	NA
Cre07.g349600	XM_001692535.2	ISCA2	Iron-sulphur cluster biosynthesis family protein 2	Carrier protein, involved in Fe-S cluster trafficking# A-type scaffold protein, similar to HesB/YadR#		1.73941	NA	NA	NA	4.57132e-05	NA	NA	NA
Cre06.g278250	XM_043063170.1					6.17058	6.98472	NA	NA	0.00804272	0.00162537	NA	NA
Cre09.g393900	XM_001694542.2		Putative GTP cyclohydrolase	Putative bifunctional GTP cyclohydrolase II/3,4-dihydroxy-2-butanone-4-phosphate synthase, riboflavin (vitamin B2) biosynthesis# RIBA. Catalyzes the first committed step in riboflavin biosynthesis		2.33542	1.75554	NA	NA	6.22389e-13	0.00114331	NA	NA
Cre11.g467623	XM_043067376.1					1.87887	NA	NA	NA	0.0175233	NA	NA	NA
Cre03.g213201	XM_043061595.1	CCS2	Cytochrome c assembly facor	OctotricoPeptide (octotricoPeptide) Repeat (OPR) Protein# mutant lacks cytochrome b6f and cytochrome c6 and shows reduced accumulation of Ccs1 protein# gb|AGD80573.1		2.55481	NA	NA	NA	3.78162e-39	NA	NA	NA
Cre14.g630895	XM_043070395.1					23.573	NA	21.3499	NA	6.10242e-06	NA	0.000224277	NA
Cre04.g222800	XM_001692140.2	LCID1	Low-CO2 inducible protein D	Homologous to limiting-CO2 inducible proteins LCIB and LCIC [PMID: 15235119] and to LCIE [PMID 16777959, 20660228]# part of the CAH1/2 cluster of inversely repeated CO2 responsive genes# LCID and CCP2 are located in head-to-head orientation# regulated by CCM1 [PMID 16777959]	Cre06.g307500	5.85962	3.77571	NA	NA	4.84239e-121	3.04159e-39	NA	NA
Cre06.g278650	XM_043063224.1			null-allele mutant was isolated (PMID 29743196)		1.80571	NA	NA	NA	9.97659e-08	NA	NA	NA
Cre11.g467679	XM_001698695.2					2.99533	NA	NA	NA	7.6564e-26	NA	NA	NA
Cre12.g527250	XM_001696824.2					3.96805	2.53591	NA	NA	2.39223e-31	7.58146e-09	NA	NA
Cre16.g694000	XM_043071770.1					1.56036	NA	NA	NA	0.00276651	NA	NA	NA
Cre16.g674602	XM_043071246.1	NA	NA	NA	NA	2.15093	NA	2.3768	NA	0.00153272	NA	0.000101014	NA
Cre07.g346850	XM_043064480.1					11.8632	12.8502	NA	NA	6.35262e-235	1.22485e-69	NA	NA
Cre09.g398956	XM_043065914.1					3.6176	NA	NA	NA	0.0412339	NA	NA	NA
Cre10.g466500	XM_001698590.2	CPL12	glyoxylase family protein; Conserved in plant lineage	Glyoxylase family protein - has a strong match with lactoylglutathione lyase of Arabidopsis		2.34015	NA	NA	NA	3.21102e-06	NA	NA	NA
Cre04.g228850	XM_043062066.1					1.63975	NA	NA	NA	0.00288827	NA	NA	NA
Cre10.g463500	XM_043067201.1					5.56515	3.1905	NA	NA	2.59395e-46	1.17065e-10	NA	NA
Cre12.g493200	XM_043067952.1					2.3724	NA	NA	-2.14206	3.02727e-09	NA	NA	6.50556e-06
Cre12.g547050	XM_043068898.1					2.88312	1.76398	NA	NA	1.26934e-19	0.0108027	NA	NA
Cre10.g466150	XM_043067257.1					2.0035	NA	NA	NA	0.000184901	NA	NA	NA
Cre16.g655500	XM_043070886.1					2.16303	NA	NA	NA	5.3718e-12	NA	NA	NA
Cre01.g007500	XM_043058226.1		Sodium:solute symporter	Sodium:solute symporter, possibly a high-affinity choline or Na+/proline symporter		3.23725	NA	NA	NA	0.000108788	NA	NA	NA
Cre10.g444216	XM_043066844.1					5.61236	4.07786	NA	NA	3.36388e-18	4.73372e-14	NA	NA
Cre14.g609500	XM_043069950.1		PWR motif protein	Belongs to a family of 14 Chlamydomonas genes with similarity to DUF506 proteins (plant-specific, unknown function)# contains pfam04720: PDDEXK_6, distant homologues of the PD-(D/E)XK nuclease superfamily# the PWR family name comes from the perfectly conserved PWR motif shared between the Chlamydomonas and plant proteins# many genes in the family show clustering on chromosomes 3, 14 and 16# there…		3.4084	3.08514	NA	NA	4.02519e-23	5.91563e-17	NA	NA
Cre04.g213950	XM_043061647.1		Scavenger receptor cysteine rich (SRCR) protein	Scavenger receptor cysteine-rich protein# contains ligand-binding SRCR domain found in speract/scavenger receptor (PMID: 14995912)		2.12585	NA	NA	NA	0.00299817	NA	NA	NA
Cre02.g084400	XM_001701668.2	PFH9	Prolyl 4-hydroxylase 9	Procollagen-proline dioxygenase homolog, requires Fe2+ and ascorbate # contains C-terminal ShK domain# next to PFH10# Target of CRR1		5.93281	6.65804	NA	NA	7.19401e-90	1.09369e-119	NA	NA
Cre11.g481104	XM_043067737.1					3.73124	1.94271	NA	NA	2.11818e-45	4.65294e-05	NA	NA
Cre06.g299500	XM_043063571.1					3.80457	2.54733	NA	NA	5.74244e-18	3.05549e-05	NA	NA
Cre12.g544450	XM_043068839.1		Predicted protein of CSE family	Belongs to family E of Chlamydomonadale-specific proteins, found in clusters, mostly on chromosome 8 and carrying two Ser/Pro-rich domains# function unknown but members have been found in the flagellar proteome		2.74186	2.70544	3.44916	3.41273	1.45967e-13	1.20402e-15	7.14882e-27	9.29107e-31
Cre03.g203569	XM_043061429.1					4.76452	4.28125	NA	NA	2.62935e-24	1.01638e-21	NA	NA
Cre10.g422876	XM_043066507.1	NA	NA	NA	NA	3.71734	NA	NA	NA	0.000148083	NA	NA	NA
Cre16.g660800	XM_001697811.2	TIM44	Mitochondrial inner membrane translocase subunit	Similar to mitochondrial import inner membrane translocase subunit TIM44		1.68322	NA	NA	NA	0.000173801	NA	NA	NA
Cre10.g430800	XM_043066642.1					1.76035	NA	NA	NA	3.84376e-05	NA	NA	NA
Cre01.g008550	XM_043058250.1					2.78723	NA	NA	NA	8.33931e-14	NA	NA	NA
Cre02.g143550	XM_001694932.2	ELIP3	Early light-induced LHC-like protein	belongs to chlorophyll A-B binding protein superfamily, ELIP family		2.89579	NA	NA	NA	1.09338e-27	NA	NA	NA
Cre03.g206452	XM_043061512.1					2.63462	NA	NA	NA	3.34413e-22	NA	NA	NA
Cre09.g415500	XM_001696772.2	TCA1	Translation factor for chloroplast petA RNA	Required for translation of the chloroplast petA RNA (see PMID: 11560891 & PMID: 17494733)		1.55467	NA	NA	NA	0.00123142	NA	NA	NA
Cre17.g737800	XM_043072584.1	NA	NA	NA	NA	1.79465	NA	NA	NA	1.28564e-06	NA	NA	NA
Cre01.g038250	XM_001689607.2	SDC1	Serine decarboxylase	Serine decarboxylase involved in ethanolamine production for PtdEtn biosynthesis		1.32611	NA	NA	NA	0.0299288	NA	NA	NA
Cre03.g146447	XM_043060456.1			Target of CRR1		1.62721	NA	NA	NA	1.14693e-07	NA	NA	NA
Cre02.g115150	XM_001699833.1					1.55673	NA	NA	NA	0.00219063	NA	NA	NA
Cre16.g692901	XM_043071750.1		Putative metallochaperone	Contains PF02492, CobW nucleotide-binding domain#	Cre09.g415700	2.00124	1.44583	NA	NA	6.29897e-13	0.0453078	NA	NA
Cre03.g144987	XM_043060403.1					1.43507	NA	NA	NA	0.000685757	NA	NA	NA
Cre13.g602750	XM_043069808.1					1.53249	NA	NA	NA	5.9621e-05	NA	NA	NA
Cre02.g085450	XM_001701677.2	CPX1	Coproporphyrinogen III oxidase	Coproporphyrinogen III oxidase, chloroplast precursor# GI:837299# CPO1# HEM13# HEM6 [PMID: 15849308]# Predicted chloroplast transit peptide 1-31# Target of CRR1		2.31841	2.51871	NA	NA	2.9615e-13	3.83393e-17	NA	NA
Cre06.g278194	XM_001697948.2	FAP236	Flagellar Associated Protein 236	Identified in proteome of basal body as FAP236# Related to SAXO2 in humans#		1.63326	NA	NA	NA	0.000604404	NA	NA	NA
Cre06.g260450	XM_043062785.1	LCI20	Putative 2-oxoglutarate/malate translocator	possibly chloroplast-located dicarboxylate transporter, homologous to AtDCT1/2 [PMID:7873543]# Low-CO2 Inducible gene revealed by cDNA array analyses# regulated by CCM1 [PMID: 15235119]# conserved in green lineage	Cre06.g283750, Cre06.g309000, Cre16.g662600	4.29123	2.09852	NA	NA	9.36915e-89	2.05087e-09	NA	NA
Cre08.g380000	XM_043065246.1		UbiE/COQ5 methyltransferase family protein	UbiE/COQ5 methyltransferase family		1.52742	1.66465	NA	NA	0.0269356	0.00253169	NA	NA
Cre16.g669525	XM_043071132.1	NA	NA	NA	NA	1.97584	NA	NA	NA	1.6105e-08	NA	NA	NA
Cre16.g650350	XM_001698196.3					1.85396	NA	NA	NA	7.37125e-05	NA	NA	NA
Cre12.g555700	XM_043069083.1		DnaJ-like protein	DnaJ-like protein# perhaps targeted to chloroplast, since it contains N-terminal extension which is predicted by ChloroP to be chloroplast transit peptide# no similarity to other proteins in protein database# contains N-terminal J-domain (pfam226)		4.19347	NA	NA	NA	3.15734e-08	NA	NA	NA
Cre05.g248300	XM_043062552.1	NRAMP4	Manganese/metal transporter, NRAMP homolog	Similarity to NRAMP Eukaryotic group I subfamily, specifically expressed during Fe limitation#		2.40714	NA	NA	NA	2.11361e-07	NA	NA	NA
Cre07.g341952	XM_001692366.2					1.85416	NA	NA	NA	0.000317013	NA	NA	NA
Cre16.g662600	XM_001697900.2	BST1	Bestrophin 1	Thylakoid membrane protein with 4 transmembrane helices, probably pentameric# present in pyrenoid-traversing thylakoids# induction by Low-CO2 is cia5-dependent# RNAi mutants show growth defects under low CO2# similar to Bestrophin, RFP-TM, a ubiquitous chloride channel# similar to Arabidopsis AT3G61320 and AT2G45870# part of a small multigene family# very similar to closely linked BST2 and BST3	Cre01.g014000, Cre01.g027550, Cre01.g042800, Cre02.g111450, and others	3.76618	NA	NA	NA	1.15011e-25	NA	NA	NA
Cre03.g171950	XM_043060894.1	PEPC2	Phosphoenolpyruvate carboxylase 2	PEP carboxylase, isoform 2 [Accession number AAS01721]#		2.29796	NA	NA	NA	1.405e-12	NA	NA	NA
Cre12.g559600	XM_043069155.1	NA	NA	NA	NA	33.1071	22.0449	NA	NA	3.96707e-12	9.8691e-05	NA	NA
Cre09.g397475	XM_043065848.1			null-allele mutant was isolated (PMID 29743196)		2.73354	NA	NA	NA	7.99764e-06	NA	NA	NA
Cre08.g367400	XM_043064961.1	LHCSR3B	Stress-related chlorophyll a/b binding protein 3	LHCSR3.2		5.80831	4.6897	NA	NA	6.38486e-88	5.04549e-51	NA	NA
Cre06.g278118	XM_043063070.1					22.5794	NA	22.3912	NA	2.048e-08	NA	1.00885e-07	NA
Cre12.g485600	XM_043067831.1	SNRK2M	snRK1 family in Chlamydomonas, subgroup 2	Mediates abiotic stress responses		3.22741	1.67456	NA	-1.56052	1.43e-55	0.000155565	NA	0.00430193
Cre01.g029600	XM_043058615.1					2.27922	1.82208	NA	NA	2.40865e-09	0.00215575	NA	NA
Cre06.g281300	XM_001695390.2					1.73772	NA	NA	NA	0.0250022	NA	NA	NA
Cre06.g298150	XM_043063547.1			null-allele passenger mutation was isolated (PMID 29743196)		2.24449	NA	NA	NA	4.65442e-09	NA	NA	NA
Cre03.g204465	XM_043061456.1		GT90 family protein 36			2.16487	NA	NA	NA	0.0111752	NA	NA	NA
Cre06.g289300	XM_043063395.1					3.10294	NA	4.71972	2.93616	0.00676116	NA	1.76989e-09	5.09448e-05
Cre08.g360950	XM_043064813.1					1.68339	NA	NA	NA	0.00751298	NA	NA	NA
Cre16.g652600	XM_043070827.1					4.65592	2.70782	NA	NA	7.99782e-30	3.84e-06	NA	NA
Cre10.g451600	XM_043066979.1		Lectin-domain glycosyl hydrolase	Scavenger receptor cysteine-rich protein, to form a very large protein with multiple C-type lectin domains and a glycoside hydrolase family 18 domain# part of a group of 5 closely-related SRR proteins.		9.85208	NA	8.65715	NA	0.000313684	NA	0.00994693	NA
Cre05.g234647	XM_001700597.2					2.11613	NA	NA	NA	0.00254417	NA	NA	NA
Cre14.g611800	XM_043070001.1					1.74223	NA	NA	NA	0.000118505	NA	NA	NA
Cre02.g143650	XM_043060250.1					4.10547	2.37781	NA	NA	1.3893e-57	2.43231e-11	NA	NA
Cre10.g423200	XM_043066514.1					2.00593	NA	NA	NA	3.51683e-15	NA	NA	NA
Cre09.g391901	XM_043065613.1					2.75459	NA	NA	NA	1.53667e-06	NA	NA	NA
Cre01.g053850	XM_043059012.1					2.3049	NA	NA	NA	6.8983e-07	NA	NA	NA
Cre09.g395732	XM_043065771.1					4.54827	1.99616	NA	NA	6.29035e-56	0.000547119	NA	NA
Cre14.g631950	XM_043070423.1					3.27688	NA	NA	NA	3.43091e-06	NA	NA	NA
Cre07.g351950	XM_043064576.1	ZRT1	Zinc-nutrition responsive transporter	Similarity to ZIP Subfamily I# expression specific to Zn deficiency# constitutive expression in a CRR1_cys mutant coincident with zinc accumulation#		5.6063	5.78988	NA	-2.25297	3.97997e-41	1.95894e-16	NA	0.00103362
Cre16.g676537	XM_043071303.1					2.45399	NA	NA	NA	6.1848e-07	NA	NA	NA
Cre11.g467527	XM_001701376.2			Target of CRR1		1.95376	2.132	NA	NA	8.82666e-12	4.01796e-16	NA	NA
Cre09.g399663	XM_043065945.1	FXL4	FixL-like PAS domain protein	FixL like homolog 4 (FXL). PAS region shows high identity to Rhizobial FixL proteins.		23.1528	NA	21.2289	NA	5.30023e-06	NA	0.000150543	NA
Cre02.g105800	XM_043059800.1					2.21584	NA	NA	NA	6.58768e-12	NA	NA	NA
Cre07.g353250	XM_043064602.1					1.85285	NA	NA	NA	5.88311e-06	NA	NA	NA
Cre01.g000150	XM_043058072.1	ZRT2	Zinc-nutrition responsive permease transporter	Similarity to ZIP Subfamily I# expression specific to Zn deficiency# constitutive expression in a CRR1_cys mutant coincident with zinc accumulation#		4.82397	4.37162	NA	NA	9.76905e-84	1.62907e-63	NA	NA
Cre11.g467730	XM_043067493.1					1.88283	NA	NA	NA	0.0105913	NA	NA	NA
Cre06.g255800	XM_043062697.1					3.11758	2.87864	NA	NA	4.46334e-13	1.18206e-09	NA	NA
Cre09.g409550	XM_043066241.1					2.3072	NA	NA	NA	6.80131e-12	NA	NA	NA
Cre03.g202950	XM_043061410.1	CRX1	Calredoxin 1	Ca-dependent sensor, redox-related signaling, chloroplast localized		1.7459	NA	NA	NA	0.00127558	NA	NA	NA
Cre11.g467672	XM_043067424.1					2.54997	2.51576	NA	NA	0.0266173	0.028473	NA	NA
Cre17.g740050	XM_043072624.1					4.04323	3.42282	NA	NA	0.000442821	5.8645e-06	NA	NA
Cre09.g391541	XM_001694681.2					1.40972	NA	NA	NA	0.0449392	NA	NA	NA
Cre13.g607600	XM_001699048.2		Similar to riboflavin biosynthesis protein RibF			1.71706	NA	NA	NA	6.89875e-05	NA	NA	NA
Cre02.g078300	XM_001701606.2	GPX1	Glutathione peroxidase 1, selenoprotein	Selenocysteine in position 53# most similar to plant homologues, that have a Cys at the corresponding position# contains a SECIS element in 3'-UTR		2.00731	NA	NA	NA	1.86186e-11	NA	NA	NA
Cre07.g320350	XM_001700791.2		Chloroplast DnaJ-like protein 5	Contains N-terminal J-domain (pfam226) and bacterial-type Ferredoxin domain (COG1141, [4Fe4S])# in different clade than CDJ3 and CDJ4		1.55854	NA	NA	NA	0.00332324	NA	NA	NA
Cre04.g232602	XM_001703645.2	GRX4	Glutaredoxin 4, CGFS type	Glutaredoxin 4, CGFS type, probably cytosolic, contains 2 glutaredoxin modules		1.97503	NA	NA	NA	8.0536e-13	NA	NA	NA
Cre12.g547100	XM_001693919.2	CGL2	putative methyltransferase	Conserved in the Green Lineage		3.20202	2.5504	NA	NA	6.29744e-11	6.4333e-05	NA	NA
Cre03.g151950	XM_001695604.2	LZY1B	Zygote-specific Cys-rich small protein	late zygote protein# the mRNA appears at about 90 min post fusion# possibly secreted# cysteine-rich# originally called class V [PMID: 1552907# Genbank S90874]# pseudogene duplicate LYZ1A is in tandem		1.97214	2.27697	NA	NA	0.000120801	2.24074e-07	NA	NA
Cre11.g467540	XM_043067295.1	GOX7	Glyoxal oxidase 7	The substrate of this oxidase is unsure, as the similarity is to both glyoxal oxidases and galactose oxidases, found in fungi, bacteria, animals and plants (both use the same Tyr radical / metal mechanism)# the plant homologues are secreted, but the fate of the Chlamydomonas isoforms is uncertain# belongs to a family of 20 genes more related to each other than to their higher plant homologues, co…		5.66722	5.73742	NA	NA	1.09206e-52	1.01573e-52	NA	NA
Cre17.g710600	XM_043072069.1		Protein tyrosine kinase			2.96329	NA	NA	NA	0.0310229	NA	NA	NA
Cre02.g143600	XM_043060244.1	FEE1	Feruloyl esterase	Hydrolyzes feruloyl-polyssaccharide bond in the presence of water. Ferulate/ferulic acid,a derivative of trans-cinnamic acid, is an organic compound that is an abundant phenolic phytochemical found in plant cell walls		1.705	NA	NA	NA	0.000785263	NA	NA	NA
Cre10.g452800	XM_001698292.2	LCIB1	Low-CO2-inducible protein B	low-CO2 inducible protein# homologous to LCIC with which it forms a complex# regulated by CCM1# LCIB is indispensable for the CO2-concentrating mechanism especially under low-CO2 conditions# localization is diffuse in chloroplast stroma under high-CO2 and low-CO2 conditions, but aggregated around pyrenoid as ring-like structure under very low-CO2 conditions# LCIB expression is also detected under…	Cre01.g053950, Cre06.g307500, Cre06.g307500, Cre16.g663450	2.36757	NA	NA	NA	1.50929e-06	NA	NA	NA
Cre18.g748547	XM_001695099.2					1.8189	NA	NA	NA	1.76908e-06	NA	NA	NA
Cre03.g160750	XM_043060695.1	MTP3	Metal Transport Protein 3	Cation efflux transporter, group 4 CDF family# Mn2+, Co2+ and Zn2+ transporter# next to MTP2# Confers tolerance to excess Mn# similarity to MTP2/9/10/11 from A. thaliana# Suppresses Mn sensitivity of pmr1 yeast mutant and partially suppresses Zn and Co sensitivity of zrc1 cot1 yeast mutant#		1.79313	NA	3.42532	1.88911	0.00241504	NA	5.56057e-36	5.0241e-06
Cre02.g095076	XM_043059545.1		Major facilitator superfamily transporter	Matsuo et al.'s (2008) roc39 (rhythm of chloroplast 39) circadian bioluminescence rhythm mutant locus maps here [PMID: 18334618]		1.60615	NA	1.66508	NA	0.000727388	NA	0.00024519	NA
Cre07.g334900	XM_043064250.1					1.90966	NA	NA	NA	4.91442e-06	NA	NA	NA
Cre17.g700050	XM_043071899.1					3.02588	NA	NA	NA	1.0865e-05	NA	NA	NA
Cre04.g223300	XM_001692145.2	CCP1	Low-CO2-inducible chloroplast envelope protein	low-CO2-inducible 36kDa chloroplast envelope protein (LIP36-1), CO2-responsive gene# related to mitochondrial substrate carrier proteins# CCP1 and LCIE are located in head-to-head orientation, like nearby CCP2 and LCID# regulated by CCM1 [PMID: 15235119]# involved in acclimation to changing CO2 concentrations	Cre01.g033400, Cre01.g051900, Cre02.g100200, Cre03.g144967, and others	5.52741	3.43291	NA	NA	7.8427e-106	6.05178e-30	NA	NA
Cre03.g155001	XM_043060579.1	ISA1	Isoamylase, starch debranching enzyme 1	Misplaced, loosely branched chains are trimmed by this DBE from a maturing structure to allow polysaccharide crystallization/ Posewitz et al. 24 [PMID: 1526933] showed that the STA7 locus corresponds to this gene. Mutants at this locus are starch-deficient#		2.36087	NA	NA	NA	5.39541e-24	NA	NA	NA
Cre04.g217903	XM_043061739.1					1.82335	NA	NA	NA	5.34595e-05	NA	NA	NA
Cre10.g434350	XM_001702418.2	CTR2	CTR type copper ion transporter	Similarity to fungal CTR family# expression increases during Cu deficiency, regulated by CRR1# localized to plasma membrane# gene rescues yeast _ctr1 mutant# Fits the pattern for TM2 and TM3: MxxxM-X13-GxxxG per Vinzenz Unger#		6.68154	4.93037	NA	NA	3.22675e-239	6.90667e-123	NA	NA
Cre13.g586850	XM_043069681.1					3.16832	NA	NA	NA	4.84499e-45	NA	NA	NA
Cre01.g020750	XM_001689457.2					1.75895	NA	NA	NA	9.82493e-08	NA	NA	NA
Cre04.g222750	XM_001692236.2	CCP2	Low-CO2-inducible membrane protein	related to mitochondrial substrate carrier proteins# Chen et al. 1997 [PMID: 9159951]# reproted to be localized in chloroplast . CCP2 and LCID are located in head-to-head orientation, like nearby CCP1 and LCIE# involved in acclimation to changing CO2 concentrations		5.38455	2.68811	1.89353	NA	7.87693e-66	2.91831e-09	0.0323482	NA
Cre03.g146547	XM_001695650.2					1.70796	NA	1.67054	NA	0.00250318	NA	0.0126494	NA
Cre02.g098700	XM_043059675.1					2.43125	NA	NA	NA	0.010305	NA	NA	NA
Cre12.g560668	XM_043069170.1			null-allele mutant was isolated (PMID 29743196)		1.68808	NA	NA	NA	0.00234769	NA	NA	NA
Cre13.g587250	XM_043069687.1					2.51857	NA	NA	NA	8.55904e-13	NA	NA	NA
Cre16.g668600	XM_001699113.2					2.37309	NA	NA	NA	9.78039e-13	NA	NA	NA
Cre02.g096700	XM_043059645.1					3.94096	2.05235	NA	NA	4.49197e-48	1.10839e-05	NA	NA
Cre02.g106050	XM_043059804.1					2.30586	NA	NA	NA	2.35883e-07	NA	NA	NA
Cre17.g698400	XM_001691740.2	LCI31	Low-CO2-inducible protein 31	Low-CO2 inducible gene revealed by cDNA array analyses# regulated by CCM1 [PMID: 15235119]		2.85708	NA	NA	NA	4.08237e-36	NA	NA	NA
Cre12.g561100	XM_043069174.1					2.65908	NA	NA	NA	1.19881e-22	NA	NA	NA
Cre17.g717400	XM_043072192.1	NA	NA	NA	NA	1.76659	NA	NA	NA	0.000425373	NA	NA	NA
Cre06.g264100	XM_043062840.1					1.95412	NA	2.23656	NA	0.000450701	NA	1.71505e-06	NA
Cre11.g479900	XM_001697331.3					2.09346	NA	NA	NA	1.83685e-13	NA	NA	NA
Cre17.g720400	XM_001697054.2	HMA1	heavy metal transporting ATPase	Heavy metal transporting ATPase (HMA), P-type ATPase superfamily, membrane protein# Ortholog of HMA1 from A. thaliana# Like AtHMA1, the Chlamydomonas protein has an uncharacteristic Ser/Pro/Cys motif in the sixth transmembrane domain instead of the common Cys-Pro-Cys/His/Ser motif of HMAs [PMID: 15710683].		1.51251	NA	NA	NA	0.0103353	NA	NA	NA
Cre16.g651050	XM_001698190.2	CYC6	Cytochrome c6	cytochrome c6, chloroplast precursor (Cyt c553) (Cyt c552) (PETJ) [PMID: 3036842# PMID: 1714451]	Cre03.g189550, Cre04.g217921, Cre04.g225050, Cre05.g234600, and others	11.7538	13.1549	NA	NA	0	2.41519e-164	NA	NA
Cre09.g406983	XM_043066192.1	NA	NA	NA	NA	1.45581	NA	NA	NA	0.000715923	NA	NA	NA
Cre17.g736511	XM_043072555.1	NA	NA	NA	NA	5.11731	NA	NA	-5.07336	6.61697e-08	NA	NA	7.56855e-07
Cre03.g160700	XM_043060694.1					2.77684	NA	NA	-2.37782	5.53107e-05	NA	NA	0.0120044
Cre14.g623650	XM_001692676.2		Alcohol dehydrogenase	Alcohol dehydrogenase, zinc-containing		2.90687	NA	NA	NA	1.36496e-08	NA	NA	NA
Cre26.g756747	XM_043072975.1				Cre02.g097800	6.1098	4.07794	NA	-2.54302	1.97755e-30	2.79446e-10	NA	0.0207391
Cre12.g521400	XM_001697000.3					1.88742	NA	NA	NA	1.61417e-11	NA	NA	NA
Cre12.g521700	XM_043068386.1	SSS1A	Soluble starch synthase IA	ADP-glucose alpha-1,4 glucane alpha-4-glucanotransferase		1.5911	NA	NA	NA	0.0237695	NA	NA	NA
Cre03.g177350	XM_001703378.2					2.54029	NA	NA	NA	1.58626e-17	NA	NA	NA
Cre17.g734596	XM_001692887.2					1.61628	NA	NA	NA	0.000124863	NA	NA	NA
Cre01.g004750	XM_043058172.1					2.45834	4.17578	NA	NA	1.05052e-05	7.74982e-26	NA	NA
Cre08.g366950	XM_043064952.1					2.21812	NA	1.91043	NA	4.24611e-12	NA	3.02161e-06	NA
Cre10.g466950	XM_043067268.1					-6.37545	NA	NA	7.80682	0.0154443	NA	NA	0.000920248
Cre01.g047265	XM_043058906.1	PHC52	Pherophorin-chlamydomonas homolog 52	Belongs to the large pherophorin-family, a family of glycoproteins with a central hydroxyproline-rich (HR) domain# Null-allele mutant was isolated#		-1.65367	NA	NA	NA	0.0158898	NA	NA	NA
Cre09.g399402	XM_043065935.1					-7.91833	NA	NA	7.57205	0.000759322	NA	NA	0.00414126
Cre09.g411633	XM_043066278.1					-2.61461	NA	NA	NA	0.00585867	NA	NA	NA
Cre01.g014250	XM_043058366.1	OPR2	OctotricoPeptide Repeat protein 2	OctotricoPeptide (octotricoPeptide) Repeat (OPR) Protein		-1.54563	NA	NA	NA	0.024468	NA	NA	NA
Cre06.g283950	XM_001695292.2	LHCBM4	Light-harvesting Chlorophyll a/b binding protein of LHCII	PSII-associated chlorophyll a/b-binding protein		-2.90198	NA	NA	2.80285	0.000324548	NA	NA	0.0020584
Cre17.g698299	XM_043071861.1	NA	NA	NA	NA	-1.89388	NA	NA	NA	0.0431258	NA	NA	NA
Cre10.g423850	XM_043066520.1	NA	NA	NA	NA	-7.49609	7.94769	-7.91326	7.53052	0.000143198	7.89656e-05	9.58131e-05	0.000324026
Cre02.g102776	XM_043059747.1					-3.12656	NA	NA	3.29216	1.1995e-12	NA	NA	4.80062e-14
Cre18.g750047	XM_043072829.1	FMG1A	Flagella Membrane Glycoprotein 1A	Flagella membrane glycoprotein, minor form# less expressed than FMG1-B. Previously annotated as FMG1-1 in v3, then changed to FMG1-A# a repetitive protein, encoded by a gene characterized by short introns# may not be found in flagella as all peptides and ESTs are shared with FMG1-B to which it is genetically linked# possibly a pseudogene in CC-4532		-3.63283	NA	-2.90544	NA	3.98833e-13	NA	1.40716e-06	NA
Cre09.g417401	XM_043066400.1	NA	NA	NA	NA	-7.5266	NA	NA	7.69767	0.0233299	NA	NA	0.0362743
Cre13.g587600	XM_043069696.1					-2.44604	NA	NA	NA	2.77542e-05	NA	NA	NA
Cre13.g577352	XM_043069484.1					-5.76009	NA	3.0836	6.77517	4.07079e-13	NA	4.93679e-08	9.43343e-19
Cre12.g548000	XM_043068918.1					-1.97992	NA	NA	NA	0.00977746	NA	NA	NA
Cre09.g396438	XM_043065798.1					-2.72799	NA	NA	2.02328	1.74116e-15	NA	NA	6.3222e-05
Cre03.g180800	XM_043061042.1		Histone deacetylase complex protein	Histone deacetylase complex, SIN3 component, ChromDB SNT3401		-1.63628	NA	NA	NA	8.88684e-09	NA	NA	NA
Cre03.g146567	XM_043060459.1					-2.22484	-1.64103	NA	NA	6.37858e-09	0.0447345	NA	NA
Cre10.g456600	XM_043067072.1			null-allele mutant was isolated (PMID 29743196)		-1.56073	NA	NA	NA	0.0128145	NA	NA	NA
Cre04.g223500	XM_043061940.1					-2.26856	NA	NA	NA	0.000527431	NA	NA	NA
Cre02.g141966	XM_043060131.1			null-allele mutant was isolated (PMID 29743196)		-24.1084	NA	NA	23.1052	9.32876e-09	NA	NA	1.66483e-07
Cre24.g755997	XM_043072959.1	PHC18	Pherophorin-like Flagellar Associated Protein 150	Belongs to the large pherophorin-family, a family of glycoproteins with a central hydroxyproline-rich (HR) domain#		-2.62578	NA	2.13526	4.26759	2.28811e-14	NA	1.56295e-06	1.56741e-57
Cre14.g632831	XM_001692593.2					-22.4164	-21.4475	NA	NA	2.57319e-05	0.000196301	NA	NA
Cre12.g527100	XM_043068508.1					-22.4957	NA	NA	22.1491	8.43012e-15	NA	NA	1.01408e-13
Cre14.g628200	XM_043070330.1					-1.80126	NA	NA	NA	0.042528	NA	NA	NA
Cre04.g220050	XM_043061875.1					-2.11188	NA	NA	NA	0.015299	NA	NA	NA
Cre06.g284950	XM_043063323.1					-1.83173	NA	-3.10701	-2.25373	0.00356665	NA	1.38926e-19	8.01014e-06
Cre03.g170300	XM_043060864.1		Subtilisin-like protease			-22.242	NA	NA	21.4201	1.98694e-15	NA	NA	1.22245e-13
Cre12.g529800	XM_043068546.1					-4.11455	NA	NA	NA	0.0129394	NA	NA	NA
Cre03.g199250	XM_001693329.2		Adenylate/guanylate cyclase	Protein domain similar to guanylate cyclase 1, soluble, beta 2 [Homo sapiens]		-9.17691	NA	NA	9.50763	2.12572e-09	NA	NA	1.23127e-09
Cre09.g399100	XM_043065920.1	OPR42	OctotricoPeptide Repeat protein 42	OctotricoPeptide (octotricoPeptide) Repeat (OPR) Protein		-1.94431	NA	NA	NA	2.61819e-06	NA	NA	NA
Cre04.g222100	XM_043061919.1					-3.36069	NA	NA	NA	0.0246237	NA	NA	NA
Cre07.g332800	XM_001690551.2					-1.8893	NA	NA	NA	0.0300967	NA	NA	NA
Cre13.g583400	XM_043069617.1	OPR57	OctotricoPeptide Repeat protein 57	OctotricoPeptide (octotricoPeptide) Repeat (OPR) Protein		-1.71802	NA	NA	NA	0.000647379	NA	NA	NA
Cre07.g346418	XM_043064469.1					-1.87569	NA	NA	NA	0.0253615	NA	NA	NA
Cre10.g451600	XM_043066978.1		Lectin-domain glycosyl hydrolase	Scavenger receptor cysteine-rich protein, to form a very large protein with multiple C-type lectin domains and a glycoside hydrolase family 18 domain# part of a group of 5 closely-related SRR proteins.		-24.6525	NA	NA	22.2902	2.18332e-10	NA	NA	6.75812e-08
Cre16.g681400	XM_043071433.1					-1.8389	-2.11964	NA	NA	0.0442823	0.00233329	NA	NA
Cre09.g399400	XM_043065933.1	FAP199	Lipase-Domain Containing Flagellar Associated Protein 199	Found in the flagellar proteome# Putative triacylglycerol lipase#		-1.97824	NA	1.7943	3.5129	0.00103572	NA	0.0445468	1.68532e-24
Cre09.g397702	XM_043065858.1					-2.45268	NA	NA	NA	1.61768e-05	NA	NA	NA
Cre01.g014200	XM_043058365.1					-2.60224	NA	NA	NA	1.05771e-05	NA	NA	NA
Cre08.g362850	XM_043064854.1					-1.94149	NA	NA	NA	0.031157	NA	NA	NA
Cre03.g203550	XM_043061426.1		GT90 family protein 3			-7.2057	NA	NA	NA	0.0301113	NA	NA	NA
Cre03.g156550	XM_043060610.1					-1.59323	NA	NA	NA	0.0490796	NA	NA	NA
Cre17.g709900	XM_043072057.1					-2.49601	-3.14284	NA	NA	0.00757175	7.92658e-05	NA	NA
Cre14.g628850	XM_043070344.1		Adenylate/guanylate cyclase	Probable domain of larger protein similar to guanylate cyclase 1 (GCYB2) from Homo sapiens		-2.39555	NA	2.44317	3.71345	4.01642e-05	NA	4.15523e-07	2.14727e-19
Cre17.g734125	XM_043072494.1	NA	NA	NA	NA	-4.20468	NA	NA	6.15683	1.96462e-13	NA	NA	1.54213e-34
Cre16.g650400	XM_001698195.2	CPL20	Hypothetical zinc-dependent DNA-binding protein	Hypothetical zinc-dependent DNA-binding protein. Gene product similar to PLATZ1 from peas [gi:16117798, PMID: 116698] a plant-specific zinc-dependent DNA-binding protein responsible for A/T-rich sequence-mediated transcriptional repression.		-2.82739	NA	NA	NA	0.0331229	NA	NA	NA
Cre16.g650425	XM_043070786.1	NA	NA	NA	NA	-2.04609	NA	NA	2.76297	0.001387	NA	NA	5.89597e-10
Cre01.g038550	XM_043058761.1	SQD2	Sulfoquinovosyldiacylglycerol synthase	sulfolipid synthase, adds sulfoquinovose to diacylglycerol to produce the plant sulfolipid, sulfoquinovosyldiacylglycerol		-1.47074	NA	NA	NA	0.0225194	NA	NA	NA
Cre05.g238600	XM_043062322.1	PHC36	Pherophorin-chlamydomonas homolog 36	Belongs to the large pherophorin-family, a family of glycoproteins with a central hydroxyproline-rich (HR) domain#		-5.53894	NA	-2.881	NA	1.21859e-08	NA	0.028978	NA
Cre07.g324500	XM_043064026.1	MMP22	Matrix metalloproteinase	Matrix metalloproteinase belonging to the M11 peptidase family		-1.62251	NA	NA	2.06293	0.0201177	NA	NA	7.29256e-07
Cre12.g488173	XM_043067874.1					-1.82465	NA	-2.45948	NA	0.02023	NA	4.70458e-07	NA
Cre05.g246800	XM_001700707.2	GUN4	Tetrapyrrole-binding protein, chloroplast precursor	Tetrapyrrole-binding protein, chloroplast precursor. In Arabidopsis, GUN4 (Genomes uncoupled 4) is required for the functioning of the plastid mediated repression of nuclear transcription that is involved in controlling the levels of magnesium- protoporphyrin IX. GUN4 binds the product and substrate of Mg-chelatase, an enzyme that produces Mg-Proto, and activates Mg-chelatase. GUN4 is thought to …		-1.3765	NA	NA	NA	0.0433821	NA	NA	NA
Cre03.g160650	XM_043060692.1					-22.5238	NA	NA	22.029	5.03587e-09	NA	NA	4.19813e-08
Cre12.g557500	XM_043069120.1					-2.23504	NA	NA	NA	0.00476869	NA	NA	NA
Cre01.g027350	XM_043058580.1		tRNA (guanosine-2'-O)-methyltransferase			-9.05262	NA	NA	NA	0.0325338	NA	NA	NA
Cre01.g008250	XM_043058244.1					-3.58939	NA	NA	NA	0.00865038	NA	NA	NA
Cre08.g364751	XM_043064890.1		bZIP transcription factor	Putative asic-leucine zipper (bZIP) transcription factor		-3.20635	NA	NA	NA	8.81363e-05	NA	NA	NA
Cre12.g510050	XM_001690995.2	CHL27B	Copper target homolog 1, chloroplast precursor, functional variant	Copper target homolog 1 protein, chloroplast precursor, functional variant produced under copper and/or oxygen sufficient conditions [GI:1565866# PMID: 119113# PMID: 1467313]# Mg-protoporphyrin IX monomethyl ester (oxidative) cyclase, aerobic oxidative cyclase# orthologous to Rubrivax gelatinosus aerobic oxidative cyclase [PMID: 11790744# PMID: 14617630]# Target of CRR1		-1.65659	-1.72502	NA	NA	3.95599e-10	6.77163e-12	NA	NA
Cre13.g590950	XM_043069762.1					-1.86518	NA	NA	NA	0.000403048	NA	NA	NA
Cre12.g495050	XM_043067984.1	OPR51	OctotricoPeptide Repeat protein 51	OctotricoPeptide (octotricoPeptide) Repeat (OPR) Protein		-2.86648	NA	NA	2.32367	4.96622e-05	NA	NA	0.0426508
Cre02.g074758	XM_043059121.1		Adenylate/guanylate cyclase	C terminal domain similar to guanylate cyclase 1 from Homo sapiens# closely related to nearby CYG9		-9.15125	-8.33036	NA	NA	1.35637e-07	1.14138e-05	NA	NA
Cre03.g146367	XM_001691612.2					-1.72505	NA	NA	NA	0.0105913	NA	NA	NA
Cre07.g336650	XM_043064276.1	MLH3	DNA mismatch repair protein	MutL homolog# ortholog of yeast and human MLH3 [PMID: 17992532]. Homolog of MutL, which forms a complex with MutS		-8.39811	NA	NA	NA	0.0113524	NA	NA	NA
Cre04.g216902	XM_043061716.1	ODA16	Outer Arm Dynein-IFT adaptor	Outer dynein arm assembly factor ODA16# WD repeat protein that interacts with IFT46 to aid IFT-dependent ODA transport [PMID: 18852297#28298440]#		-8.40403	NA	NA	NA	0.0367956	NA	NA	NA
Cre03.g183750	XM_043061079.1	OPR16	OctotricoPeptide Repeat protein 16	OctotricoPeptide (octotricoPeptide) Repeat (OPR) Protein		-1.49826	NA	NA	NA	0.00100953	NA	NA	NA
Cre06.g269865	XM_043062920.1		S-adenosyl-L-methionine-dependent methyltransferase			-5.93602	NA	NA	6.49223	0.01235	NA	NA	0.00579758
Cre08.g385000	XM_043065351.1					-1.84336	NA	NA	NA	0.00925488	NA	NA	NA
Cre04.g217000	XM_043061719.1			null-allele mutant was isolated (PMID 29743196)		-1.67685	NA	NA	NA	0.036405	NA	NA	NA
Cre16.g657250	XM_043070917.1	GOX19	Glyoxal oxidase 19	The substrate of this oxidase is unsure, as the similarity is to both glyoxal oxidases and galactose oxidases, found in fungi, bacteria, animals and plants (both use the same Tyr radical / metal mechanism)# the plant homologues are secreted, but the fate of the Chlamydomonas isoforms is uncertain# belongs to a family of 20 genes more related to each other than to their higher plant homologues, co…		NA	2.34369	NA	NA	NA	3.09395e-09	NA	NA
Cre16.g667850	XM_001692074.2	NSG10	dUTP diphosphatase	dUTPase# identified by Abe et al. 24 (PMID:15459796) as NSG10, a gene expressed during nitrogen-starved gametogenesis.		NA	2.0537	NA	NA	NA	0.00457057	NA	NA
Cre06.g292249	XM_043063442.1		Putative pherophorin-chlamydomonas homolog			NA	2.10421	NA	3.28519	NA	0.000977223	NA	1.29707e-16
Cre10.g440800	XM_001690310.2					NA	2.32685	NA	NA	NA	3.95424e-05	NA	NA
Cre17.g730550	XM_001701494.2					NA	1.99162	NA	NA	NA	0.0419406	NA	NA
Cre17.g708750	XM_043072043.1	NSG1	Nitrogen-starvation/gametogenesis expressed protein	Belongs to family E of Chlamydomonadale-specific proteins, found in clusters, mostly on chromosome 8 and carrying two Ser/Pro-rich domains# function unknown but members have been found in the flagellar proteome		NA	2.10643	NA	NA	NA	0.00309044	NA	NA
Cre16.g651000	XM_001698105.2	RFA3	Replication protein A, 70 kDa DNA-binding subunit	Homologous to eukaryotic RPA 7 kDa subunit# RP-A# RF-A# Replication factor-A protein 1# Single-stranded DNA-binding protein# Chlamydomonas has at least two homologues of RPA7. Previously annotated as RPA7B		NA	2.87612	NA	NA	NA	9.70252e-07	NA	NA
Cre17.g734773	XM_043072518.1	NA	NA	NA	NA	NA	8.50527	-7.47803	NA	NA	9.67394e-05	0.00216691	NA
Cre03.g176900	XM_043060977.1					NA	2.15564	NA	NA	NA	0.000288932	NA	NA
Cre01.g004750	XM_043058171.1					NA	3.69866	NA	NA	NA	7.2879e-12	NA	NA
Cre12.g490500	XM_001691069.2	LCAA1	Magnesium protoporphyrin IX monomethyl ester oxidative cyclase, YCF54 subunit	YCF54 subunit of the aerobic oxidative cyclase# Homolog to chloroplast-localized LCAA/Ycf54 of Arabidopsis# Conserved in the Green Lineage# Target of CRR1		NA	1.58984	NA	NA	NA	0.000579067	NA	NA
Cre06.g278161	XM_043063106.1					NA	3.18551	NA	NA	NA	0.00343829	NA	NA
Cre12.g512300	XM_043068253.1					NA	2.10807	NA	3.69346	NA	0.0281765	NA	8.5013e-15
Cre02.g087050	XM_043059353.1					NA	5.16381	NA	3.12761	NA	7.26967e-23	NA	8.43032e-07
Cre02.g099900	XM_043059695.1	NA	NA	NA	NA	NA	3.59829	NA	NA	NA	0.000660784	NA	NA
Cre01.g016600	XM_001689424.2	PSBS1	chloroplast Photosystem II-associated 22 kDa protein	one of the two neighbor genes homologous to higher plant PsbS (Npq4) that is involved in Non-Photochemical Quenching# corresponds to the gene mentioned in PMID: 16143839# shows a single AA difference compared to downstream convergent PSBS2# involved in acclimatation to UV-B# regulated by UVR8		NA	6.69034	NA	NA	NA	0.00611294	NA	NA
Cre03.g199450	XM_043061316.1	MINE2	Chloroplast division site determinant	putative MinE homolog, chloroplast division site-determinant		NA	2.60287	NA	NA	NA	0.0111261	NA	NA
Cre12.g537000	XM_001692927.2			Target of CRR1		NA	2.08539	NA	2.41787	NA	0.012411	NA	0.000125076
Cre17.g740950	XM_001701055.2	LHL4	LHC-like protein	belongs to chlorophyll A-B binding protein superfamily, ELIP family# characterized by a large stromal loop between helices 2 and 3# first TM helix similar to cyanobacterial HLIPs# this gene was reported in PMID: 15509845 as transiently expressed in high light# Genbank AB159049.		NA	2.35427	NA	NA	NA	0.00204955	NA	NA
Cre03.g179450	XM_043061018.1		Scavenger receptor cysteine rich (SRCR) protein	Scavenger receptor cysteine-rich protein# contains ligand-binding SRCR domain found in speract/scavenger receptor (PMID: 14995912)		NA	2.74765	NA	NA	NA	0.00498029	NA	NA
Cre02.g145950	XM_043060310.1					NA	2.464	NA	NA	NA	3.07393e-05	NA	NA
Cre13.g563100	XM_001693353.2					NA	1.97709	NA	NA	NA	0.000532862	NA	NA
Cre01.g045200	XM_001689671.2			Target of CRR1		NA	2.31284	NA	NA	NA	4.068e-07	NA	NA
Cre14.g634365	XM_043070485.1	NA	NA	NA	NA	NA	2.78881	NA	NA	NA	3.95424e-05	NA	NA
Cre10.g433800	XM_043066686.1		Predicted protein of CSE family	Belongs to family E of Chlamydomonadale-specific proteins, found in clusters, mostly on chromosome 8 and carrying two Ser/Pro-rich domains# function unknown but members have been found in the flagellar proteome		NA	2.72277	NA	NA	NA	0.00783693	NA	NA
Cre06.g278199	XM_043063132.1					NA	3.17878	NA	NA	NA	0.000345289	NA	NA
Cre13.g566000	XM_043069276.1		Putative monofunctional formate-tetrahydrofolate ligase	FTHFS, metabolism of tetrahydrofolate-bound one-carbon units, cytosolic protein.		NA	1.84027	NA	NA	NA	0.0495373	NA	NA
Cre01.g017701	XM_043058422.1	NA	NA	NA	NA	NA	1.86148	NA	NA	NA	0.032217	NA	NA
Cre17.g720350	XM_001697143.2	MINE1	chloroplast division site-determinant MinE	helps define position of the chloroplast division ring (PMID: 11743109)# conserved in plants and eubacteria		NA	2.6395	NA	NA	NA	0.000356679	NA	NA
Cre16.g663950	XM_001701405.2	ERG3	Delta-7-sterol-C5(6)-desaturase	Characterized by Brumfield et al. 21 [PMID:20084111]# Delta7-sterol-C5-desaturase# Target of CRR1		NA	2.16372	NA	NA	NA	7.26602e-09	NA	NA
Cre01.g055600	XM_043059055.1		Putative kinesin-like motor protein	Putative kinesin motor-like protein, closest match to kinesin-15 family. Sequence gap in gene sequence and gaps nearby preclude a clear assignment# null-allele mutant was isolated (PMID 29743196)		NA	2.1719	NA	NA	NA	0.041266	NA	NA
Cre12.g522950	XM_043068404.1	MIND1	Chloroplast septum site-determining protein	Putative chloroplast septum site-determining protein MinD. Chloroplast-encoded in other Chlorophyte algae.		NA	2.46267	NA	NA	NA	0.00103313	NA	NA
Cre04.g221301	XM_043061904.1	CYCD5	D-type cyclin	D type cyclin. Contains LXCXE motif that binds to retinoblastoma related proteins.		NA	3.09142	NA	NA	NA	5.01644e-06	NA	NA
Cre05.g234100	XM_001702155.2	CYP745A1	Cytochrome P450, CYP197 superfamily	Cytochrome P450, most similar to CYP97 or CYP746 sequences. It clusters with the 72 clan or the 97 clan and these two cluster with each other# Target of CRR1		NA	1.65055	NA	NA	NA	2.52267e-05	NA	NA
Cre16.g669450	XM_043071130.1					NA	1.97024	NA	NA	NA	0.00233329	NA	NA
Cre01.g004700	XM_001702059.2			Target of CRR1		NA	1.86404	NA	NA	NA	0.0271575	NA	NA
Cre14.g615350	XM_001698952.2	THB2	Truncated hemoglobin	Oxygen-binding heme protein belonging to group I of truncated 2-on2 hemoglobins (trHbs)# homologs are found in bacteria, plants and unicellular eukaryotes (Paramecium, Tetrahymena)# there are several pairs of related and linked genes in this family, this one is in tandem with THB1 on Chr_14# THB2 is thought to carry out NO dioxygenation in the presence of nitrate reductase acting as an electron d…		NA	2.79072	NA	2.62105	NA	0.00537779	NA	0.0249127
Cre02.g118600	XM_001702368.2	FTSZ1	Plastid division protein	identical to GI:20372934# alternative splicing uses splice sites internal to exons 5 and 9		NA	2.58737	NA	NA	NA	5.89837e-05	NA	NA
Cre12.g488500	XM_043067878.1	ARC6	Accumulation and replication of chloroplast	ARC6 (ACCUMULATION AND REPLICATION OF CHLOROPLASTS 6)# heat shock protein binding / unfolded protein binding -COG484, DnaJ, DnaJ-class molecular chaperone with C-terminal Zn finger domain [Posttranslational modification, protein turnover, chaperones]		NA	2.77141	NA	NA	NA	0.00611294	NA	NA
Cre09.g399250	XM_043065927.1		Ketoacid isomerase-like protein	Related to a series of bacterial genes among which is a putative Ketosteroid isomerase-related protein of Ralstonia# however, it is impossible to find a similarity with the well-characterized delta5-3-ketosteroid isomerase of Pseudomonas putida or Comamonas testosteroni, so this may be a case of erroneous annotation in Ralstonia that spread into COG# is probably targeted to the thylakoid lumen (b…		NA	2.32969	NA	NA	NA	0.0219531	NA	NA
Cre05.g248450	XM_043062556.1	CAH5	Mitochondrial carbonic anhydrase	Mitochondrial carbonic anhydrase, also called CA2. Matches exons 5 and 6 of CRU41190 Chlamydomonas reinhardtii carbonic anhydrase precursor (beta-CA2)	Cre01.g042750, Cre03.g144967, Cre03.g145787, Cre06.g252550, and others	NA	2.73362	NA	NA	NA	0.000339924	NA	NA
Cre10.g439250	XM_001690502.2					NA	2.30448	NA	NA	NA	0.0315787	NA	NA
Cre09.g394065	XM_001694624.2	FAP414	Flagellar Associated Protein 414	Found in the flagellar proteome#		NA	2.15212	NA	NA	NA	1.06012e-06	NA	NA
Cre12.g530900	XM_001692987.2					NA	1.43592	-1.73247	NA	NA	0.00304858	5.28979e-10	NA
Cre02.g092350	XM_001701736.2	CYP51G1	Cytochrome P450, CYP51 superfamily	Cytochrome P450 like protein similar to CYP51A (ABC59074), possible sterol 14-demethylase involved in sterol/ergosterol biosynthesis. CYP51G1 is the P450 nomenclature for sterol 14 alpha demethylases of green plants. ERG11 is a name from the fungal ergosterol pathway. These are orthologs# Target of CRR1		NA	1.85022	NA	1.85946	NA	1.53937e-08	NA	1.48909e-08
Cre09.g412400	XM_001696656.2					NA	2.7915	NA	NA	NA	0.0128763	NA	NA
Cre03.g184500	XM_001691934.2					NA	2.53983	NA	NA	NA	0.0047334	NA	NA
Cre17.g741750	XM_043072661.1					NA	2.07872	NA	NA	NA	0.0112176	NA	NA
Cre09.g404800	XM_043066143.1					NA	2.64031	NA	2.75318	NA	0.0377493	NA	0.0262913
Cre15.g639750	XM_043070626.1	NCL9	Nuclear Control of chloroplast Like 9	OctotricoPeptide (octotricoPeptide) Repeat (OPR) Protein# contains a C-terminal RAP domain# part of Chr_15 NCL gene sub-cluster B		NA	-1.64392	NA	NA	NA	0.00696593	NA	NA
Cre02.g107400	XM_043059824.1			null-allele mutant was isolated (PMID 29743196)		NA	-22.835	NA	-24.558	NA	1.93134e-08	NA	8.76937e-10
Cre16.g685725	XM_043071547.1					NA	-22.5171	NA	-21.8476	NA	5.18514e-10	NA	2.86888e-09
Cre09.g400849	XM_043066002.1			null-allele mutant was isolated (PMID 29743196)		NA	-2.08525	5.52304	4.02295	NA	0.0297179	4.97309e-23	1.48692e-05
Cre14.g623439	XM_043070232.1					NA	-3.3966	NA	-2.22555	NA	3.9394e-11	NA	0.018626
Cre04.g229226	XM_043062074.1					NA	-8.2864	NA	-6.97372	NA	2.30894e-06	NA	0.000463932
Cre05.g238935	XM_043062330.1					NA	-1.61602	NA	-1.66755	NA	0.000270134	NA	5.17882e-05
Cre09.g393850	XM_043065695.1		Mitogen-Activated Protein Kinase Kinase Kinase	Putative protein tyrosine kinase identified through multi-level HMM library for kinase classification (PMID: 17557329), MOT23# identified by comparative genomics as being present only in organisms having motile (MOT) cilia		NA	-2.07558	NA	NA	NA	0.00499021	NA	NA
Cre17.g734773	XM_043072517.1	NA	NA	NA	NA	NA	-8.33308	NA	NA	NA	0.00346815	NA	NA
Cre05.g244701	XM_043062485.1					NA	-2.55545	3.57855	2.93155	NA	0.000145681	7.67818e-12	0.00932175
Cre16.g649833	XM_043070779.1					NA	-8.72171	NA	NA	NA	0.0145721	NA	NA
Cre03.g144011	XM_043060364.1					NA	-9.29137	NA	-10.0333	NA	8.29601e-08	NA	2.85805e-09
Cre09.g402050	XM_043066054.1					NA	-2.43506	NA	NA	NA	0.048282	NA	NA
Cre09.g397803	XM_043065860.1					NA	-1.92477	NA	NA	NA	0.0377093	NA	NA
Cre11.g467528	XM_043067284.1	CAV4	Voltage-gated Ca2+ channel, alpha subunit	Calcium channel, 4-domain, voltage-dependent, alpha subunit# may exhibit altered ion selectivity as conserved P-loop loci differ from mammalian Ca2+ channels		NA	-11.2202	NA	-9.20928	NA	3.4808e-06	NA	0.000789293
Cre03.g144011	XM_043060361.1					NA	-22.7525	NA	-23.0903	NA	1.8044e-08	NA	1.15408e-08
Cre07.g345100	XM_043064442.1	NA	NA	NA	NA	NA	NA	4.89243	3.56749	NA	NA	1.55505e-17	3.60286e-08
Cre02.g096000	XM_043059631.1					NA	NA	1.89822	1.86282	NA	NA	0.00229352	0.00414126
Cre16.g656800	XM_043070911.1					NA	NA	2.49726	2.6215	NA	NA	1.0517e-26	2.67716e-30
Cre03.g146867	XM_043060471.1	FAP17	Flagellar Associated Protein 17	Contains Ankyrin Repeats		NA	NA	2.55272	2.58082	NA	NA	1.30268e-06	7.47582e-07
Cre04.g215400	XM_043061686.1	AKC3	conserved expressed protein related to ABC1/COQ8 mitochondrial putative ser/thr kinase	ABC1 kinase family protein of unknown function# similar to EYE3 (required for eyespot assembly)# Arabidopsis homolog is predicted to be plastid-localized		NA	NA	2.20649	2.07421	NA	NA	3.33952e-09	3.07372e-07
Cre09.g399886	XM_043065950.1	NA	NA	NA	NA	NA	NA	3.84417	3.66416	NA	NA	3.80028e-05	0.00145827
Cre06.g283450	XM_043063301.1					NA	NA	3.75525	NA	NA	NA	0.000566567	NA
Cre02.g079351	XM_043059214.1					NA	NA	2.50801	2.50395	NA	NA	2.23677e-07	5.70672e-08
Cre16.g652250	XM_043070819.1		Chlamydomonas-specific membrane protein family A	Transmembrane protein with proline-rich C-terminal domain of unknown function# secretory pathway# One of three tandem paralogs (Cre16.g652250, Cre16.g652300, and Cre16.g652350)#		NA	NA	2.52156	2.13172	NA	NA	4.92327e-05	0.0119065
Cre30.g757997	XM_043073000.1					NA	NA	1.99777	2.32423	NA	NA	0.00090706	2.32324e-06
Cre02.g117175	XM_043059990.1					NA	NA	6.90076	6.1457	NA	NA	2.50177e-16	1.51308e-12
Cre09.g391150	XM_043065582.1			ts-lethal mutation block at S/M (PMID 29743196)		NA	NA	7.75984	6.4918	NA	NA	0.000332553	0.011598
Cre12.g556750	XM_043069098.1		Short-chain dehydrogenase/reductase			NA	NA	3.57789	NA	NA	NA	2.24895e-06	NA
Cre12.g507850	XM_043068196.1					NA	NA	1.66887	1.46421	NA	NA	2.61545e-05	0.0278895
Cre09.g391801	XM_001694598.2	VSP4	Hydroxyproline-rich cell wall glycoprotein	Hydroxyproline rich glycoprotein VSP4# (SP)n-repeats, extracellular matrix protein (cell wall protein)# resembles VSP6 [PMID: 7689882, Genbank entry AY036106]		NA	NA	1.36678	NA	NA	NA	0.0115797	NA
Cre02.g114100	XM_043059937.1	NA	NA	NA	NA	NA	NA	1.93849	2.15311	NA	NA	2.65943e-10	9.92945e-14
Cre16.g650050	XM_043070782.1					NA	NA	2.67106	3.0726	NA	NA	0.000621885	5.46311e-06
Cre06.g303200	XM_043063653.1	NA	NA	NA	NA	NA	NA	2.39324	2.64112	NA	NA	0.0171002	0.00119133
Cre05.g233551	XM_043062182.1			null-allele passenger mutation was isolated (PMID 29743196)		NA	NA	1.64185	NA	NA	NA	2.23677e-07	NA
Cre07.g313650	XM_043063845.1					NA	NA	2.02078	NA	NA	NA	0.00016164	NA
Cre02.g090050	XM_043059404.1	FAP170	Flagellar Associated Protein 170	Flagellar Associated Protein# found in the flagellar proteome# transcript upregulated during flagellar regeneration [PMID: 157384]		NA	NA	2.07729	1.77857	NA	NA	1.60227e-11	7.84167e-06
Cre03.g161301	XM_043060702.1					NA	NA	1.75275	2.12553	NA	NA	0.0260183	5.3801e-05
Cre02.g104250	XM_043059770.1					NA	NA	2.9538	2.58524	NA	NA	3.5969e-09	6.0063e-05
Cre06.g295100	XM_043063491.1		Endonuclease/exonuclease/phosphatase family protein			NA	NA	2.88652	2.81134	NA	NA	6.04917e-05	0.000253891
Cre02.g095300	XM_043059619.1					NA	NA	4.29378	4.33831	NA	NA	1.51173e-34	2.11952e-19
Cre13.g603950	XM_043069832.1	CYN50	Cyclophilin 50	Putative peptidyl-prolyl cis-trans isomerase, cyclophilin-type# similar to CYN48-CYN53		NA	NA	2.08545	NA	NA	NA	0.0208531	NA
Cre06.g290300	XM_043063411.1					NA	NA	2.60669	NA	NA	NA	0.020374	NA
Cre01.g052150	XM_001690205.2	FAP87	Flagellar Associated Protein 87	Flagellar protein with ankyrin repeats# found in the flagellar proteome [PMID: 15998802]		NA	NA	2.03483	NA	NA	NA	5.70766e-06	NA
Cre06.g287400	XM_043063364.1		Serine/threonine protein kinase	Serine/Threonine Protein Kinase Homolog 23, hypothetical		NA	NA	4.40642	3.80236	NA	NA	7.03609e-20	2.09228e-18
Cre16.g674179	XM_043071238.1					NA	NA	7.34848	4.30226	NA	NA	4.66429e-05	0.00126001
Cre09.g397882	XM_043065864.1	NA	NA	NA	NA	NA	NA	3.74186	2.89767	NA	NA	7.99306e-33	2.00146e-15
Cre16.g654000	XM_043070857.1					NA	NA	2.29129	2.30078	NA	NA	0.0119115	0.0136787
Cre08.g361350	XM_043064824.1					NA	NA	2.72692	2.4698	NA	NA	1.18567e-09	5.28718e-07
Cre02.g083273	XM_043059280.1	NA	NA	NA	NA	NA	NA	5.14381	4.89274	NA	NA	1.59393e-10	2.53092e-06
Cre09.g401960	XM_043066050.1					NA	NA	2.03603	2.34649	NA	NA	0.0442735	0.00387467
Cre02.g085150	XM_043059316.1					NA	NA	4.14419	2.66943	NA	NA	1.46712e-15	2.6964e-05
Cre09.g398500	XM_001694467.2					NA	NA	1.6922	3.24734	NA	NA	0.00679704	5.21387e-34
Cre12.g541650	XM_043068770.1					NA	NA	2.25362	3.19278	NA	NA	0.0256516	4.77478e-06
Cre13.g572600	XM_001693692.2					NA	NA	2.06055	3.02581	NA	NA	0.00393524	3.69746e-09
Cre12.g522626	XM_043068399.1	NA	NA	NA	NA	NA	NA	2.33949	NA	NA	NA	0.00372353	NA
Cre03.g148500	XM_001695638.2		PWR motif protein	Belongs to a family of 14 Chlamydomonas genes with similarity to DUF506 proteins (plant-specific, unknown function)# contains pfam04720: PDDEXK_6, distant homologues of the PD-(D/E)XK nuclease superfamily# the PWR family name comes from the perfectly conserved PWR motif shared between the Chlamydomonas and plant proteins# many genes in the family show clustering on chromosomes 3, 14 and 16# there…		NA	NA	4.70504	2.8008	NA	NA	5.93837e-18	2.51324e-06
Cre14.g625050	XM_001692768.2					NA	NA	1.91885	NA	NA	NA	1.13991e-12	NA
Cre12.g556803	XM_043069102.1					NA	NA	2.82819	3.52954	NA	NA	0.000414812	1.90193e-07
Cre10.g464800	XM_043067227.1			null-allele mutant was isolated (PMID 29743196)		NA	NA	2.15561	NA	NA	NA	0.0350832	NA
Cre01.g012850	XM_043058339.1		Voltage-gated potassium channel	part of a cluster of 4 related potassium channels		NA	NA	4.0299	2.84271	NA	NA	1.72274e-07	0.0301557
Cre09.g411250	XM_043066267.1					NA	NA	2.07641	1.81843	NA	NA	1.63453e-13	9.27808e-07
Cre16.g678300	XM_043071354.1					NA	NA	6.34436	5.62113	NA	NA	4.62343e-76	1.47203e-63
Cre16.g669300	XM_043071128.1					NA	NA	3.12531	4.24539	NA	NA	0.000103956	8.69118e-05
Cre10.g460150	XM_043067137.1		ERD4-related membrane protein	Transmembrane protein with a DUF221 domain of unknown function# this domain is present in many eukaryotes, in particular in Arabidopsis ERD4 (early response to dehydration)		NA	NA	6.24244	5.40176	NA	NA	2.0686e-10	1.72945e-09
Cre02.g074511	XM_043059116.1					NA	NA	1.40786	NA	NA	NA	0.00229806	NA
Cre10.g420650	XM_043066465.1					NA	NA	4.19105	4.96547	NA	NA	1.64488e-05	0.00170507
Cre09.g393654	XM_043065685.1		RegA/Rls-like protein	Member of a family of proteins [PMID: 16720695, 16622701] related to Volvox carteri RegA, which is a putative transcription repressor [PMID: 9895312] containing a SAND domain (IPR000770 SAND# PF01342)# genetically linked to RLS8		NA	NA	2.11599	2.69548	NA	NA	3.14802e-05	3.79497e-09
Cre07.g325726	XM_043064061.1	NA	NA	NA	NA	NA	NA	2.38104	1.93434	NA	NA	1.61739e-31	2.22475e-13
Cre16.g686350	XM_043071572.1					NA	NA	3.25712	3.92924	NA	NA	0.00265771	8.082e-06
Cre12.g542569	XM_043068788.1					NA	NA	2.60173	2.80942	NA	NA	2.25172e-10	2.25921e-12
Cre07.g319650	XM_043063955.1	FXL5	FixL-like PAS domain protein	FixL like homolog 5 (FXL). PAS region shows high identity to Rhizobial FixL proteins.		NA	NA	2.37396	2.45762	NA	NA	7.14722e-08	3.90612e-08
Cre02.g108500	XM_043059839.1					NA	NA	3.12515	NA	NA	NA	0.000390039	NA
Cre06.g287300	XM_043063363.1		ankyrin repeat protein			NA	NA	3.50967	3.5393	NA	NA	4.27426e-07	3.59376e-05
Cre02.g112500	XM_001699860.2					NA	NA	3.19975	3.02702	NA	NA	0.0302727	0.0232194
Cre08.g358850	XM_043064772.1	FAP386	Flagellar Associated Protein 386	Cr specific protein		NA	NA	5.08027	3.40609	NA	NA	2.72594e-38	1.87265e-13
Cre03.g200450	XM_043061335.1					NA	NA	1.77651	NA	NA	NA	0.0195154	NA
Cre17.g710000	XM_043072060.1					NA	NA	5.8462	5.5568	NA	NA	6.2748e-62	3.14223e-39
Cre15.g639350	XM_043070612.1					NA	NA	2.53474	NA	NA	NA	0.000934283	NA
Cre13.g603350	XM_043069822.1		Adenylate/guanylate cyclase	Protein with domain similar to Guanylate cyclase soluble, beta-2 chain (GCS-beta-2) [Bos taurus]		NA	NA	3.98017	4.2397	NA	NA	1.28223e-05	0.000293426
Cre01.g052850	XM_043058995.1					NA	NA	6.32659	NA	NA	NA	0.000287724	NA
Cre01.g003751	XM_043058157.1			null-allele mutant was isolated (PMID 29743196)		NA	NA	2.17115	2.38187	NA	NA	2.7946e-07	1.54764e-08
Cre10.g425850	XM_001702679.2					NA	NA	3.02855	NA	NA	NA	6.21351e-09	NA
Cre11.g476550	XM_001697241.2		Alcohol dehydrogenase	Alcohol dehydrogenase, zinc-containing		NA	NA	1.74634	NA	NA	NA	0.0146016	NA
Cre03.g183451	XM_043061074.1					NA	NA	2.48221	2.83754	NA	NA	0.00175984	0.00975133
Cre08.g366579	XM_043064943.1					NA	NA	3.94894	3.60914	NA	NA	1.78751e-25	1.36301e-17
Cre09.g403250	XM_001695071.3					NA	NA	2.34176	2.01968	NA	NA	1.02972e-15	4.65077e-10
Cre01.g008402	XM_001700252.2	NA	NA	NA	NA	NA	NA	2.76337	NA	NA	NA	1.60227e-11	NA
Cre16.g659800	XM_043070967.1					NA	NA	2.4555	2.46618	NA	NA	0.000772676	0.000541815
Cre02.g078939	XM_043059204.1	DCRY1	DASH-type Cryptochrome 1	Drosophila, Arabidopsis, Synechocystis, Human-type Cryptochrome 1		NA	NA	3.1312	3.39417	NA	NA	0.000113168	6.97873e-06
Cre09.g389875	XM_043065522.1		3',5'-cyclic-nucleotide phosphodiesterase	Cyclic nucleotide phosphodiesterase similar to calmodulin dependent phosphodiesterase from Bos taurus AAA92555.1		NA	NA	1.95338	NA	NA	NA	0.00416603	NA
Cre03.g191300	XM_043061181.1	LCI35	Low-CO2-inducible protein 35	Low-CO2 inducible gene revealed by cDNA array analyses# probably organelle-targetted# regulated by CCM1 [PMID: 15235119]		NA	NA	2.62692	1.98935	NA	NA	3.19084e-14	5.31484e-05
Cre16.g686400	XM_043071574.1		FAD-dependent oxidoreductase			NA	NA	2.96854	NA	NA	NA	0.0445468	NA
Cre08.g378950	XM_043065224.1					NA	NA	3.50242	NA	NA	NA	0.000152392	NA
Cre10.g463350	XM_001698559.2		Hydroxyproline-rich glycoprotein	cell wall protein# contains (hydroxy)proline-rich (HR) domain with (SP)n repeats		NA	NA	4.27286	NA	NA	NA	1.24711e-05	NA
Cre03.g183300	XM_043061072.1					NA	NA	3.14233	3.03206	NA	NA	0.0255414	0.0394655
Cre16.g660430	XM_043070979.1	NA	NA	NA	NA	NA	NA	3.72696	NA	NA	NA	0.0109906	NA
Cre09.g404750	XM_043066142.1		Scavenger receptor cysteine rich (SRCR) protein	Scavenger receptor cysteine-rich protein# contains ligand-binding SRCR domain found in speract/scavenger receptor (PMID: 14995912)		NA	NA	1.73938	2.93803	NA	NA	0.0207067	7.97433e-18
Cre15.g637552	XM_043070564.1	NA	NA	NA	NA	NA	NA	10.1066	7.68145	NA	NA	2.93889e-08	0.000293426
Cre03.g210065	XM_043061573.1			null-allele passenger mutation was isolated (PMID 29743196)		NA	NA	1.74471	NA	NA	NA	0.00529047	NA
Cre02.g081950	XM_043059253.1					NA	NA	2.28466	2.97535	NA	NA	0.00108782	5.10508e-08
Cre04.g229550	XM_043062084.1		Scavenger receptor cysteine rich (SRCR) protein	Contains C-terminal Transient receptor potential (TRP) ion channel domain# null-allele mutant was isolated (PMID 29743196)		NA	NA	2.03486	1.7188	NA	NA	2.31893e-09	0.000464296
Cre03.g183300	XM_043061071.1					NA	NA	2.97673	NA	NA	NA	0.000566567	NA
Cre06.g292315	XM_043063444.1					NA	NA	3.17573	2.68964	NA	NA	1.20093e-05	0.00254588
Cre12.g541450	XM_043068766.1					NA	NA	3.6795	NA	NA	NA	0.0040469	NA
Cre15.g639503	XM_043070617.1			ts-lethal mutant was isolated (PMID 29743196)		NA	NA	3.53612	4.3056	NA	NA	1.97858e-15	2.20487e-18
Cre12.g537371	XM_043068677.1	NA	NA	NA	NA	NA	NA	2.55695	NA	NA	NA	1.41591e-05	NA
Cre08.g362050	XM_043064840.1	FAP49	Flagellar Associated Protein 49	Flagella Associated Membrane Protein with PAS sensory domain# found in the flagellar proteome [PMID: 15998802]# FAP153 likely is a part of FAP49.		NA	NA	2.05061	NA	NA	NA	2.24895e-06	NA
Cre02.g095035	XM_043059502.1	NA	NA	NA	NA	NA	NA	2.04953	2.03408	NA	NA	1.38035e-07	2.19441e-07
Cre12.g559150	XM_001702761.2	CLPS2	Clp protease adaptor protein	Probably chloroplastic# homologous to E. coli ClpS [PMID: 11931773] and to At1g68660 [PMID: 12576022], but not to the plant-specific ClpT subunits of the ClpP complex (initially called ClpS# PMID: 14593120)		NA	NA	2.28733	NA	NA	NA	0.010514	NA
Cre17.g711550	XM_043072092.1	CYCR2	Cyclin-related protein			NA	NA	2.23424	2.9254	NA	NA	0.000526343	8.91903e-10
Cre09.g400150	XM_043065973.1					NA	NA	2.28168	NA	NA	NA	0.0153282	NA
Cre06.g282300	XM_043063286.1					NA	NA	1.47582	NA	NA	NA	0.0413131	NA
Cre03.g169550	XM_001703277.2	AOX2	Alternative oxidase	Alternative oxidase, mitochondrial precursor (see gi 9930474 gb AAG02081.1 AF285187_1[9930474])		NA	NA	3.40188	3.0618	NA	NA	4.17805e-21	1.41935e-15
Cre06.g278208	XM_043063139.1					NA	NA	5.9892	9.87475	NA	NA	1.22781e-21	1.89096e-10
Cre14.g610850	XM_043069981.1					NA	NA	2.14296	2.33549	NA	NA	0.0271192	0.000958239
Cre01.g044350	XM_043058859.1					NA	NA	2.30312	1.80318	NA	NA	6.19643e-13	6.93303e-05
Cre12.g560750	XM_001703094.2					NA	NA	3.40229	3.50862	NA	NA	4.09279e-11	5.10508e-08
Cre14.g631600	XM_001692713.2					NA	NA	2.67611	3.39517	NA	NA	0.00531658	6.97873e-06
Cre06.g278110	XM_043063065.1					NA	NA	4.46226	3.4037	NA	NA	4.02135e-16	2.02098e-08
Cre06.g296050	XM_043063502.1		Flavin-containing monooxygenase	Use NADPH and non-covalently-bound FAD to catalyse the oxygenation of nucleophilic nitrogen, sulphur, phosphorous and selenium atoms# important for xenobiotic detoxification# linked to FMO3 and FMO7		NA	NA	1.61641	NA	NA	NA	0.0188884	NA
Cre03.g207800	XM_043061539.1	CAD1	Cinnamyl-alcohol dehydrogenase	Related to Cinnamyl-alcohol dehydrogenase (CAD) proteins in Arabidopsis#		NA	NA	5.98082	5.01767	NA	NA	2.35629e-65	2.03794e-49
Cre09.g398450	XM_043065890.1					NA	NA	1.70649	2.4111	NA	NA	0.00732333	1.4312e-12
Cre17.g746697	XM_043072765.1	FAP249	Flagellar Associated Protein 249	Flagellar Associated Protein with ankyrin repeats, found in the flagellar proteome [PMID: 15998802]. Possible phospholipase A2 or serine endopeptidase activity		NA	NA	1.64156	NA	NA	NA	0.0364447	NA
Cre08.g365720	XM_043064924.1					NA	NA	2.22564	2.43615	NA	NA	6.2094e-07	1.48909e-08
Cre03.g188400	XM_043061147.1	RBO2	Respiratory burst oxidase	putative NADPH oxidase homolog, related to plant respiratory burst oxidase# ferric reductase like transmembrane component# possible NADPH oxidase activity# possible cytochrome b-245 heavy chain		NA	NA	2.63613	2.41623	NA	NA	5.53895e-29	2.61345e-21
Cre16.g694809	XM_043071793.1					NA	NA	4.42267	5.60745	NA	NA	0.000984244	0.00285375
Cre10.g463370	XM_043067199.1					NA	NA	2.81288	2.8655	NA	NA	7.94109e-07	4.12889e-07
Cre06.g302551	XM_043063643.1					NA	NA	4.95297	5.51082	NA	NA	3.14802e-05	0.00372277
Cre06.g287350	XM_001695318.3	NA	NA	NA	NA	NA	NA	4.2036	3.48906	NA	NA	3.82224e-05	0.00205432
Cre13.g576100	XM_043069459.1					NA	NA	2.64497	2.87606	NA	NA	0.000197991	0.00138161
Cre10.g433900	XM_043066691.1					NA	NA	-2.31814	NA	NA	NA	1.72927e-08	NA
Cre17.g731650	XM_043072437.1	NA	NA	NA	NA	NA	NA	-2.6072	-2.27543	NA	NA	5.37648e-10	5.46754e-07
Cre12.g544114	XM_001693889.2	NA	NA	NA	NA	NA	NA	-3.10934	-3.21575	NA	NA	1.19849e-17	3.85489e-19
Cre12.g506400	XM_043068156.1					NA	NA	-2.23958	-2.13234	NA	NA	0.00162185	0.00562919
Cre09.g394658	XM_043065724.1	LCI28	Low-CO2-induced aldose reductase	Contains Aldo/keto reductase family (pfam00248.12). This family includes a number of K+ ion channel beta chain regulatory domains - these are reported to have oxidoreductase activity. Low-CO2 inducible gene revealed by cDNA array analyses. Acclimation to		NA	NA	-2.7929	NA	NA	NA	0.00393524	NA
Cre17.g696600	XM_043071830.1	FMR1	Fumarate reductase 1	Fumarate reductase/succinate dehydrogenase flavoprotein		NA	NA	-2.0606	NA	NA	NA	0.00193445	NA
Cre09.g402150	XM_043066058.1					NA	NA	-2.59226	NA	NA	NA	0.0445468	NA
Cre02.g109100	XM_043059847.1		3',5'-cyclic-nucleotide phosphodiesterase	Similar to calcium/calmodulin-dependent 3',5'-cyclic nucleotide phosphodiesterase IB from Rattus norvegicus. Long protein with C-terminal phosphodiesterase domain		NA	NA	-1.59726	-1.86327	NA	NA	0.0030244	3.48781e-07
Cre02.g143367	XM_001702198.2					NA	NA	-1.82659	NA	NA	NA	3.7279e-06	NA
Cre07.g315750	XM_001700747.2					NA	NA	-1.77182	-2.49257	NA	NA	4.87188e-08	1.20124e-31
Cre11.g482750	XM_043067777.1					NA	NA	-21.9023	-32.0912	NA	NA	0.000123796	9.68265e-11
Cre09.g410050	XM_043066250.1		putative Cation-transporting ATPase	High homology to bacterial genes# related to Cation-transporting ATPase pma1		NA	NA	-1.84727	-1.95528	NA	NA	0.00133156	0.000159574
Cre06.g285150	XM_043063327.1	APX2	Ascorbate peroxidase-related	This is a ascorbate peroxidase-related (APX-R) because the binding motif for ascorbate is missing but the heme-binding and the catalytic residues are conserved# Likely localized to the thylakoid lumen#		NA	NA	-1.68424	NA	NA	NA	0.0100193	NA
Cre15.g637401	XM_043070561.1	NA	NA	NA	NA	NA	NA	-2.09979	-2.62478	NA	NA	1.23801e-10	3.57196e-22
Cre12.g487000	XM_043067855.1		Chlamydomonas-specific family protein	Belongs to a family of 14 genes, sometimes found in pairs or clusters, with homologs only in Gonium# function unknown		NA	NA	-2.03476	NA	NA	NA	0.0380765	NA
Cre03.g187250	XM_001691797.2					NA	NA	-1.48648	-1.46714	NA	NA	0.00175984	0.00285375
Cre16.g681690	XM_043071440.1					NA	NA	-5.70879	-7.2247	NA	NA	3.21027e-06	9.41134e-05
Cre14.g618820	XM_043070139.1		Probable transposon-derived protein of Chlamydomonas-Specific family B	CSB family member have highly similar sequences and show various degrees of N-terminal truncation# C-terminal part similar to transposase DNA-binding domain# is probably part of a (truncated) repeat element		NA	NA	-4.27186	-3.56247	NA	NA	1.64488e-05	0.00406081
Cre02.g144734	XM_043060287.1	NA	NA	NA	NA	NA	NA	-2.68903	NA	NA	NA	0.0313353	NA
Cre17.g720528	XM_043072250.1					NA	NA	-2.97218	NA	NA	NA	4.02611e-07	NA
Cre15.g640200	XM_043070636.1					NA	NA	-2.93196	-2.40089	NA	NA	2.69652e-07	0.0013802
Cre13.g606450	XM_043069887.1		Probable transposon-derived protein of Chlamydomonas-Specific family B	CSB family member have highly similar sequences and show various degrees of N-terminal truncation# C-terminal part similar to transposase DNA-binding domain# is probably part of a (truncated) repeat element		NA	NA	-2.68652	-2.95398	NA	NA	4.27039e-07	3.83588e-10
Cre16.g692750	XM_043071748.1					NA	NA	-2.24012	NA	NA	NA	0.00239181	NA
Cre15.g643028	XM_043070696.1	NA	NA	NA	NA	NA	NA	-5.53836	NA	NA	NA	0.0243171	NA
Cre06.g299950	XM_043063577.1					NA	NA	-1.87646	NA	NA	NA	0.000794225	NA
Cre06.g289900	XM_043063405.1	HEN2	Hua Enhancer 2	Putative homologue of Arabidopsis Hua Enhancer 2, HEN2, DExH box helicase		NA	NA	-2.18647	-1.78378	NA	NA	2.16904e-09	0.000786896
Cre06.g278229	XM_001698009.2					NA	NA	-4.62356	-3.60009	NA	NA	1.90411e-55	2.81815e-28
Cre14.g616700	XM_043070100.1					NA	NA	-4.05251	-3.96857	NA	NA	1.72562e-31	2.82095e-27
Cre03.g212081	XM_043061585.1					NA	NA	-1.88117	-1.68031	NA	NA	5.03343e-05	0.00915952
Cre04.g212450	XM_043061616.1					NA	NA	-2.8166	NA	NA	NA	0.000977234	NA
Cre03.g187500	XM_043061131.1		Dual specificity phosphatase			NA	NA	-1.59553	-1.97999	NA	NA	6.30858e-10	2.22846e-26
Cre13.g605500	XM_043069870.1					NA	NA	-2.40606	NA	NA	NA	3.71093e-19	NA
Cre02.g144700	XM_001694821.2	PTB5	Sodium/phosphate symporter	Putative phosphate transporter, similar to yeast Pho89 and Neurospora PHO4 probable Na+/Pi symporters# present in a cluster of four highly related PTB family members on scaffold 24, including PTB9, PTB12 and PTB4.		NA	NA	-2.70607	NA	NA	NA	0.0126494	NA
Cre14.g610200	XM_043069963.1					NA	NA	-1.73658	NA	NA	NA	0.00175984	NA
Cre09.g402923	XM_043066094.1					NA	NA	-1.8466	NA	NA	NA	2.65512e-07	NA
Cre11.g467657	XM_043067410.1					NA	NA	-2.00938	-1.90409	NA	NA	4.47162e-10	3.52627e-07
Cre15.g640251	XM_043070640.1	NA	NA	NA	NA	NA	NA	-2.81141	-2.24684	NA	NA	5.98285e-36	1.52397e-17
Cre14.g623176	XM_043070226.1	NA	NA	NA	NA	NA	NA	-3.21686	-4.29763	NA	NA	0.000117255	1.24342e-05
Cre08.g360650	XM_001702277.2					NA	NA	-2.30729	NA	NA	NA	0.0366822	NA
Cre02.g080600	XM_001701832.2	BIP2	Endoplasmic reticulum associated Hsp70 protein	BIP2 is one of 9 genes encoding HSP70-like proteins in Chlamydomonas# contains an ER retention motif, an ER-targeting sequence and is most similar to ER-HSP70s from other organisms [PMID: 16143837]# forms a cluster with ER-targeted chaperones HSP90B and BIP1 [PMID: 16143837]		NA	NA	-2.07714	NA	NA	NA	0.00265771	NA
Cre12.g554100	XM_001693979.2					NA	NA	-4.22068	-3.3405	NA	NA	8.07458e-31	1.54962e-17
Cre14.g618776	XM_043070137.1					NA	NA	-2.37967	-2.23796	NA	NA	1.51922e-06	0.000253891
Cre17.g725150	XM_043072328.1					NA	NA	-1.53977	NA	NA	NA	0.0200807	NA
Cre02.g141986	XM_043060132.1					NA	NA	-2.68775	-2.67565	NA	NA	4.63726e-12	8.31083e-12
Cre13.g567075	XM_043069299.1					NA	NA	-1.86959	-2.27811	NA	NA	0.0208531	1.08923e-06
Cre02.g145628	XM_043060305.1					NA	NA	-2.80616	-3.41633	NA	NA	1.86586e-06	3.48902e-10
Cre09.g390300	XM_043065541.1					NA	NA	-1.87358	-1.79502	NA	NA	0.00097401	0.00146955
Cre17.g731571	XM_001701453.2					NA	NA	-3.65655	-3.0843	NA	NA	2.54484e-54	1.50159e-41
Cre08.g364775	XM_043064891.1	NA	NA	NA	NA	NA	NA	-2.21012	NA	NA	NA	0.0302727	NA
Cre05.g235400	XM_043062246.1	NA	NA	NA	NA	NA	NA	-3.62046	-2.66362	NA	NA	1.50625e-53	4.52945e-25
Cre14.g616650	XM_043070099.1					NA	NA	-2.28765	NA	NA	NA	3.10957e-05	NA
Cre06.g278193	XM_043063129.1					NA	NA	NA	2.4839	NA	NA	NA	7.20541e-05
Cre17.g730000	XM_043072412.1					NA	NA	NA	2.7244	NA	NA	NA	0.000875063
Cre06.g279700	XM_001695254.2					NA	NA	NA	1.69084	NA	NA	NA	0.00136344
Cre11.g480650	XM_043067726.1		Short-chain dehydrogenase/reductase			NA	NA	NA	1.99038	NA	NA	NA	0.00894608
Cre10.g421576	XM_043066480.1	NA	NA	NA	NA	NA	NA	NA	2.95494	NA	NA	NA	0.00789816
Cre04.g228300	XM_043062053.1		Serine/threonine protein kinase			NA	NA	NA	2.57592	NA	NA	NA	1.98489e-05
Cre16.g688600	XM_043071635.1	XPG4	DNA repair 5'-3' exonuclease	DNA repair protein, resembling the Xeroderma pignmentosum group G protein, XPGC, and Rad2 yeast homolog		NA	NA	NA	1.5459	NA	NA	NA	0.0162714
Cre12.g506550	XM_043068158.1					NA	NA	NA	1.72014	NA	NA	NA	0.0126537
Cre02.g113900	XM_043059932.1					NA	NA	NA	2.7736	NA	NA	NA	0.00260299
Cre06.g300600	XM_001691227.2					NA	NA	NA	3.17696	NA	NA	NA	0.00287876
Cre12.g513400	XM_043068266.1	EBG1	Endo-1,3(4)-beta-glucanase			NA	NA	NA	1.643	NA	NA	NA	0.00268493
Cre03.g175100	XM_043060945.1					NA	NA	NA	3.4129	NA	NA	NA	2.98638e-09
Cre17.g698850	XM_043071875.1	ISA2	Isoamylase-type starch debranching enzyme 2	Isoamylase-type starch debranching enzyme, isoform 2# Identified in a screen for starchless mutants#		NA	NA	NA	2.42341	NA	NA	NA	0.000296572
Cre10.g435500	XM_043066713.1	EFT2	elongation factor Ts-like protein	Elongation factor Ts-like protein, homolog of Arabidopsis AAV43776 - pfam889, EF_TS		NA	NA	NA	3.77471	NA	NA	NA	0.0047507
Cre09.g398250	XM_043065881.1					NA	NA	NA	2.24464	NA	NA	NA	3.83588e-10
Cre03.g161350	XM_043060703.1					NA	NA	NA	2.87759	NA	NA	NA	0.00144767
Cre02.g095132	XM_043059594.1	NA	NA	NA	NA	NA	NA	NA	1.73864	NA	NA	NA	0.0161722
Cre09.g398400	XM_043065887.1		Transient receptor potential ion channel protein	C-terminal 350 AA similar to transient receptor potential Ca2+ channel, involved in Ca2+ homeostasis, but N-terminal region has no similarity in databases# additional transmembrane helix at pos 1189-1211# member of a family of at least 8 TRP proteins		NA	NA	NA	2.04925	NA	NA	NA	0.000104674
Cre14.g629200	XM_001692624.3	FAP98	Flagellar Associated Protein 98	Flagellar Associated Protein, found in the flagellar proteome [PMID: 15998802]		NA	NA	NA	1.78473	NA	NA	NA	0.00343622
Cre17.g719771	XM_043072235.1					NA	NA	NA	2.02575	NA	NA	NA	2.00158e-10
Cre02.g083500	XM_043059286.1		FAD-dependent oxidoreductase	FAD dependent oxidoreductase, possible salicylate 1-monooxygenase		NA	NA	NA	6.85088	NA	NA	NA	0.00119177
Cre02.g095750	XM_043059626.1		Putative zeaxanthin epoxidase-like protein	Possibly a FAD-dependent monooxygenase#		NA	NA	NA	3.00503	NA	NA	NA	0.000773922
Cre09.g392250	XM_043065627.1		OTU-like cysteine protease	Conserved expressed organelle-targeted protein. Family is comprised of a group of predicted cysteine proteases, homologous to the Ovarian Tumour (OTU) gene in Drosophila.		NA	NA	NA	1.88477	NA	NA	NA	0.00528685
Cre17.g742132	XM_043072668.1					NA	NA	NA	2.61097	NA	NA	NA	4.17916e-16
Cre16.g648150	XM_043070745.1					NA	NA	NA	3.20009	NA	NA	NA	6.50556e-06
Cre06.g283800	XM_043063305.1					NA	NA	NA	2.19519	NA	NA	NA	0.00023923
Cre10.g422750	XM_043066505.1	MOT10	Predicted protein	identified by comparative genomics as being present only in organisms having motile (MOT) cilia		NA	NA	NA	1.75124	NA	NA	NA	0.035879
Cre03.g175100	XM_001703396.3					NA	NA	NA	3.47377	NA	NA	NA	0.000417698
Cre05.g243472	XM_043062457.1					NA	NA	NA	1.94964	NA	NA	NA	0.00287876
Cre03.g174250	XM_001703236.2	FAP111	Flagellar Associated Protein 111	Conserved uncharacterized Flagellar Associated Protein# found in the flagellar proteome		NA	NA	NA	1.94044	NA	NA	NA	0.00541897
Cre02.g074700	XM_001701574.2					NA	NA	NA	1.56153	NA	NA	NA	0.0073909
Cre02.g083259	XM_043059279.1					NA	NA	NA	1.746	NA	NA	NA	0.00198652
Cre13.g564200	XM_043069229.1	NA	NA	NA	NA	NA	NA	NA	5.36584	NA	NA	NA	0.0346355
Cre02.g104750	XM_043059782.1					NA	NA	NA	2.19811	NA	NA	NA	0.0157318
Cre24.g755897	XM_043072957.1					NA	NA	NA	1.67256	NA	NA	NA	0.0490245
Cre03.g175050	XM_043060944.1	TRP13	Transient receptor potential ion channel protein	weakly similar to transient receptor potential ion channel		NA	NA	NA	2.88359	NA	NA	NA	1.29653e-07
Cre01.g015451	XM_043058385.1					NA	NA	NA	2.34085	NA	NA	NA	0.0310756
Cre09.g387350	XM_001694476.2		Adenylate/guanylate cyclase	similar to guanylyl cyclase beta-3 [Apis mellifera]		NA	NA	NA	1.95384	NA	NA	NA	0.0184241
Cre01.g064727	XM_043059076.1					NA	NA	NA	2.69603	NA	NA	NA	1.03033e-05
Cre07.g339850	XM_001692339.2					NA	NA	NA	3.08549	NA	NA	NA	0.00112234
Cre17.g733850	XM_043072487.1					NA	NA	NA	4.83274	NA	NA	NA	0.0455805
Cre13.g579650	XM_043069535.1	NA	NA	NA	NA	NA	NA	NA	2.16305	NA	NA	NA	0.00468935
Cre06.g281450	XM_043063268.1		Scavenger receptor cysteine rich (SRCR) protein	Scavenger receptor cysteine-rich protein# contains ligand-binding SRCR domain found in speract/scavenger receptor (PMID: 14995912)		NA	NA	NA	1.62027	NA	NA	NA	0.02179
Cre11.g467563	XM_043067314.1					NA	NA	NA	3.69284	NA	NA	NA	0.00268902
Cre14.g615550	XM_001699002.2		Putative triacylglycerol lipase			NA	NA	NA	2.65776	NA	NA	NA	4.81816e-14
Cre12.g559400	XM_043069149.1		3',5'-cyclic-nucleotide phosphodiesterase	Similar to calcium/calmodulin-dependent 3',5'-cyclic nucleotide phosphodiesterase IB from Rattus norvegicus. Long protein with C-terminal phosphodiesterase domain		NA	NA	NA	2.12142	NA	NA	NA	0.000821506
Cre03.g168950	XM_001703447.2					NA	NA	NA	2.19473	NA	NA	NA	0.000577636
Cre04.g228100	XM_043062048.1					NA	NA	NA	1.95254	NA	NA	NA	0.000351605
Cre16.g666627	XM_043071073.1	NA	NA	NA	NA	NA	NA	NA	2.2122	NA	NA	NA	0.0388323
Cre06.g292282	XM_043063443.1	NA	NA	NA	NA	NA	NA	NA	3.90349	NA	NA	NA	9.81066e-12
Cre12.g547650	XM_001693926.2					NA	NA	NA	-2.00181	NA	NA	NA	0.000174311
Cre13.g605386	XM_043069866.1					NA	NA	NA	-9.98407	NA	NA	NA	0.0495519
Cre02.g111029	XM_043059882.1	NA	NA	NA	NA	NA	NA	NA	-2.94691	NA	NA	NA	0.00131476
Cre01.g004651	XM_001702080.2					NA	NA	NA	-1.435	NA	NA	NA	0.0378611
Cre10.g434001	XM_043066692.1	NA	NA	NA	NA	NA	NA	NA	-3.07893	NA	NA	NA	0.0220639
Cre09.g404900	XM_043066145.1					NA	NA	NA	-3.94576	NA	NA	NA	4.75467e-05
Cre12.g560902	XM_001703093.2					NA	NA	NA	-2.33414	NA	NA	NA	0.00104591
Cre06.g278164	XM_043063107.1					NA	NA	NA	-2.12445	NA	NA	NA	0.00727601
Cre12.g539141	XM_043068705.1	NA	NA	NA	NA	NA	NA	NA	-4.71948	NA	NA	NA	0.0186662
Cre12.g559000	XM_043069142.1					NA	NA	NA	-7.7911	NA	NA	NA	0.00534369
Cre11.g467716	XM_043067480.1					NA	NA	NA	-1.74731	NA	NA	NA	0.00231542
Cre02.g111014	XM_043059881.1					NA	NA	NA	-3.86843	NA	NA	NA	5.18567e-09
Cre03.g170250	XM_043060862.1		Phosphoprotein phosphatase 2C-related			NA	NA	NA	-5.54918	NA	NA	NA	0.0356933
Cre16.g687742	XM_001698863.2		FAS1 domain containing protein;	Identified as Fasciclin-Like Arabinogalactan 8 (FLA8) in [PMID: 31010036]#		NA	NA	NA	-2.16769	NA	NA	NA	0.00372277
Cre07.g341553	XM_043064362.1	NA	NA	NA	NA	NA	NA	NA	-4.7038	NA	NA	NA	0.00101803
Cre02.g089650	XM_043059396.1	NA	NA	NA	NA	NA	NA	NA	-2.36835	NA	NA	NA	3.59376e-05
Cre10.g461851	XM_043067170.1					NA	NA	NA	-7.36758	NA	NA	NA	0.0274001
Cre01.g022950	XM_001689921.2					NA	NA	NA	-1.8507	NA	NA	NA	0.00915952
Cre12.g541500	XM_043068767.1			null-allele mutant was isolated (PMID 29743196)		NA	NA	NA	-2.23419	NA	NA	NA	0.00199449
Cre01.g011901	XM_043058321.1	ARS7	Arylsulfatase			NA	NA	NA	-2.00276	NA	NA	NA	0.0194801
Cre15.g637100	XM_043070553.1		DSK2 homolog	Protein containing a N-terminal proteasome binding domain and a C-terminal UBA domain# homolog to yeast ubiquitin binding protein Dsk2, the middle domain of the Chlamydomonas is longer compared to the yeast protein.		NA	NA	NA	-4.03136	NA	NA	NA	3.29556e-09
Cre05.g232305	XM_043062150.1	NA	NA	NA	NA	NA	NA	NA	-3.2838	NA	NA	NA	0.0109054
Cre12.g491952	XM_043067929.1					NA	NA	NA	-2.83948	NA	NA	NA	0.0175321
Cre10.g442600	XM_001690291.2		Xanthine/uracil/vitamin C permease-like	null-allele mutant was isolated (PMID 29743196)		NA	NA	NA	-2.86904	NA	NA	NA	0.000292809
Cre08.g384285	XM_043065337.1					NA	NA	NA	-6.03633	NA	NA	NA	0.0249127

## Sheet: wt-apx2
locus_id	transcript_id	geneSymbol	Description	log2FoldChange	lfcSE	padj	baseMean
Cre07.g345100	XM_043064442.1	NA	NA	4.89243	0.421322	1.55505e-17	433.305
Cre02.g096000	XM_043059631.1			1.89822	0.210881	0.00229352	167.615
Cre08.g358571	XM_043064753.1			7.93306	0.678727	1.38281e-21	198.65
Cre16.g656800	XM_043070911.1			2.49726	0.132235	1.0517e-26	979.54
Cre02.g112333	XM_043059906.1			2.81692	0.300326	3.34496e-07	1834.5
Cre03.g146867	XM_043060471.1	FAP17	Flagellar Associated Protein 17	2.55272	0.267284	1.30268e-06	267.981
Cre04.g215400	XM_043061686.1	AKC3	conserved expressed protein related to ABC1/COQ8 mitochondrial putative ser/thr kinase	2.20649	0.177642	3.33952e-09	591.204
Cre16.g692004	XM_043071732.1		DnaJ-like protein	1.71466	0.14501	0.000120074	634.204
Cre09.g399886	XM_043065950.1	NA	NA	3.84417	0.550286	3.80028e-05	26.4056
Cre06.g283450	XM_043063301.1			3.75525	0.5999	0.000566567	23.8673
Cre02.g079351	XM_043059214.1			2.50801	0.246269	2.23677e-07	234.965
Cre16.g652250	XM_043070819.1		Chlamydomonas-specific membrane protein family A	2.52156	0.297647	4.92327e-05	171.123
Cre12.g506750	XM_043068162.1	NA	NA	3.74962	0.603174	0.000654507	70.2184
Cre30.g757997	XM_043073000.1			1.99777	0.222455	0.00090706	185.339
Cre02.g117175	XM_043059990.1			6.90076	0.660567	2.50177e-16	987.03
Cre09.g391150	XM_043065582.1			7.75984	1.43558	0.000332553	13.5244
Cre07.g334150	XM_043064239.1			3.56937	0.334229	6.67695e-12	934.593
Cre12.g556750	XM_043069098.1		Short-chain dehydrogenase/reductase	3.57789	0.451851	2.24895e-06	40.0504
Cre12.g507850	XM_043068196.1			1.66887	0.127499	2.61545e-05	974.699
Cre09.g391801	XM_001694598.2	VSP4	Hydroxyproline-rich cell wall glycoprotein	1.36678	0.095153	0.0115797	5168.59
Cre02.g114100	XM_043059937.1	NA	NA	1.93849	0.130906	2.65943e-10	609.12
Cre16.g650050	XM_043070782.1			2.67106	0.365598	0.000621885	134.419
Cre06.g303200	XM_043063653.1	NA	NA	2.39324	0.371632	0.0171002	1964.5
Cre05.g233551	XM_043062182.1			1.64185	0.104837	2.23677e-07	1242.31
Cre07.g313650	XM_043063845.1			2.02078	0.209867	0.00016164	406.865
Cre11.g483100	XM_043067786.1			1.63126	0.0969292	2.09065e-08	1102.56
Cre02.g090050	XM_043059404.1	FAP170	Flagellar Associated Protein 170	2.07729	0.142392	1.60227e-11	4288.46
Cre01.g034850	XM_043058702.1			1.89014	0.203462	0.00143604	721.952
Cre03.g161301	XM_043060702.1			1.75275	0.207549	0.0260183	290.464
Cre09.g402602	XM_043066081.1			2.58179	0.210363	2.23644e-11	315.984
Cre02.g104250	XM_043059770.1			2.9538	0.288228	3.5969e-09	189.263
Cre16.g656750	XM_043070910.1			1.96182	0.221935	0.00171136	635.896
Cre06.g295100	XM_043063491.1		Endonuclease/exonuclease/phosphatase family protein	2.88652	0.37211	6.04917e-05	83.9179
Cre02.g095300	XM_043059619.1			4.29378	0.256378	1.51173e-34	159.804
Cre13.g603950	XM_043069832.1	CYN50	Cyclophilin 50	2.08545	0.294102	0.0208531	57.4661
Cre06.g290300	XM_043063411.1			2.60669	0.434284	0.020374	36.4622
Cre01.g052150	XM_001690205.2	FAP87	Flagellar Associated Protein 87	2.03483	0.186969	5.70766e-06	401.214
Cre14.g629150	XM_043070348.1		Adenylate/guanylate cyclase	1.75689	0.22051	0.0498907	246.181
Cre06.g287400	XM_043063364.1		Serine/threonine protein kinase	4.40642	0.346955	7.03609e-20	229.793
Cre16.g674179	XM_043071238.1			7.34848	1.23866	4.66429e-05	23.0777
Cre09.g397882	XM_043065864.1	NA	NA	3.74186	0.218829	7.99306e-33	289.58
Cre16.g654000	XM_043070857.1			2.29129	0.335713	0.0119115	74.965
Cre02.g079650	XM_043059219.1			2.10443	0.215661	4.72776e-05	619.297
Cre08.g361350	XM_043064824.1			2.72692	0.248516	1.18567e-09	194.552
Cre02.g083273	XM_043059280.1	NA	NA	5.14381	0.571592	1.59393e-10	44.7634
Cre09.g400849	XM_043066002.1			5.52304	0.428904	4.97309e-23	82.1234
Cre13.g577352	XM_043069484.1			3.0836	0.326905	4.93679e-08	519.003
Cre14.g631750	XM_043070420.1		bZIP transcription factor	3.39703	0.49325	0.000163939	216.76
Cre02.g112266	XM_043059904.1			3.00387	0.367062	8.67524e-06	145.898
Cre09.g401960	XM_043066050.1			2.03603	0.298607	0.0442735	281.911
Cre02.g085150	XM_043059316.1			4.14419	0.36038	1.46712e-15	88.4853
Cre04.g221450	XM_043061907.1		Putative pherophorin-chlamydomonas homolog	1.72613	0.2063	0.0371857	693.853
Cre09.g398500	XM_001694467.2			1.6922	0.173449	0.00679704	4497.44
Cre12.g541650	XM_043068770.1			2.25362	0.345179	0.0256516	101.397
Cre13.g572600	XM_001693692.2			2.06055	0.257021	0.00393524	201.677
Cre02.g147600	XM_043060340.1			2.37548	0.244724	3.55637e-06	242.608
Cre12.g522626	XM_043068399.1	NA	NA	2.33949	0.323419	0.00372353	205.437
Cre03.g148500	XM_001695638.2		PWR motif protein	4.70504	0.39633	5.93837e-18	120.544
Cre09.g398993	XM_001694670.2		4-hydroxyphenylpyruvate dioxygenase	2.83682	0.384867	0.00024622	473.393
Cre14.g625050	XM_001692768.2			1.91885	0.116066	1.13991e-12	683.707
Cre11.g477350	XM_043067652.1			1.93263	0.154652	3.724e-07	1574.29
Cre07.g331450	XM_043064197.1		N-acetyltransferase	2.16166	0.316855	0.0227679	504.04
Cre12.g556803	XM_043069102.1			2.82819	0.392264	0.000414812	176.629
Cre10.g464800	XM_043067227.1			2.15561	0.326549	0.0350832	83.45
Cre08.g361750	XM_043064829.1			1.71288	0.138659	4.32145e-05	286.777
Cre24.g755997	XM_043072959.1	PHC18	Pherophorin-like Flagellar Associated Protein 150	2.13526	0.196645	1.56295e-06	31145.5
Cre16.g652300	XM_043070820.1		Chlamydomonas-specific membrane protein family A	6.43913	1.25657	0.00174185	47.9891
Cre01.g012850	XM_043058339.1		Voltage-gated potassium channel	4.0299	0.491059	1.72274e-07	44.9696
Cre09.g411250	XM_043066267.1			2.07641	0.131898	1.63453e-13	391.384
Cre16.g678300	XM_043071354.1			6.34436	0.281572	4.62343e-76	476.935
Cre01.g016400	XM_043058398.1			2.26994	0.121037	8.34645e-23	818.295
Cre16.g669300	XM_043071128.1			3.12531	0.428399	0.000103956	63.4797
Cre10.g460150	XM_043067137.1		ERD4-related membrane protein	6.24244	0.727233	2.0686e-10	58.0053
Cre02.g074511	XM_043059116.1			1.40786	0.0957971	0.00229806	4807.25
Cre10.g420650	XM_043066465.1			4.19105	0.59824	1.64488e-05	23.4028
Cre09.g393654	XM_043065685.1		RegA/Rls-like protein	2.11599	0.214274	3.14802e-05	101.747
Cre07.g325726	XM_043064061.1	NA	NA	2.38104	0.11244	1.61739e-31	1133.98
Cre16.g686350	XM_043071572.1			3.25712	0.53474	0.00265771	49.1162
Cre12.g542569	XM_043068788.1			2.60173	0.222631	2.25172e-10	563.369
Cre07.g319650	XM_043063955.1	FXL5	FixL-like PAS domain protein	2.37396	0.217599	7.14722e-08	412.053
Cre02.g108500	XM_043059839.1			3.12515	0.454606	0.000390039	39.0603
Cre06.g287300	XM_043063363.1		ankyrin repeat protein	3.50967	0.418246	4.27426e-07	58.8859
Cre02.g112500	XM_001699860.2			3.19975	0.614164	0.0302727	36.0179
Cre08.g358850	XM_043064772.1	FAP386	Flagellar Associated Protein 386	5.08027	0.301542	2.72594e-38	866.682
Cre05.g244701	XM_043062485.1			3.57855	0.336339	7.67818e-12	82.6088
Cre03.g200450	XM_043061335.1			1.77651	0.209126	0.0195154	113.893
Cre17.g710000	XM_043072060.1			5.8462	0.28303	6.2748e-62	696.785
Cre11.g469600	XM_043067597.1	HDA9	RPD3/HDA1 type histone deacetylase	4.33362	0.625001	1.64488e-05	41.2807
Cre15.g639350	XM_043070612.1			2.53474	0.342764	0.000934283	163.906
Cre12.g512950	XM_001702915.2		Chromate ion transporter	1.63345	0.102732	1.74457e-07	1228.82
Cre13.g603350	XM_043069822.1		Adenylate/guanylate cyclase	3.98017	0.553497	1.28223e-05	68.4029
Cre01.g052850	XM_043058995.1			6.32659	1.12383	0.000287724	18.0997
Cre09.g399400	XM_043065933.1	FAP199	Lipase-Domain Containing Flagellar Associated Protein 199	1.7943	0.229265	0.0445468	6252.17
Cre06.g309000	XM_001691161.2	NAR1B	Formate/nitrite transporter	1.8882	0.218284	0.00495562	25231.8
Cre01.g003751	XM_043058157.1			2.17115	0.192602	2.7946e-07	281.89
Cre14.g631750	XM_043070419.1		bZIP transcription factor	2.57829	0.21877	2.02433e-10	479.331
Cre10.g425850	XM_001702679.2			3.02855	0.302907	6.21351e-09	279.535
Cre11.g476550	XM_001697241.2		Alcohol dehydrogenase	1.74634	0.196806	0.0146016	1365.03
Cre03.g183451	XM_043061074.1			2.48221	0.342928	0.00175984	37.888
Cre08.g366579	XM_043064943.1			3.94894	0.266467	1.78751e-25	243.584
Cre09.g403250	XM_001695071.3			2.34176	0.153029	1.02972e-15	382.347
Cre01.g008402	XM_001700252.2	NA	NA	2.76337	0.233005	1.60227e-11	160.214
Cre14.g628850	XM_043070344.1		Adenylate/guanylate cyclase	2.44317	0.240174	4.15523e-07	464.2
Cre08.g372200	XM_001701276.2			2.08546	0.247909	0.00142227	17439.2
Cre16.g659800	XM_043070967.1			2.4555	0.321858	0.000772676	117.985
Cre02.g078939	XM_043059204.1	DCRY1	DASH-type Cryptochrome 1	3.1312	0.431154	0.000113168	60.5385
Cre09.g389875	XM_043065522.1		3',5'-cyclic-nucleotide phosphodiesterase	1.95338	0.231934	0.00416603	477.537
Cre03.g191300	XM_043061181.1	LCI35	Low-CO2-inducible protein 35	2.62692	0.194553	3.19084e-14	1484.02
Cre16.g686400	XM_043071574.1		FAD-dependent oxidoreductase	2.96854	0.568243	0.0445468	51.2002
Cre08.g378950	XM_043065224.1			3.50242	0.513098	0.000152392	48.1578
Cre10.g443050	XM_043066825.1	PFH3	Prolyl 4-hydroxylase 3	1.80748	0.215341	0.0171002	11736.1
Cre10.g463350	XM_001698559.2		Hydroxyproline-rich glycoprotein	4.27286	0.607103	1.24711e-05	88.7707
Cre03.g183300	XM_043061072.1			3.14233	0.589498	0.0255414	426.713
Cre16.g660430	XM_043070979.1	NA	NA	3.72696	0.704879	0.0109906	54.4034
Cre09.g404750	XM_043066142.1		Scavenger receptor cysteine rich (SRCR) protein	1.73938	0.200146	0.0207067	1124.96
Cre15.g637552	XM_043070564.1	NA	NA	10.1066	1.40991	2.93889e-08	54.3683
Cre14.g632350	XM_043070430.1	FAP138	Coiled-Coil Flagellar Associated Protein 138	3.57208	0.196512	7.14574e-36	1791.63
Cre03.g210065	XM_043061573.1			1.74471	0.183768	0.00529047	193.803
Cre02.g081950	XM_043059253.1			2.28466	0.289382	0.00108782	465.423
Cre04.g229550	XM_043062084.1		Scavenger receptor cysteine rich (SRCR) protein	2.03486	0.151152	2.31893e-09	967.243
Cre03.g183300	XM_043061071.1			2.97673	0.430504	0.000566567	407.735
Cre06.g292315	XM_043063444.1			3.17573	0.402956	1.20093e-05	260.742
Cre12.g541450	XM_043068766.1			3.6795	0.65059	0.0040469	59.7744
Cre15.g639503	XM_043070617.1			3.53612	0.291929	1.97858e-15	374.749
Cre12.g537371	XM_043068677.1	NA	NA	2.55695	0.290223	1.41591e-05	104.431
Cre08.g362050	XM_043064840.1	FAP49	Flagellar Associated Protein 49	2.05061	0.184176	2.24895e-06	1270.88
Cre02.g095035	XM_043059502.1	NA	NA	2.04953	0.169082	1.38035e-07	278.285
Cre12.g559150	XM_001702761.2	CLPS2	Clp protease adaptor protein	2.28733	0.331717	0.010514	54.1356
Cre16.g674602	XM_043071246.1	NA	NA	2.3768	0.277123	0.000101014	432.967
Cre12.g544450	XM_043068839.1		Predicted protein of CSE family	3.44916	0.215567	7.14882e-27	1600.63
Cre17.g711550	XM_043072092.1	CYCR2	Cyclin-related protein	2.23424	0.267736	0.000526343	343.558
Cre09.g400150	XM_043065973.1			2.28168	0.339168	0.0153282	83.6246
Cre06.g282300	XM_043063286.1			1.47582	0.136365	0.0413131	2968.05
Cre03.g169550	XM_001703277.2	AOX2	Alternative oxidase	3.40188	0.237743	4.17805e-21	172.916
Cre06.g278208	XM_043063139.1			5.9892	0.487673	1.22781e-21	186.076
Cre06.g289300	XM_043063395.1			4.71972	0.539892	1.76989e-09	85.2163
Cre14.g610850	XM_043069981.1			2.14296	0.316179	0.0271192	82.6487
Cre09.g399663	XM_043065945.1	FXL4	FixL-like PAS domain protein	21.2289	4.14443	0.000150543	31.0491
Cre01.g044350	XM_043058859.1			2.30312	0.162987	6.19643e-13	766.699
Cre12.g560750	XM_001703094.2			3.40229	0.323017	4.09279e-11	76.104
Cre14.g631600	XM_001692713.2			2.67611	0.413857	0.00531658	41.4385
Cre06.g278110	XM_043063065.1			4.46226	0.39004	4.02135e-16	111.276
Cre06.g296050	XM_043063502.1		Flavin-containing monooxygenase	1.61641	0.165583	0.0188884	199.448
Cre03.g207800	XM_043061539.1	CAD1	Cinnamyl-alcohol dehydrogenase	5.98082	0.283023	2.35629e-65	490.413
Cre03.g160750	XM_043060695.1	MTP3	Metal Transport Protein 3	3.42532	0.184792	5.56057e-36	279.451
Cre02.g095076	XM_043059545.1		Major facilitator superfamily transporter	1.66508	0.139286	0.00024519	645.749
Cre09.g398450	XM_043065890.1			1.70649	0.177877	0.00732333	4184.83
Cre17.g746697	XM_043072765.1	FAP249	Flagellar Associated Protein 249	1.64156	0.181871	0.0364447	220.879
Cre08.g365720	XM_043064924.1			2.22564	0.206484	6.2094e-07	260.787
Cre04.g222750	XM_001692236.2	CCP2	Low-CO2-inducible membrane protein	1.89353	0.250888	0.0323482	11195.1
Cre03.g146547	XM_001695650.2			1.67054	0.175119	0.0126494	396.463
Cre06.g264100	XM_043062840.1			2.23656	0.214842	1.71505e-06	1098.64
Cre03.g188400	XM_043061147.1	RBO2	Respiratory burst oxidase	2.63613	0.138849	5.53895e-29	456.172
Cre16.g694809	XM_043071793.1			4.42267	0.767039	0.000984244	18.2439
Cre10.g463370	XM_043067199.1			2.81288	0.30761	7.94109e-07	336.437
Cre06.g302551	XM_043063643.1			4.95297	0.759188	3.14802e-05	20.846
Cre06.g287350	XM_001695318.3	NA	NA	4.2036	0.620152	3.82224e-05	32.5735
Cre08.g366950	XM_043064952.1			1.91043	0.161077	3.02161e-06	665.312
Cre13.g576100	XM_043069459.1			2.64497	0.341231	0.000197991	73.8368
Cre10.g433900	XM_043066691.1			-2.31814	0.201448	1.72927e-08	664.617
Cre17.g731650	XM_043072437.1	NA	NA	-2.6072	0.227502	5.37648e-10	168.001
Cre17.g734773	XM_043072518.1	NA	NA	-7.47803	1.5159	0.00216691	31.6131
Cre12.g544114	XM_001693889.2	NA	NA	-3.10934	0.227543	1.19849e-17	358.599
Cre12.g506400	XM_043068156.1			-2.23958	0.285158	0.00162185	163.463
Cre09.g394658	XM_043065724.1	LCI28	Low-CO2-induced aldose reductase	-2.7929	0.434403	0.00393524	55.1772
Cre17.g696600	XM_043071830.1	FMR1	Fumarate reductase 1	-2.0606	0.246656	0.00193445	251.46
Cre16.g667250	XM_043071081.1			-1.92762	0.178442	3.26457e-05	3925.87
Cre09.g402150	XM_043066058.1			-2.59226	0.459361	0.0445468	32.1926
Cre10.g423850	XM_043066520.1	NA	NA	-7.91326	1.38821	9.58131e-05	20.9357
Cre18.g750047	XM_043072829.1	FMG1A	Flagella Membrane Glycoprotein 1A	-2.90544	0.328838	1.40716e-06	583.441
Cre02.g109100	XM_043059847.1		3',5'-cyclic-nucleotide phosphodiesterase	-1.59726	0.14253	0.0030244	3420.72
Cre02.g143367	XM_001702198.2			-1.82659	0.147324	3.7279e-06	525.908
Cre07.g315750	XM_001700747.2			-1.77182	0.120979	4.87188e-08	5921.74
Cre10.g439500	XM_001690498.2			-4.75555	0.456565	9.80135e-14	388.449
Cre09.g410050	XM_043066250.1		putative Cation-transporting ATPase	-1.84727	0.192815	0.00133156	507.448
Cre06.g285150	XM_043063327.1	APX2	Ascorbate peroxidase-related	-1.68424	0.175724	0.0100193	222.633
Cre15.g637401	XM_043070561.1	NA	NA	-2.09979	0.150935	1.23801e-10	557.012
Cre06.g284950	XM_043063323.1			-3.10701	0.216209	1.38926e-19	521.261
Cre12.g487000	XM_043067855.1		Chlamydomonas-specific family protein	-2.03476	0.294612	0.0380765	174
Cre03.g187250	XM_001691797.2			-1.48648	0.112544	0.00175984	1272.14
Cre16.g681690	XM_043071440.1			-5.70879	0.834902	3.21027e-06	29.8847
Cre14.g618820	XM_043070139.1		Probable transposon-derived protein of Chlamydomonas-Specific family B	-4.27186	0.613565	1.64488e-05	23.5507
Cre02.g144734	XM_043060287.1	NA	NA	-2.68903	0.47298	0.0313353	29.1033
Cre17.g720528	XM_043072250.1			-2.97218	0.327827	4.02611e-07	117.388
Cre01.g053150	XM_043059001.1	GPD3	Glycerol-3-phosphate dehydrogenase/dihydroxyacetone-3-phosphate reductase	-2.30489	0.361385	0.0274172	446.814
Cre15.g640200	XM_043070636.1			-2.93196	0.317316	2.69652e-07	369.605
Cre13.g606450	XM_043069887.1		Probable transposon-derived protein of Chlamydomonas-Specific family B	-2.68652	0.28097	4.27039e-07	169.1
Cre16.g692750	XM_043071748.1			-2.24012	0.291978	0.00239181	103.265
Cre15.g643028	XM_043070696.1	NA	NA	-5.53836	1.24404	0.0243171	10.2683
Cre06.g299950	XM_043063577.1			-1.87646	0.194126	0.000794225	268.999
Cre06.g289900	XM_043063405.1	HEN2	Hua Enhancer 2	-2.18647	0.172996	2.16904e-09	1392.47
Cre06.g278229	XM_001698009.2			-4.62356	0.223496	1.90411e-55	507.662
Cre14.g616700	XM_043070100.1			-4.05251	0.248754	1.72562e-31	1489.63
Cre05.g238600	XM_043062322.1	PHC36	Pherophorin-chlamydomonas homolog 36	-2.881	0.523199	0.028978	45.2723
Cre03.g212081	XM_043061585.1			-1.88117	0.172569	5.03343e-05	762.562
Cre04.g212450	XM_043061616.1			-2.8166	0.406843	0.000977234	40.7138
Cre12.g488173	XM_043067874.1			-2.45948	0.243938	4.70458e-07	98.0722
Cre03.g187500	XM_043061131.1		Dual specificity phosphatase	-1.59553	0.0845941	6.30858e-10	1888.65
Cre13.g605500	XM_043069870.1			-2.40606	0.145841	3.71093e-19	373.43
Cre02.g144700	XM_001694821.2	PTB5	Sodium/phosphate symporter	-2.70607	0.445523	0.0126494	2585.39
Cre14.g610200	XM_043069963.1			-1.73658	0.170362	0.00175984	264.767
Cre09.g402923	XM_043066094.1			-1.8466	0.138948	2.65512e-07	940.318
Cre11.g467657	XM_043067410.1			-2.00938	0.142265	4.47162e-10	497.331
Cre15.g640251	XM_043070640.1	NA	NA	-2.81141	0.138169	5.98285e-36	790.078
Cre14.g623176	XM_043070226.1	NA	NA	-3.21686	0.449252	0.000117255	31.1571
Cre08.g360650	XM_001702277.2			-2.30729	0.370902	0.0366822	100.378
Cre02.g080600	XM_001701832.2	BIP2	Endoplasmic reticulum associated Hsp70 protein	-2.07714	0.255117	0.00265771	121.629
Cre12.g530900	XM_001692987.2			-1.73247	0.103612	5.28979e-10	2406.88
Cre12.g554100	XM_001693979.2			-4.22068	0.265295	8.07458e-31	908.873
Cre14.g618776	XM_043070137.1			-2.37967	0.238707	1.51922e-06	99.3081
Cre17.g725150	XM_043072328.1			-1.53977	0.145703	0.0200807	520.558
Cre02.g141986	XM_043060132.1			-2.68775	0.218139	4.63726e-12	652.569
Cre13.g567075	XM_043069299.1			-1.86959	0.235669	0.0208531	165.851
Cre02.g145628	XM_043060305.1			-2.80616	0.314681	1.86586e-06	99.8255
Cre09.g390300	XM_043065541.1			-1.87358	0.195554	0.00097401	387.88
Cre17.g731571	XM_001701453.2			-3.65655	0.165629	2.54484e-54	433.644
Cre08.g364775	XM_043064891.1	NA	NA	-2.21012	0.337898	0.0302727	313.302
Cre05.g235400	XM_043062246.1	NA	NA	-3.62046	0.164634	1.50625e-53	568.623
Cre14.g616650	XM_043070099.1			-2.28765	0.247035	3.10957e-05	322.969

## Sheet: wt-apx2 (1nM Cu)
locus_id	transcript_id	geneSymbol	Description	log2FoldChange	lfcSE	padj	baseMean
Cre07.g345100	XM_043064442.1	NA	NA	3.56749	0.400475	3.60286e-08	433.305
Cre02.g096000	XM_043059631.1			1.86282	0.211301	0.00414126	167.615
Cre08.g358571	XM_043064753.1			4.60822	0.302702	1.39247e-29	198.65
Cre16.g656800	XM_043070911.1			2.6215	0.134411	2.67716e-30	979.54
Cre03.g146867	XM_043060471.1	FAP17	Flagellar Associated Protein 17	2.58082	0.268246	7.47582e-07	267.981
Cre04.g215400	XM_043061686.1	AKC3	conserved expressed protein related to ABC1/COQ8 mitochondrial putative ser/thr kinase	2.07421	0.17752	3.07372e-07	591.204
Cre09.g399886	XM_043065950.1	NA	NA	3.66416	0.6127	0.00145827	26.4056
Cre06.g292249	XM_043063442.1		Putative pherophorin-chlamydomonas homolog	3.28519	0.253784	1.29707e-16	658.983
Cre02.g079351	XM_043059214.1			2.50395	0.23758	5.70672e-08	234.965
Cre10.g466950	XM_043067268.1			7.80682	1.5239	0.000920248	26.9417
Cre16.g652250	XM_043070819.1		Chlamydomonas-specific membrane protein family A	2.13172	0.297441	0.0119065	171.123
Cre12.g506750	XM_043068162.1	NA	NA	3.12179	0.421239	6.7925e-05	70.2184
Cre30.g757997	XM_043073000.1			2.32423	0.232644	2.32324e-06	185.339
Cre06.g278193	XM_043063129.1			2.4839	0.295442	7.20541e-05	333.445
Cre02.g117175	XM_043059990.1			6.1457	0.654061	1.51308e-12	987.03
Cre09.g391150	XM_043065582.1			6.4918	1.44047	0.011598	13.5244
Cre07.g334150	XM_043064239.1			2.29865	0.318814	0.00428913	934.593
Cre12.g507850	XM_043068196.1			1.46421	0.130282	0.0278895	974.699
Cre09.g399402	XM_043065935.1			7.57205	1.60972	0.00414126	32.9903
Cre17.g730000	XM_043072412.1			2.7244	0.385009	0.000875063	268.965
Cre02.g114100	XM_043059937.1	NA	NA	2.15311	0.140292	9.92945e-14	609.12
Cre16.g650050	XM_043070782.1			3.0726	0.374418	5.46311e-06	134.419
Cre06.g303200	XM_043063653.1	NA	NA	2.64112	0.372737	0.00119133	1964.5
Cre02.g090050	XM_043059404.1	FAP170	Flagellar Associated Protein 170	1.77857	0.142507	7.84167e-06	4288.46
Cre03.g161301	XM_043060702.1			2.12553	0.221296	5.3801e-05	290.464
Cre06.g283950	XM_001695292.2	LHCBM4	Light-harvesting Chlorophyll a/b binding protein of LHCII	2.80285	0.422785	0.0020584	3945.6
Cre02.g104250	XM_043059770.1			2.58524	0.313067	6.0063e-05	189.263
Cre10.g423850	XM_043066520.1	NA	NA	7.53052	1.38898	0.000324026	20.9357
Cre06.g295100	XM_043063491.1		Endonuclease/exonuclease/phosphatase family protein	2.81134	0.380661	0.000253891	83.9179
Cre02.g102776	XM_043059747.1			3.29216	0.275742	4.80062e-14	295.105
Cre02.g095300	XM_043059619.1			4.33831	0.343273	2.11952e-19	159.804
Cre09.g417401	XM_043066400.1	NA	NA	7.69767	1.92087	0.0362743	35.8036
Cre06.g279700	XM_001695254.2			1.69084	0.158152	0.00136344	1359.49
Cre06.g287400	XM_043063364.1		Serine/threonine protein kinase	3.80236	0.295918	2.09228e-18	229.793
Cre12.g512300	XM_043068253.1			3.69346	0.316171	8.5013e-15	546.516
Cre11.g480650	XM_043067726.1		Short-chain dehydrogenase/reductase	1.99038	0.254969	0.00894608	94.7112
Cre02.g087050	XM_043059353.1			3.12761	0.362584	8.43032e-07	171.527
Cre10.g421576	XM_043066480.1	NA	NA	2.95494	0.499265	0.00789816	31.9319
Cre16.g674179	XM_043071238.1			4.30226	0.752558	0.00126001	23.0777
Cre04.g228300	XM_043062053.1		Serine/threonine protein kinase	2.57592	0.298121	1.98489e-05	202.813
Cre16.g688600	XM_043071635.1	XPG4	DNA repair 5'-3' exonuclease	1.5459	0.146754	0.0162714	498.051
Cre09.g397882	XM_043065864.1	NA	NA	2.89767	0.218416	2.00146e-15	289.58
Cre16.g654000	XM_043070857.1			2.30078	0.345319	0.0136787	74.965
Cre12.g506550	XM_043068158.1			1.72014	0.190139	0.0126537	162.041
Cre08.g361350	XM_043064824.1			2.4698	0.246793	5.28718e-07	194.552
Cre02.g113900	XM_043059932.1			2.7736	0.421644	0.00260299	80.3154
Cre02.g083273	XM_043059280.1	NA	NA	4.89274	0.686071	2.53092e-06	44.7634
Cre09.g400849	XM_043066002.1			4.02295	0.566053	1.48692e-05	82.1234
Cre13.g577352	XM_043069484.1			6.77517	0.604265	9.43343e-19	519.003
Cre09.g401960	XM_043066050.1			2.34649	0.328268	0.00387467	281.911
Cre02.g085150	XM_043059316.1			2.66943	0.319411	2.6964e-05	88.4853
Cre09.g398500	XM_001694467.2			3.24734	0.175803	5.21387e-34	4497.44
Cre12.g541650	XM_043068770.1			3.19278	0.394207	4.77478e-06	101.397
Cre13.g572600	XM_001693692.2			3.02581	0.299381	3.69746e-09	201.677
Cre06.g300600	XM_001691227.2			3.17696	0.521187	0.00287876	73.9751
Cre12.g513400	XM_043068266.1	EBG1	Endo-1,3(4)-beta-glucanase	1.643	0.153163	0.00268493	381.592
Cre03.g175100	XM_043060945.1			3.4129	0.35473	2.98638e-09	304.795
Cre09.g396438	XM_043065798.1			2.02328	0.202539	6.3222e-05	5332.52
Cre12.g537000	XM_001692927.2			2.41787	0.288895	0.000125076	235.422
Cre17.g698850	XM_043071875.1	ISA2	Isoamylase-type starch debranching enzyme 2	2.42341	0.301498	0.000296572	215.322
Cre03.g148500	XM_001695638.2		PWR motif protein	2.8008	0.317216	2.51324e-06	120.544
Cre10.g435500	XM_043066713.1	EFT2	elongation factor Ts-like protein	3.77471	0.685805	0.0047507	40.7445
Cre09.g398250	XM_043065881.1			2.24464	0.174855	3.83588e-10	2366.53
Cre03.g161350	XM_043060703.1			2.87759	0.431518	0.00144767	50.7017
Cre12.g556803	XM_043069102.1			3.52954	0.412393	1.90193e-07	176.629
Cre24.g755997	XM_043072959.1	PHC18	Pherophorin-like Flagellar Associated Protein 150	4.26759	0.1975	1.56741e-57	31145.5
Cre16.g652300	XM_043070820.1		Chlamydomonas-specific membrane protein family A	3.35141	0.479228	0.000125076	47.9891
Cre02.g095132	XM_043059594.1	NA	NA	1.73864	0.198423	0.0161722	297.529
Cre01.g012850	XM_043058339.1		Voltage-gated potassium channel	2.84271	0.520334	0.0301557	44.9696
Cre09.g398400	XM_043065887.1		Transient receptor potential ion channel protein	2.04925	0.212143	0.000104674	6150.04
Cre09.g411250	XM_043066267.1			1.81843	0.139896	9.27808e-07	391.384
Cre16.g678300	XM_043071354.1			5.62113	0.265577	1.47203e-63	476.935
Cre16.g669300	XM_043071128.1			4.24539	0.651027	8.69118e-05	63.4797
Cre10.g460150	XM_043067137.1		ERD4-related membrane protein	5.40176	0.639104	1.72945e-09	58.0053
Cre10.g420650	XM_043066465.1			4.96547	0.919805	0.00170507	23.4028
Cre14.g629200	XM_001692624.3	FAP98	Flagellar Associated Protein 98	1.78473	0.189807	0.00343622	651.262
Cre09.g393654	XM_043065685.1		RegA/Rls-like protein	2.69548	0.250786	3.79497e-09	101.747
Cre17.g719771	XM_043072235.1			2.02575	0.142203	2.00158e-10	528.603
Cre02.g083500	XM_043059286.1		FAD-dependent oxidoreductase	6.85088	1.3293	0.00119177	9.98086
Cre07.g325726	XM_043064061.1	NA	NA	1.93434	0.115215	2.22475e-13	1133.98
Cre03.g199250	XM_001693329.2		Adenylate/guanylate cyclase	9.50763	1.22624	1.23127e-09	192.558
Cre16.g686350	XM_043071572.1			3.92924	0.537014	8.082e-06	49.1162
Cre12.g542569	XM_043068788.1			2.80942	0.231559	2.25921e-12	563.369
Cre07.g319650	XM_043063955.1	FXL5	FixL-like PAS domain protein	2.45762	0.227871	3.90612e-08	412.053
Cre02.g095750	XM_043059626.1		Putative zeaxanthin epoxidase-like protein	3.00503	0.444515	0.000773922	49.0442
Cre09.g392250	XM_043065627.1		OTU-like cysteine protease	1.88477	0.220113	0.00528685	185.562
Cre06.g287300	XM_043063363.1		ankyrin repeat protein	3.5393	0.491084	3.59376e-05	58.8859
Cre17.g742132	XM_043072668.1			2.61097	0.181588	4.17916e-16	1555.24
Cre02.g112500	XM_001699860.2			3.02702	0.560502	0.0232194	36.0179
Cre16.g648150	XM_043070745.1			3.20009	0.399867	6.50556e-06	88.8752
Cre08.g358850	XM_043064772.1	FAP386	Flagellar Associated Protein 386	3.40609	0.295826	1.87265e-13	866.682
Cre06.g283800	XM_043063305.1			2.19519	0.250388	0.00023923	759.021
Cre10.g422750	XM_043066505.1	MOT10	Predicted protein	1.75124	0.215203	0.035879	295.656
Cre05.g244701	XM_043062485.1			2.93155	0.499009	0.00932175	82.6088
Cre17.g710000	XM_043072060.1			5.5568	0.332351	3.14223e-39	696.785
Cre03.g175100	XM_001703396.3			3.47377	0.532372	0.000417698	145.501
Cre06.g265300	XM_001696498.2		Chlamydomonas specific family S protein	2.86428	0.379462	0.00012298	177.146
Cre13.g603350	XM_043069822.1		Adenylate/guanylate cyclase	4.2397	0.685686	0.000293426	68.4029
Cre09.g399400	XM_043065933.1	FAP199	Lipase-Domain Containing Flagellar Associated Protein 199	3.5129	0.23117	1.68532e-24	6252.17
Cre01.g003751	XM_043058157.1			2.38187	0.2112	1.54764e-08	281.89
Cre14.g631750	XM_043070419.1		bZIP transcription factor	1.71825	0.195779	0.0194586	479.331
Cre05.g243472	XM_043062457.1			1.94964	0.2274	0.00287876	102.168
Cre03.g174250	XM_001703236.2	FAP111	Flagellar Associated Protein 111	1.94044	0.23444	0.00541897	193.747
Cre03.g183451	XM_043061074.1			2.83754	0.47622	0.00975133	37.888
Cre02.g074700	XM_001701574.2			1.56153	0.142782	0.0073909	491.874
Cre08.g366579	XM_043064943.1			3.60914	0.281773	1.36301e-17	243.584
Cre09.g403250	XM_001695071.3			2.01968	0.143885	4.65077e-10	382.347
Cre14.g628850	XM_043070344.1		Adenylate/guanylate cyclase	3.71345	0.279201	2.14727e-19	464.2
Cre02.g083259	XM_043059279.1			1.746	0.174462	0.00198652	220.668
Cre13.g564200	XM_043069229.1	NA	NA	5.36584	1.24651	0.0346355	10.5931
Cre16.g659800	XM_043070967.1			2.46618	0.319538	0.000541815	117.985
Cre02.g078939	XM_043059204.1	DCRY1	DASH-type Cryptochrome 1	3.39417	0.436442	6.97873e-06	60.5385
Cre17.g734125	XM_043072494.1	NA	NA	6.15683	0.400077	1.54213e-34	406.96
Cre03.g191300	XM_043061181.1	LCI35	Low-CO2-inducible protein 35	1.98935	0.194372	5.31484e-05	1484.02
Cre02.g104750	XM_043059782.1			2.19811	0.321154	0.0157318	173.825
Cre16.g650425	XM_043070786.1	NA	NA	2.76297	0.250022	5.89597e-10	251.242
Cre03.g183300	XM_043061072.1			3.03206	0.587155	0.0394655	426.713
Cre24.g755897	XM_043072957.1			1.67256	0.197889	0.0490245	485.486
Cre09.g404750	XM_043066142.1		Scavenger receptor cysteine rich (SRCR) protein	2.93803	0.207926	7.97433e-18	1124.96
Cre15.g637552	XM_043070564.1	NA	NA	7.68145	1.41376	0.000293426	54.3683
Cre14.g632350	XM_043070430.1	FAP138	Coiled-Coil Flagellar Associated Protein 138	2.31874	0.189949	1.21283e-09	1791.63
Cre07.g324500	XM_043064026.1	MMP22	Matrix metalloproteinase	2.06293	0.180185	7.29256e-07	284.59
Cre03.g175050	XM_043060944.1	TRP13	Transient receptor potential ion channel protein	2.88359	0.303884	1.29653e-07	624.235
Cre02.g081950	XM_043059253.1			2.97535	0.311018	5.10508e-08	465.423
Cre01.g015451	XM_043058385.1			2.34085	0.379592	0.0310756	47.5396
Cre04.g229550	XM_043062084.1		Scavenger receptor cysteine rich (SRCR) protein	1.7188	0.155518	0.000464296	967.243
Cre06.g292315	XM_043063444.1			2.68964	0.400964	0.00254588	260.742
Cre15.g639503	XM_043070617.1			4.3056	0.349417	2.20487e-18	374.749
Cre14.g615350	XM_001698952.2	THB2	Truncated hemoglobin	2.62105	0.450803	0.0249127	40.8146
Cre09.g387350	XM_001694476.2		Adenylate/guanylate cyclase	1.95384	0.25877	0.0184241	147.027
Cre02.g095035	XM_043059502.1	NA	NA	2.03408	0.169269	2.19441e-07	278.285
Cre01.g064727	XM_043059076.1			2.69603	0.313514	1.03033e-05	68.8429
Cre07.g339850	XM_001692339.2			3.08549	0.472133	0.00112234	47.3183
Cre12.g544450	XM_043068839.1		Predicted protein of CSE family	3.41273	0.198441	9.29107e-31	1600.63
Cre17.g711550	XM_043072092.1	CYCR2	Cyclin-related protein	2.9254	0.275516	8.91903e-10	343.558
Cre17.g733850	XM_043072487.1			4.83274	1.12079	0.0455805	18.9981
Cre13.g579650	XM_043069535.1	NA	NA	2.16305	0.287162	0.00468935	298.729
Cre06.g281450	XM_043063268.1		Scavenger receptor cysteine rich (SRCR) protein	1.62027	0.170635	0.02179	2148.9
Cre11.g467563	XM_043067314.1			3.69284	0.641685	0.00268902	41.3967
Cre03.g169550	XM_001703277.2	AOX2	Alternative oxidase	3.0618	0.236153	1.41935e-15	172.916
Cre02.g092350	XM_001701736.2	CYP51G1	Cytochrome P450, CYP51 superfamily	1.85946	0.131199	1.48909e-08	1813.51
Cre06.g278208	XM_043063139.1			9.87475	1.22854	1.89096e-10	186.076
Cre06.g289300	XM_043063395.1			2.93616	0.379555	5.09448e-05	85.2163
Cre14.g610850	XM_043069981.1			2.33549	0.299662	0.000958239	82.6487
Cre01.g044350	XM_043058859.1			1.80318	0.159629	6.93303e-05	766.699
Cre12.g560750	XM_001703094.2			3.50862	0.395091	5.10508e-08	76.104
Cre14.g615550	XM_001699002.2		Putative triacylglycerol lipase	2.65776	0.199516	4.81816e-14	544.601
Cre14.g631600	XM_001692713.2			3.39517	0.436595	6.97873e-06	41.4385
Cre12.g559400	XM_043069149.1		3',5'-cyclic-nucleotide phosphodiesterase	2.12142	0.249553	0.000821506	171.704
Cre03.g168950	XM_001703447.2			2.19473	0.261221	0.000577636	242.529
Cre12.g495050	XM_043067984.1	OPR51	OctotricoPeptide Repeat protein 51	2.32367	0.384921	0.0426508	79.9846
Cre06.g278110	XM_043063065.1			3.4037	0.369757	2.02098e-08	111.276
Cre03.g207800	XM_043061539.1	CAD1	Cinnamyl-alcohol dehydrogenase	5.01767	0.261694	2.03794e-49	490.413
Cre03.g160750	XM_043060695.1	MTP3	Metal Transport Protein 3	1.88911	0.160145	5.0241e-06	279.451
Cre04.g228100	XM_043062048.1			1.95254	0.20338	0.000351605	234.78
Cre09.g398450	XM_043065890.1			2.4111	0.179137	1.4312e-12	4184.83
Cre08.g365720	XM_043064924.1			2.43615	0.219177	1.48909e-08	260.787
Cre16.g666627	XM_043071073.1	NA	NA	2.2122	0.349709	0.0388323	68.2444
Cre06.g269865	XM_043062920.1		S-adenosyl-L-methionine-dependent methyltransferase	6.49223	1.37543	0.00579758	11.7815
Cre09.g404800	XM_043066143.1			2.75318	0.489611	0.0262913	27.6099
Cre03.g188400	XM_043061147.1	RBO2	Respiratory burst oxidase	2.41623	0.139287	2.61345e-21	456.172
Cre16.g694809	XM_043071793.1			5.60745	1.102	0.00285375	18.2439
Cre06.g292282	XM_043063443.1	NA	NA	3.90349	0.380975	9.81066e-12	158.757
Cre10.g463370	XM_043067199.1			2.8655	0.311032	4.12889e-07	336.437
Cre06.g302551	XM_043063643.1			5.51082	1.09678	0.00372277	20.846
Cre06.g287350	XM_001695318.3	NA	NA	3.48906	0.583472	0.00205432	32.5735
Cre13.g576100	XM_043069459.1			2.87606	0.430026	0.00138161	73.8368
Cre05.g243450	XM_043062451.1	GOX1	Glyoxal oxidase 1	-1.61756	0.168504	0.0195694	2912.78
Cre17.g731650	XM_043072437.1	NA	NA	-2.27543	0.21442	5.46754e-07	168.001
Cre12.g544114	XM_001693889.2	NA	NA	-3.21575	0.229514	3.85489e-19	358.599
Cre12.g506400	XM_043068156.1			-2.13234	0.282998	0.00562919	163.463
Cre14.g621200	XM_043070184.1			-2.07874	0.20448	2.08478e-05	265.513
Cre02.g107400	XM_043059824.1			-24.558	3.36867	8.76937e-10	99.0374
Cre16.g667250	XM_043071081.1			-3.15893	0.174796	1.07738e-31	3925.87
Cre12.g547650	XM_001693926.2			-2.00181	0.207064	0.000174311	217.1
Cre13.g605386	XM_043069866.1			-9.98407	2.64652	0.0495519	150.304
Cre02.g111029	XM_043059882.1	NA	NA	-2.94691	0.444758	0.00131476	78.1671
Cre02.g109100	XM_043059847.1		3',5'-cyclic-nucleotide phosphodiesterase	-1.86327	0.143189	3.48781e-07	3420.72
Cre01.g004651	XM_001702080.2			-1.435	0.125208	0.0378611	426.456
Cre10.g434001	XM_043066692.1	NA	NA	-3.07893	0.57259	0.0220639	77.6165
Cre09.g404900	XM_043066145.1			-3.94576	0.575817	4.75467e-05	32.1313
Cre14.g623439	XM_043070232.1			-2.22555	0.332839	0.018626	123.245
Cre07.g315750	XM_001700747.2			-2.49257	0.121023	1.20124e-31	5921.74
Cre10.g439500	XM_001690498.2			-2.50011	0.36479	0.00372277	388.449
Cre16.g686850	XM_001691897.2	PTA4	Proton/phosphate symporter	-2.09266	0.259758	0.00260299	2091.3
Cre12.g560902	XM_001703093.2			-2.33414	0.300905	0.00104591	65.0535
Cre09.g410050	XM_043066250.1		putative Cation-transporting ATPase	-1.95528	0.196675	0.000159574	507.448
Cre15.g637401	XM_043070561.1	NA	NA	-2.62478	0.156757	3.57196e-22	557.012
Cre06.g278164	XM_043063107.1			-2.12445	0.285559	0.00727601	70.1774
Cre06.g284950	XM_043063323.1			-2.25373	0.229708	8.01014e-06	521.261
Cre12.g539141	XM_043068705.1	NA	NA	-4.71948	1.01061	0.0186662	12.3032
Cre04.g229226	XM_043062074.1			-6.97372	1.29202	0.000463932	25.6296
Cre05.g238935	XM_043062330.1			-1.66755	0.130984	5.17882e-05	734.675
Cre03.g187250	XM_001691797.2			-1.46714	0.111742	0.00285375	1272.14
Cre16.g681690	XM_043071440.1			-7.2247	1.25293	9.41134e-05	29.8847
Cre12.g559000	XM_043069142.1			-7.7911	1.69105	0.00534369	14.8988
Cre14.g618820	XM_043070139.1		Probable transposon-derived protein of Chlamydomonas-Specific family B	-3.56247	0.626567	0.00406081	23.5507
Cre17.g720900	XM_043072258.1			-3.48787	0.423634	8.27924e-07	289.943
Cre11.g467716	XM_043067480.1			-1.74731	0.176395	0.00231542	1024.23
Cre02.g111014	XM_043059881.1			-3.86843	0.427291	5.18567e-09	154.413
Cre03.g170250	XM_043060862.1		Phosphoprotein phosphatase 2C-related	-5.54918	1.30225	0.0356933	10.1066
Cre16.g687742	XM_001698863.2		FAS1 domain containing protein;	-2.16769	0.283799	0.00372277	195.006
Cre07.g341553	XM_043064362.1	NA	NA	-4.7038	0.833759	0.00101803	26.5848
Cre03.g144011	XM_043060364.1			-10.0333	1.32587	2.85805e-09	99.2209
Cre01.g053150	XM_043059001.1	GPD3	Glycerol-3-phosphate dehydrogenase/dihydroxyacetone-3-phosphate reductase	-3.10393	0.345988	2.5852e-07	446.814
Cre15.g640200	XM_043070636.1			-2.40089	0.320996	0.0013802	369.605
Cre13.g606450	XM_043069887.1		Probable transposon-derived protein of Chlamydomonas-Specific family B	-2.95398	0.274589	3.83588e-10	169.1
Cre02.g089650	XM_043059396.1	NA	NA	-2.36835	0.264674	3.59376e-05	452.15
Cre06.g289900	XM_043063405.1	HEN2	Hua Enhancer 2	-1.78378	0.173955	0.000786896	1392.47
Cre06.g278229	XM_001698009.2			-3.60009	0.222992	2.81815e-28	507.662
Cre10.g461851	XM_043067170.1			-7.36758	1.78422	0.0274001	13.5484
Cre17.g720950	XM_001697059.2		3-oxo-5-alpha-steroid 4-dehydrogenase family protein	-1.94777	0.247556	0.0109203	3355.01
Cre14.g616700	XM_043070100.1			-3.96857	0.259132	2.82095e-27	1489.63
Cre03.g212081	XM_043061585.1			-1.68031	0.17551	0.00915952	762.562
Cre01.g022950	XM_001689921.2			-1.8507	0.219422	0.00915952	130.65
Cre12.g541500	XM_043068767.1			-2.23419	0.288779	0.00199449	90.1715
Cre03.g187500	XM_043061131.1		Dual specificity phosphatase	-1.97999	0.0869611	2.22846e-26	1888.65
Cre01.g011901	XM_043058321.1	ARS7	Arylsulfatase	-2.00276	0.273437	0.0194801	112.897
Cre15.g637100	XM_043070553.1		DSK2 homolog	-4.03136	0.446735	3.29556e-09	119.865
Cre05.g232305	XM_043062150.1	NA	NA	-3.2838	0.596292	0.0109054	36.4465
Cre11.g467657	XM_043067410.1			-1.90409	0.150051	3.52627e-07	497.331
Cre12.g493200	XM_043067952.1			-2.14206	0.207594	6.50556e-06	162.574
Cre15.g640251	XM_043070640.1	NA	NA	-2.24684	0.134883	1.52397e-17	790.078
Cre14.g623176	XM_043070226.1	NA	NA	-4.29763	0.613587	1.24342e-05	31.1571
Cre12.g491952	XM_043067929.1			-2.83948	0.497184	0.0175321	28.7436
Cre12.g485600	XM_043067831.1	SNRK2M	snRK1 family in Chlamydomonas, subgroup 2	-1.56052	0.137669	0.00430193	6410.5
Cre12.g554100	XM_001693979.2			-3.3405	0.253345	1.54962e-17	908.873
Cre07.g351950	XM_043064576.1	ZRT1	Zinc-nutrition responsive transporter	-2.25297	0.28235	0.00103362	251.039
Cre11.g467528	XM_043067284.1	CAV4	Voltage-gated Ca2+ channel, alpha subunit	-9.20928	1.82283	0.000789293	243.673
Cre10.g442600	XM_001690291.2		Xanthine/uracil/vitamin C permease-like	-2.86904	0.395307	0.000292809	42.1409
Cre14.g618776	XM_043070137.1			-2.23796	0.260123	0.000253891	99.3081
Cre02.g141986	XM_043060132.1			-2.67565	0.219171	8.31083e-12	652.569
Cre13.g567075	XM_043069299.1			-2.27811	0.219541	1.08923e-06	165.851
Cre02.g145628	XM_043060305.1			-3.41633	0.338683	3.48902e-10	99.8255
Cre09.g390300	XM_043065541.1			-1.79502	0.182964	0.00146955	387.88
Cre17.g731571	XM_001701453.2			-3.0843	0.147729	1.50159e-41	433.644
Cre05.g235400	XM_043062246.1	NA	NA	-2.66362	0.151306	4.52945e-25	568.623
Cre17.g736511	XM_043072555.1	NA	NA	-5.07336	0.691651	7.56855e-07	30.3284
Cre03.g160700	XM_043060694.1			-2.37782	0.362426	0.0120044	142.158
Cre08.g384285	XM_043065337.1			-6.03633	1.40054	0.0249127	214.353
Cre26.g756747	XM_043072975.1			-2.54302	0.422868	0.0207391	2383.27

## Sheet: wt-wt (1nM Cu)
locus_id	transcript_id	geneSymbol	Description	log2FoldChange	lfcSE	padj	baseMean
Cre14.g614000	XM_001698941.2	CGL17	Conserved in the Green Lineage	2.12308	0.17821	2.18833e-08	613.493
Cre02.g120250	XM_043060043.1	STT7	Chloroplast protein kinase required for state transitions	2.12945	0.190304	2.0091e-07	3027.41
Cre08.g358571	XM_043064753.1			3.68723	0.712133	0.00623486	198.65
Cre16.g687000	XM_043071592.1	FPN1	Ferroportin 1	1.7491	0.175423	0.000868304	476.197
Cre14.g613950	XM_043070052.1	ABCA2	ABC lipid exporter 2	2.08867	0.133887	4.95528e-14	2262.82
Cre01.g039450	XM_043058770.1			6.16718	0.83707	4.83485e-08	79.7673
Cre02.g111108	XM_043059883.1			1.34976	0.0981906	0.0131322	985.411
Cre02.g112333	XM_043059906.1			5.82244	0.298461	5.10067e-56	1834.5
Cre16.g692004	XM_043071732.1		DnaJ-like protein	1.90082	0.145636	4.486e-08	634.204
Cre05.g237800	XM_001697738.2		Adenylate/guanylate cyclase	6.16494	0.272207	2.03681e-77	1075.73
Cre02.g115500	XM_043059958.1			5.70531	0.661093	9.91985e-11	45.3635
Cre01.g029700	XM_043058617.1			5.60722	0.11494	0	15826.7
Cre16.g685050	XM_001691879.2	LCI15	PRLI-interacting factor L	1.68711	0.0774097	9.7434e-17	11168.8
Cre09.g410750	XM_001696735.2	NII1	Nitrite reductase, chloroplastic	3.32315	0.41295	1.17088e-06	48.2559
Cre03.g182650	XM_001702867.2	PGA1	Phospholipid/glycerol acyltransferase	1.9877	0.168007	2.79191e-07	981.127
Cre04.g223350	XM_043061936.1		Adenylate/guanylate cyclase	4.29162	0.183643	5.39697e-69	2002.05
Cre04.g225400	XM_001692160.2			1.46965	0.111393	0.00108626	443.525
Cre03.g201350	XM_043061366.1			1.65138	0.203976	0.0450299	137.653
Cre10.g429500	XM_043066616.1			3.12628	0.243003	2.85298e-16	186.354
Cre05.g243450	XM_043062451.1	GOX1	Glyoxal oxidase 1	2.37707	0.168897	4.18588e-14	2912.78
Cre17.g734644	XM_043072509.1	SQE1	Squalene epoxidase	2.55989	0.119711	2.46652e-36	3138.98
Cre09.g393900	XM_043065697.1		Putative GTP cyclohydrolase	2.56868	0.278823	1.17088e-06	483.397
Cre02.g143650	XM_043060249.1			4.51477	0.203542	4.99998e-64	2156.3
Cre06.g281700	XM_043063273.1			1.85715	0.0979446	2.83838e-16	923.084
Cre03.g174350	XM_001703402.2		PWR motif protein	1.52574	0.13743	0.00509769	2398.39
Cre05.g233600	XM_001702139.2		[RNA-polymerase]-subunit kinase / CTD kinase	2.90152	0.192512	8.60874e-21	1220.18
Cre06.g257650	XM_001696307.2	MSRA2	Peptide methionine-S-sulfoxide reductase, msrA-type	2.65141	0.337375	5.23841e-05	120.317
Cre02.g146250	XM_043060317.1	NIFS1	Cysteine desulfurase	1.69987	0.156459	0.000365784	1296.92
Cre17.g723500	XM_043072301.1			3.01774	0.147998	7.98417e-40	2007.5
Cre06.g271050	XM_043062942.1		Inosine/uridine-preferring nucleoside hydrolase	1.58551	0.160507	0.00980609	475.115
Cre06.g281600	XM_001695392.3	LCI23	Low-CO2-inducible protein 23	5.33024	0.270715	6.44262e-55	3218.06
Cre16.g651300	XM_043070801.1			2.2706	0.221868	6.71875e-07	323.9
Cre12.g506750	XM_043068162.1	NA	NA	3.14456	0.617689	0.0179641	70.2184
Cre02.g084350	XM_001701863.2	PAM71	Mn transport across thylakoid membrane	2.05517	0.170325	4.23555e-08	1620.85
Cre04.g223700	XM_001692247.2			1.99303	0.124993	2.16133e-13	572.854
Cre09.g411975	XM_043066288.1			3.15458	0.474758	0.000274155	42.6683
Cre15.g639550	XM_043070620.1			2.68546	0.176257	1.75458e-19	914.947
Cre12.g512400	XM_001691023.3			1.61726	0.166675	0.00804272	1467.71
Cre03.g187150	XM_001691796.2			1.54119	0.146606	0.00840434	543.977
Cre01.g018100	XM_001689882.2			2.10988	0.142507	7.11198e-13	453.713
Cre10.g426800	XM_043066569.1			2.47696	0.133625	4.26911e-26	9738.52
Cre10.g439700	XM_001690495.2	CGL28	conserved expressed putative RNA binding protein	3.09771	0.13483	6.11095e-52	14842.5
Cre06.g273100	XM_001696418.2			2.01425	0.202705	3.11494e-05	453.856
Cre07.g346050	XM_043064459.1	CHL27A	Copper response defect 1 protein	2.79084	0.175784	3.81467e-22	13555.4
Cre10.g429450	XM_043066615.1			2.57213	0.238875	3.76104e-09	329.153
Cre14.g609900	XM_043069956.1			2.88639	0.276434	7.57892e-10	207.423
Cre10.g462150	XM_043067178.1			3.09668	0.142342	1.61511e-46	1134.61
Cre07.g334150	XM_043064239.1			3.2733	0.335207	1.00206e-09	934.593
Cre07.g325714	XM_043064045.1			1.91197	0.252485	0.0110672	152.01
Cre01.g053000	XM_043058997.1	GPD2	Glycerol-3-phosphate dehydrogenase/dihydroxyacetone-3-phosphate reductase	2.06521	0.215167	4.01642e-05	324.108
Cre14.g610150	XM_043069962.1			2.02544	0.264703	0.00424655	218.077
Cre06.g255750	XM_043062696.1	EZY1C	Copy C in the EZY1 tandem gene cluster	3.52201	0.649056	0.00407758	16.6029
Cre09.g389652	XM_043065515.1			1.66313	0.106323	3.28206e-08	1039.23
Cre08.g376850	XM_043065187.1			1.85017	0.192783	0.000479443	557.863
Cre01.g003475	XM_043058144.1			2.91981	0.406156	0.000116087	49.2327
Cre01.g054350	XM_001689757.2			1.97778	0.169562	5.3917e-07	343.385
Cre14.g621200	XM_043070184.1			2.171	0.203489	5.74301e-07	265.513
Cre11.g467540	XM_001701367.2	GOX7	Glyoxal oxidase 7	8.06095	1.8061	0.00373215	13.9994
Cre01.g050500	XM_043058952.1	TCB1	petB mRNA stabilization factor	1.88813	0.200941	0.000459288	740.598
Cre07.g321750	XM_043063983.1			4.04693	0.691423	0.000485451	217.489
Cre09.g394621	XM_043065723.1			2.09506	0.256062	0.00084603	619.229
Cre11.g483100	XM_043067786.1			1.43899	0.0982649	0.000373727	1102.56
Cre07.g325756	XM_043064081.1			2.99427	0.191469	3.7792e-23	975.863
Cre06.g304700	XM_001691196.3			1.7312	0.188604	0.00420471	209.552
Cre01.g034850	XM_043058702.1			3.08639	0.201639	7.52207e-23	721.952
Cre04.g221000	XM_043061900.1			2.26783	0.236355	4.88623e-06	345.178
Cre16.g661500	XM_043070993.1			1.36892	0.104129	0.0139701	1775.97
Cre09.g402602	XM_043066081.1			1.87646	0.215417	0.00199148	315.984
Cre10.g426900	XM_043066571.1			4.07333	0.655841	0.00013901	18.8826
Cre16.g683707	XM_043071495.1			1.67331	0.168204	0.00258157	1678.11
Cre09.g394621	XM_043065722.1			2.09856	0.187469	3.10708e-07	1066.22
Cre16.g667250	XM_043071081.1			2.89922	0.174377	2.46817e-25	3925.87
Cre03.g201150	XM_043061357.1			1.48197	0.125892	0.00504854	448.614
Cre08.g365632	XM_043064921.1		Phosphoprotein phosphatase 2C-related	1.54452	0.167489	0.0376813	1225.59
Cre16.g656750	XM_043070910.1			2.98087	0.220937	4.37595e-17	635.896
Cre12.g534800	XM_001692941.2	GCSP1	Glycine cleavage system, P protein	1.93953	0.205008	0.000222875	15128.2
Cre06.g277200	XM_043063032.1	BIO1	Diaminopelargonic acid synthase	2.50711	0.183296	2.40611e-14	1390.52
Cre09.g387100	XM_001694367.2	PTST1	Protein targeting to starch 1	1.87672	0.146367	1.45753e-07	628.182
Cre02.g073400	XM_043059096.1			2.38012	0.164043	4.97363e-15	2281.77
Cre07.g320500	XM_043063970.1	OPR29	OctotricoPeptide Repeat protein 29	1.6458	0.13445	8.07719e-05	1681.46
Cre13.g577450	XM_043069486.1		Glycerol-3-phosphate acyltransferase	1.98698	0.174965	1.07926e-06	783.101
Cre14.g610801	XM_043069980.1			1.85999	0.178561	7.61418e-05	319.955
Cre08.g379550	XM_043065237.1	PHT4D	Sodium-dependent phosphate transporter, major facilitator superfamily	1.91733	0.215532	0.000920419	674.646
Cre17.g730100	XM_001701464.2	RSEP1	Intramembrane metalloprotease	2.04425	0.230174	0.00027537	1866.3
Cre11.g481200	XM_043067742.1		Prolyl 4-hydroxylase 6	1.50759	0.154559	0.0337675	393.992
Cre03.g151650	XM_001695609.2		S-adenosyl-L-methionine-dependent methyltransferase	2.47144	0.352751	0.00130532	558.376
Cre14.g629150	XM_043070348.1		Adenylate/guanylate cyclase	1.89644	0.221613	0.00219256	246.181
Cre03.g187750	XM_043061135.1			3.4255	0.284236	1.84601e-15	170.419
Cre11.g467651	XM_043067403.1			1.7788	0.177319	0.000516764	1183.38
Cre13.g570600	XM_043069366.1	CTR1	CTR type copper ion transporter	2.45012	0.130492	2.24133e-26	1861.78
Cre12.g535250	XM_043068636.1			3.2714	0.192833	1.13156e-29	940.537
Cre16.g668300	XM_043071103.1			1.60755	0.126484	8.07719e-05	1095.6
Cre02.g144300	XM_001694816.2		UDP-rhamnose/galactose transporter	1.61643	0.194302	0.0481418	165.889
Cre04.g223250	XM_043061935.1	LCIE1	Low-CO2 inducible protein E	7.1798	0.311685	1.59169e-84	1544.63
Cre16.g694500	XM_043071786.1		DnaJ-like protein	2.29117	0.356363	0.0106411	224.504
Cre02.g095140	XM_043059603.1			1.92642	0.163301	9.04771e-07	4853.47
Cre10.g431350	XM_001702626.2		Putative triacylglycerol lipase	3.34527	0.167149	3.35306e-42	4992.33
Cre02.g106000	XM_043059803.1			1.79903	0.113428	1.67271e-10	579.555
Cre09.g400738	XM_001697528.2			1.4969	0.0925254	4.73276e-06	2196.32
Cre06.g260250	XM_001696540.2	CEM1	putative proton extrusion protein cemA, chloroplastic	2.47263	0.171098	9.96072e-16	737.704
Cre12.g492650	XM_043067942.1	FAS2	Fasciclin-like protein 2	3.4188	0.272572	9.86717e-17	807.333
Cre03.g179921	XM_043061030.1			1.46546	0.124647	0.00721589	6163.24
Cre01.g047600	XM_043058910.1		Short-chain dehydrogenase/reductase	2.25963	0.218117	5.14498e-07	654.305
Cre13.g603500	XM_043069825.1			1.63568	0.11429	1.6619e-06	12762.2
Cre03.g173550	XM_001703243.3			2.95834	0.126179	1.07588e-51	2217.19
Cre17.g700950	XM_001691551.2	FDX5	Ferredoxin 5	9.83507	0.402915	2.14996e-103	8968.8
Cre08.g363383	XM_043064867.1	NA	NA	2.95573	0.599391	0.0363406	24.9202
Cre02.g080900	XM_001701835.2	PRX4	Peroxiredoxin, type II	2.01523	0.15768	9.29282e-09	2240.79
Cre02.g079650	XM_043059219.1			1.90279	0.217183	0.001387	619.297
Cre01.g047650	XM_043058911.1			5.54111	0.221556	2.83172e-90	1057.11
Cre02.g084450	XM_043059302.1	PFH10	Prolyl 4-hydroxylase 10	5.61564	0.371796	5.55107e-33	3641.25
Cre14.g631750	XM_043070420.1		bZIP transcription factor	3.60288	0.493843	7.98165e-06	216.76
Cre06.g289500	XM_043063401.1			1.82715	0.127237	6.27813e-09	1094.3
Cre02.g112266	XM_043059904.1			4.05482	0.361592	3.73622e-15	145.898
Cre02.g107000	XM_001699911.2			2.56417	0.210743	1.07152e-11	127.101
Cre12.g545300	XM_043068856.1			1.60152	0.160003	0.00658209	922.569
Cre11.g467562	XM_043067313.1			2.76581	0.159549	3.67176e-26	517.346
Cre04.g221450	XM_043061907.1		Putative pherophorin-chlamydomonas homolog	2.04764	0.206493	2.18808e-05	693.853
Cre10.g426850	XM_043066570.1			3.02994	0.419352	6.79277e-05	84.0926
Cre06.g306750	XM_043063723.1	FAP290	Flagellar Associated Protein 290	2.08474	0.142053	2.21605e-12	728.784
Cre01.g007737	XM_043058232.1	FBT1	Folate/pteridine transporter 1	1.9577	0.205052	0.000148357	797.348
Cre02.g147600	XM_043060340.1			1.86968	0.249528	0.0171533	242.608
Cre15.g635200	XM_043070507.1		BIGYIN-related tetratricopeptide protein	1.76601	0.208543	0.00893948	224.862
Cre12.g551100	XM_043068990.1			1.93767	0.14662	1.21859e-08	738.158
Cre01.g020223	XM_043058460.1	FUM2	Fumarate hydratase 2	2.36947	0.172483	2.23592e-13	602.916
Cre10.g434800	XM_001702416.2			1.87682	0.177641	4.31129e-05	345.529
Cre06.g281600	XM_043063272.1	LCI23	Low-CO2-inducible protein 23	5.29175	0.247499	1.47112e-64	14602.6
Cre16.g682050	XM_043071452.1			1.60334	0.152492	0.00310246	555.114
Cre09.g415700	XM_043066375.1	CAH3	Carbonic anhydrase 3	2.35458	0.172428	4.2764e-13	3040.79
Cre09.g398993	XM_001694670.2		4-hydroxyphenylpyruvate dioxygenase	6.93123	0.365692	1.93203e-56	473.393
Cre06.g299650	XM_001691389.2	CLPR6	inactive subunit of chloroplast ClpP complex	1.69297	0.125171	1.90707e-06	1931.19
Cre08.g383400	XM_043065319.1		Scavenger receptor cysteine rich (SRCR) protein	2.10317	0.141674	7.16192e-13	1807.16
Cre06.g260500	XM_043062786.1			1.74655	0.13068	7.24305e-07	501.273
Cre01.g009900	XM_043058279.1		Chloroplast DnaJ-like protein 3	2.14068	0.151269	4.52879e-12	3564.16
Cre08.g366200	XM_043064933.1			3.76219	0.306649	3.01265e-17	212.664
Cre11.g477350	XM_043067652.1			4.90719	0.150678	6.11041e-145	1574.29
Cre03.g204577	XM_001699336.2		DnaJ-like protein	7.02706	0.513718	1.94688e-29	3269.99
Cre09.g415600	XM_043066373.1			1.71849	0.120195	1.5641e-07	3036.23
Cre01.g031900	XM_043058653.1			2.67573	0.204435	2.95313e-14	512.279
Cre13.g574400	XM_001693462.2		Adenylate/guanylate cyclase	1.67417	0.187976	0.012112	592.443
Cre07.g331450	XM_043064197.1		N-acetyltransferase	2.88297	0.31647	1.84061e-07	504.04
Cre10.g460901	XM_043067150.1	NA	NA	2.93788	0.44119	0.000516764	26.2793
Cre03.g210513	XM_001699356.2			2.66782	0.174314	1.68023e-19	1054.96
Cre01.g050400	XM_043058950.1	TIM22C	translocase of inner mitochondrial membrane 22 homolog	2.30442	0.185742	1.93425e-10	563.476
Cre03.g149650	XM_001695513.2		related to carotenoid 9,10-9',10' cleavage dioxygenase	1.75903	0.154878	5.09671e-05	1482.64
Cre01.g054150	XM_043059018.1	NTRC1	NADPH-dependent thioredoxin reductase C, chloroplastic	1.74653	0.141971	8.42679e-06	2803
Cre10.g439500	XM_001690498.2			2.3011	0.363544	0.012417	388.449
Cre04.g217963	XM_043061799.1	NA	NA	2.39914	0.162626	1.01991e-15	422.91
Cre08.g361750	XM_043064829.1			1.73464	0.140973	1.06398e-05	286.777
Cre16.g686850	XM_001691897.2	PTA4	Proton/phosphate symporter	2.35732	0.25978	1.00075e-05	2091.3
Cre01.g005701	XM_043058187.1			3.43915	0.632462	0.00453953	27.0761
Cre16.g688414	XM_001698800.2			2.48537	0.359577	0.00153694	37.9175
Cre03.g157200	XM_043060620.1			1.46128	0.145112	0.0471969	2449.65
Cre02.g142100	XM_043060138.1			1.50167	0.115958	0.000685757	1161.12
Cre16.g652300	XM_043070820.1		Chlamydomonas-specific membrane protein family A	5.6184	1.2699	0.0101956	47.9891
Cre10.g419650	XM_043066442.1			1.63775	0.0946679	1.35505e-09	1322.12
Cre08.g381050	XM_043065263.1		Cysteine endopeptidase	1.83005	0.179555	0.000184901	733.169
Cre06.g310500	XM_043063783.1		bZIP transcription factor	3.93265	0.301467	3.62048e-20	574.378
Cre06.g278098	XM_043063054.1		Methylcrotonoyl-CoA carboxylase alpha subunit	1.63343	0.178018	0.0132808	2668.54
Cre11.g479600	XM_043067705.1		putative Ca2+/Na+ exchanger	1.45088	0.105735	0.000889801	2375.73
Cre16.g668350	XM_001692080.2			1.59481	0.131816	0.000307386	2170.67
Cre01.g027700	XM_043058588.1			1.849	0.226406	0.00679413	252.404
Cre02.g120250	XM_043060044.1	STT7	Chloroplast protein kinase required for state transitions	2.1727	0.18929	4.23555e-08	2619.01
Cre09.g410700	XM_001696734.2	MDH5	NADP-Malate Dehydrogenase 5	2.87734	0.149428	8.90084e-34	19690.6
Cre14.g626800	XM_043070293.1	OPR64	OctotricoPeptide Repeat protein 64	1.49859	0.139986	0.0131322	298.271
Cre06.g303050	XM_001691359.2	NIT3	NADH-cytochrome b5 reductase domain protein	4.33526	0.579259	5.65607e-07	44.051
Cre11.g479600	XM_043067704.1		putative Ca2+/Na+ exchanger	2.0281	0.263658	0.00387443	517.995
Cre07.g326650	XM_001690604.2			1.56505	0.174307	0.0388054	258.963
Cre01.g050400	XM_001689709.2	TIM22C	translocase of inner mitochondrial membrane 22 homolog	2.30442	0.185742	1.93425e-10	563.476
Cre07.g330900	XM_043064184.1			1.81551	0.173162	0.000124863	1255.33
Cre01.g016400	XM_043058398.1			1.9442	0.123155	1.75581e-12	818.295
Cre17.g700000	XM_001691724.2	NA	NA	2.70191	0.277819	6.47488e-08	136.289
Cre12.g501950	XM_001690735.2		Phosphoprotein phosphatase 2C-related	2.70124	0.251894	1.21032e-09	213.417
Cre16.g656300	XM_001697777.2	DPR1	dihydropicolinate (DAP) reductase	1.68399	0.153453	0.000390761	883.798
Cre12.g507800	XM_043068195.1			3.95842	0.203545	2.68524e-45	2026.74
Cre13.g589100	XM_001693591.2			3.46052	0.174697	1.60541e-42	373.565
Cre07.g327100	XM_043064111.1			1.73963	0.147939	3.17116e-05	433.645
Cre09.g403550	XM_001695182.2		Flavonol synthase/flavanone 3-dioxygenase	1.78292	0.219504	0.0129394	603.052
Cre06.g296200	XM_043063505.1			1.77572	0.183294	0.00101711	630.879
Cre10.g424650	XM_001702685.2			1.67478	0.162889	0.00146998	1022.35
Cre16.g684022	XM_043071505.1			3.03896	0.161644	4.76919e-34	780.413
Cre05.g239600	XM_043062344.1			2.65522	0.238873	3.65552e-10	916.142
Cre10.g444250	XM_043066845.1			4.25958	0.190151	4.26042e-63	335.668
Cre02.g109850	XM_043059862.1	PIGC1	Phosphatidylinositol N-acetylglucosaminyltransferase, subunit C	1.53961	0.151848	0.0134633	314.347
Cre06.g251716	XM_001696597.2			1.64154	0.112357	7.34719e-07	1575.68
Cre01.g011850	XM_043058320.1			1.55108	0.144952	0.0055987	564.601
Cre16.g663450	XM_043071031.1	BST3	Bestrophin 3	3.29109	0.148302	3.20082e-51	13876.8
Cre02.g115508	XM_043059959.1			3.99327	0.276722	5.52132e-25	359.495
Cre06.g278246	XM_043063166.1			2.24428	0.26027	8.96236e-05	527.419
Cre16.g655050	XM_043070877.1	NON1	NO-nitrate 1	3.31501	0.165658	7.28329e-42	3051.79
Cre06.g299600	XM_001691239.2	ZRT4	Zinc-nutrition responsive transporter	4.01328	0.234923	3.22747e-35	528.739
Cre08.g372300	XM_043065056.1			1.59394	0.143784	0.00153694	463.22
Cre03.g179500	XM_001703358.2		Prolyl 4-hydroxylase 13	8.17795	0.408987	3.99466e-66	712.411
Cre12.g547300	XM_043068902.1			1.43699	0.119976	0.010002	901.187
Cre07.g355150	XM_043064640.1	ZRT5	Zinc-nutrition responsive transporter	2.61774	0.152057	3.66593e-24	1327.87
Cre10.g452000	XM_043066983.1			1.76183	0.192165	0.00300813	855.414
Cre06.g292000	XM_043063436.1			1.71783	0.192373	0.00728145	680.002
Cre01.g038100	XM_043058755.1		putative chloride channel	2.29378	0.172774	6.58944e-12	2537.49
Cre06.g251683	XM_043062610.1	NA	NA	3.57707	0.464002	1.73391e-06	47.2174
Cre02.g112366	XM_043059907.1	NA	NA	5.91908	0.680187	4.36101e-11	84.6182
Cre06.g307500	XM_001691171.2	LCIC1	Low-CO2 inducible protein C	4.17628	0.376189	3.87108e-15	39520.1
Cre08.g366700	XM_043064947.1			2.80271	0.174096	7.01659e-23	902.901
Cre03.g212641	XM_043061589.1			1.78044	0.221414	0.0149019	1268.65
Cre10.g460100	XM_043067136.1			3.21367	0.171951	1.80885e-35	367.578
Cre04.g214000	XM_043061649.1			1.52373	0.134365	0.00389089	2359.35
Cre09.g388650	XM_043065476.1		Adenylate/guanylate cyclase	2.0818	0.159212	9.20436e-10	441.531
Cre10.g436450	XM_043066727.1			7.71626	1.17974	8.07953e-07	37.8565
Cre16.g686501	XM_043071576.1			3.28045	0.214812	4.64486e-24	737.513
Cre12.g504250	XM_043068135.1			1.7633	0.19376	0.00332324	1056.19
Cre06.g306057	XM_043063708.1			1.49606	0.133336	0.0075601	937.268
Cre02.g107650	XM_043059828.1			2.61336	0.466913	0.0190313	52.4935
Cre17.g720900	XM_043072258.1			5.86987	0.452497	9.90571e-25	289.943
Cre16.g666334	XM_001701381.2		putative raffinose synthase	12.3061	2.26555	3.30406e-05	424.141
Cre07.g355100	XM_043064639.1	ZIP1	Zinc/iron transporter	2.3042	0.136813	2.32095e-19	512.768
Cre09.g416850	XM_043066387.1	POB32	Proteome of basal body 32	2.12607	0.140775	1.4348e-13	3254.67
Cre12.g507333	XM_001702321.2	NA	NA	1.92418	0.290124	0.0462042	97.7177
Cre16.g664550	XM_001701399.2	SHMT1	Serine hydroxymethyltransferase	1.75515	0.205335	0.00880122	8394.59
Cre07.g328000	XM_043064133.1			1.81361	0.164011	3.84124e-05	9762.73
Cre16.g690130	XM_001699135.2			2.15744	0.165842	2.58992e-10	1108.06
Cre16.g663400	XM_043071029.1	BST2	Bestrophin 2	2.43066	0.162163	1.54368e-16	5941.33
Cre16.g685100	XM_001691880.2			3.81316	0.209516	1.28407e-38	3003.68
Cre02.g080800	XM_043059233.1			3.15725	0.165826	3.21105e-36	451.576
Cre03.g194750	XM_043061233.1			1.69396	0.091775	3.92475e-12	3612.91
Cre09.g393950	XM_043065699.1	FTSHI3	Putative chloroplast-import FtsH-like ATPase	2.53938	0.153018	1.3804e-21	589.215
Cre04.g221050	XM_043061901.1			1.99976	0.142416	1.96393e-10	1586.51
Cre16.g686250	XM_043071568.1			2.30046	0.323799	0.00246193	72.2502
Cre14.g632000	XM_043070424.1	CGE2	GrpE nucleotide release factor	2.57168	0.161884	4.33741e-20	1550.47
Cre16.g657200	XM_001697783.2	GOX17	Glyoxal oxidase 17	4.55196	0.405642	2.7358e-16	4989.97
Cre13.g606550	XM_001699033.2			2.17659	0.19732	1.70703e-07	437.565
Cre16.g685000	XM_001691878.2			4.52154	0.184002	9.1944e-79	6819.99
Cre07.g346900	XM_043064481.1			10.5961	0.167879	0	33154.2
Cre14.g621351	XM_043070187.1			2.33164	0.159738	9.41795e-15	1336.66
Cre06.g290850	XM_001695346.2			2.23941	0.224322	2.02381e-06	191.331
Cre11.g469600	XM_043067597.1	HDA9	RPD3/HDA1 type histone deacetylase	3.46021	0.641323	0.00490271	41.2807
Cre05.g236650	XM_043062273.1		Adenylate/guanylate cyclase	4.46617	0.240867	2.09486e-44	1153.41
Cre02.g095137	XM_043059600.1	PFR1	Pyruvate ferredoxin oxidoreductase	2.7714	0.264636	1.7952e-09	164.873
Cre02.g114500	XM_001699609.2			1.87315	0.133981	5.6642e-09	1481.72
Cre02.g085400	XM_043059321.1		Chlamydomonadale-specific family C protein	2.07412	0.224451	8.7995e-05	471.744
Cre13.g571800	XM_043069384.1			1.78496	0.117366	1.85679e-09	887.263
Cre07.g321800	XM_001700804.2			3.61037	0.679307	0.00478412	230.885
Cre12.g538550	XM_043068697.1			1.60293	0.144336	0.00127726	2023.71
Cre03.g187700	XM_043061134.1		DEAD/DEAH box helicase	2.7143	0.151184	1.76782e-27	513.454
Cre06.g265300	XM_001696498.2		Chlamydomonas specific family S protein	9.11207	1.23712	4.38507e-09	177.146
Cre09.g394510	XM_043065718.1			3.41052	0.167959	3.58478e-44	3627.01
Cre12.g512950	XM_001702915.2		Chromate ion transporter	2.55939	0.101708	1.90054e-50	1228.82
Cre06.g255700	XM_043062695.1	NA	NA	2.98298	0.243138	4.12746e-14	1655.69
Cre02.g109200	XM_001699662.2	OPR123	OctotricoPeptide Repeat protein 123	2.39289	0.146751	3.39136e-19	3331.02
Cre07.g339000	XM_001692329.3	RBCX2B	RuBisCO chaperone	3.02864	0.243729	1.04433e-14	237.853
Cre06.g264700	XM_001696505.2		Chlamydomonas specific family S protein	11.2562	1.28859	1.94483e-13	482.432
Cre07.g334750	XM_043064246.1		Phosphoprotein phosphatase 2C-related	4.70336	0.187574	7.96542e-84	728.982
Cre06.g309000	XM_001691161.2	NAR1B	Formate/nitrite transporter	5.65457	0.217985	5.18722e-98	25231.8
Cre10.g421700	XM_043066483.1	GPD4	Glycerol-3-phosphate dehydrogenase/dihydroxyacetone-3-phosphate reductase	1.84619	0.159119	6.18185e-06	2192.8
Cre17.g707137	XM_043072017.1			1.94918	0.112249	3.51851e-15	1155.2
Cre10.g462783	XM_043067189.1			3.56117	0.381714	1.62454e-09	71.1953
Cre14.g608100	XM_043069918.1			1.86951	0.190115	0.00023237	967.774
Cre01.g005150	XM_001702054.2	SGA1	Serine glyoxylate aminotransferase	2.66862	0.183889	1.65395e-17	7369.29
Cre03.g162800	XM_043060732.1	LCI1	Low-CO2-inducible membrane protein	5.48585	0.349406	2.81216e-35	22702.8
Cre17.g725000	XM_043072326.1			1.42937	0.130023	0.0319502	2318.92
Cre08.g367500	XM_001696012.2	LHCSR3A	Stress-related chlorophyll a/b binding protein 2	5.74598	0.229389	5.61993e-92	10540.9
Cre16.g694500	XM_043071785.1		DnaJ-like protein	2.18214	0.145328	4.86741e-14	1662.96
Cre17.g701700	XM_001691545.2	FAB2	Plastid acyl-ACP desaturase	1.5043	0.115044	0.000534724	8603.71
Cre02.g088650	XM_043059379.1			2.19043	0.250544	0.000103383	211.046
Cre14.g631750	XM_043070419.1		bZIP transcription factor	2.6923	0.219813	1.38223e-12	479.331
Cre13.g583050	XM_001693539.2		Pheophorbide a oxygenase-related protein	3.00269	0.29457	8.9953e-10	335.566
Cre05.g242400	XM_001700853.2	PGR5	Proton-gradient related	2.43052	0.252705	9.64855e-07	4482.77
Cre01.g027500	XM_001689509.3			2.08538	0.323048	0.026459	64.1889
Cre10.g462816	XM_043067190.1			4.1189	0.249803	2.31298e-33	276.049
Cre01.g053150	XM_043059001.1	GPD3	Glycerol-3-phosphate dehydrogenase/dihydroxyacetone-3-phosphate reductase	2.49856	0.343158	0.000575584	446.814
Cre12.g542300	XM_043068783.1	GLYK1	Glycerate kinase	3.25379	0.198486	1.49359e-27	1841.34
Cre09.g400775	XM_001697584.2	ISCA1	Iron-sulphur cluster biosynthesis family protein 1	1.66529	0.135983	5.28759e-05	269.509
Cre17.g742100	XM_043072666.1			1.62818	0.103127	7.98177e-08	3517.87
Cre05.g239550	XM_043062343.1			1.71624	0.136189	8.41616e-06	477.232
Cre17.g698233	XM_043071860.1			1.67069	0.156114	0.000778355	419.332
Cre14.g612800	XM_043070024.1			1.5695	0.102112	1.53288e-06	4169.54
Cre03.g191250	XM_001691828.2	LCI34	Low-CO2-inducible protein 34	2.07803	0.0957966	4.64335e-27	13962.9
Cre12.g547150	XM_043068899.1			1.5433	0.132518	0.00174911	547.665
Cre09.g397250	XM_001694566.2	FAD5A	Palmitate delta-7 desaturase	1.46259	0.0887039	1.05052e-05	8613
Cre16.g682150	XM_043071455.1			2.19835	0.244316	5.00629e-05	279.097
Cre08.g370500	XM_043065023.1			1.53846	0.134331	0.00253318	404.325
Cre09.g407120	XM_043066198.1			3.0369	0.435621	0.000145327	65.1947
Cre08.g372200	XM_001701276.2			5.80969	0.247329	2.48446e-81	17439.2
Cre10.g460326	XM_001698544.2			4.04694	0.454534	1.6875e-09	92.6251
Cre04.g221600	XM_001692225.2			5.05689	0.413814	1.76067e-20	85.0953
Cre07.g312580	XM_043063817.1	NA	NA	1.64982	0.203085	0.0442823	226.454
Cre04.g232502	XM_043062118.1			1.82198	0.135326	8.82118e-08	1388.83
Cre01.g009000	XM_001700215.2			1.57536	0.154281	0.00732851	354.195
Cre07.g345650	XM_043064453.1	NA	NA	4.60715	0.408773	1.52803e-16	116.757
Cre04.g217907	XM_043061743.1		Protein of unknown function	2.18438	0.100175	6.87656e-30	1287.59
Cre05.g232850	XM_001702147.2	COX17	Mitochondrial cytochrome c oxidase assembly protein	1.60559	0.133987	0.000297667	735.829
Cre03.g212977	XM_043061593.1			4.11131	0.187985	9.03482e-59	5534.32
Cre12.g521000	XM_001696868.2			1.98549	0.1379	8.07573e-11	1552.4
Cre02.g103750	XM_043059762.1			1.64741	0.195582	0.031157	350.878
Cre03.g168100	XM_001703458.2			3.39014	0.250902	2.4509e-19	3945.2
Cre09.g407373	XM_043066204.1			2.42147	0.189259	5.64014e-12	429.657
Cre01.g048102	XM_043058916.1			1.98934	0.179992	2.37274e-06	293.638
Cre10.g443050	XM_043066825.1	PFH3	Prolyl 4-hydroxylase 3	3.55452	0.215154	3.84149e-30	11736.1
Cre08.g382850	XM_001694266.2	ISD11	Iron-sulfur protein biogenesis, desulfurase-interacting protein 11	1.6842	0.176095	0.00407758	738.209
Cre15.g634750	XM_043070493.1			1.39575	0.117405	0.0254776	7518.16
Cre19.g750847	XM_001703573.2			1.75874	0.219083	0.0185184	838.387
Cre08.g365900	XM_001696073.2	LHCSR1	Stress-related chlorophyll a/b binding protein 1	2.75791	0.547694	0.0431258	759.886
Cre09.g413300	XM_001696757.2	NA	NA	1.96257	0.192881	3.30406e-05	224.414
Cre17.g716650	XM_043072176.1			1.93008	0.141616	4.1083e-09	862.412
Cre11.g478300	XM_043067675.1		S-adenosyl-L-methionine-dependent O-methyltransferase	2.19341	0.331833	0.0116808	136.9
Cre06.g260200	XM_043062781.1		Mitochondrial substrate carrier protein	2.85462	0.176761	1.70124e-23	854.404
Cre10.g450900	XM_043066965.1			2.26672	0.272411	0.000162995	106.599
Cre04.g221550	XM_043061909.1	CVDE1	Chlorophycean Violaxanthin De-epoxidase	3.28712	0.182853	1.76791e-33	2617.64
Cre17.g730600	XM_043072420.1			2.06615	0.132137	8.25447e-14	813.742
Cre07.g327450	XM_001690599.2		DnaJ-like protein	1.61159	0.120689	2.25168e-05	5873.8
Cre01.g021050	XM_001689459.2	TIM22A	translocase of inner mitochondrial membrane 22 homolog	2.35894	0.209572	6.94554e-09	363.568
Cre10.g439450	XM_043066772.1			1.64231	0.200165	0.0431296	678.481
Cre06.g278700	XM_043063225.1		Conserved Ankyrin-Repeat Protein	2.01102	0.178244	9.06836e-07	399.87
Cre11.g467586	XM_043067340.1			2.26968	0.33575	0.00604723	195.215
Cre08.g378300	XM_043065213.1			1.59477	0.127855	0.00016194	659.096
Cre02.g088551	XM_043059377.1			3.22179	0.227347	2.36999e-20	2246.21
Cre17.g720950	XM_001697059.2		3-oxo-5-alpha-steroid 4-dehydrogenase family protein	6.23344	0.255502	3.49698e-90	3355.01
Cre06.g295400	XM_001691276.2		Mitochondrial substrate carrier protein	3.30622	0.193373	2.08173e-30	1923.89
Cre08.g368200	XM_001696092.2			1.27892	0.0846813	0.0327451	5994.69
Cre14.g632350	XM_043070430.1	FAP138	Coiled-Coil Flagellar Associated Protein 138	2.27707	0.198352	9.29282e-09	1791.63
Cre09.g394547	XM_043065719.1			2.65817	0.144172	2.86617e-28	2669.2
Cre16.g674291	XM_043071239.1			2.11492	0.175253	1.50349e-08	1108.38
Cre06.g281350	XM_043063266.1	LON1	Mitochondrial LON protease	2.28109	0.271461	0.000119805	970.045
Cre17.g710650	XM_043072070.1		Protein tyrosine kinase	2.26502	0.378279	0.0278481	74.552
Cre01.g003950	XM_043058161.1			2.55953	0.154305	8.65852e-22	5106.35
Cre03.g167300	XM_043060812.1			2.00537	0.257456	0.00379374	170.225
Cre10.g422550	XM_001702539.3			2.31032	0.250366	9.59996e-06	121.366
Cre08.g365500	XM_043064918.1			1.53957	0.146526	0.00865603	460.029
Cre02.g106300	XM_043059807.1			1.7752	0.15125	1.6693e-05	901.447
Cre09.g397450	XM_043065847.1			1.70635	0.129816	3.21102e-06	1116.59
Cre03.g203121	XM_001699386.2			1.43293	0.110415	0.00356665	3765.41
Cre02.g118400	XM_043060013.1	ZCP2	Zn chaperone	2.26466	0.327805	0.00452393	48.511
Cre01.g015300	XM_001689411.2			1.5073	0.153932	0.0325952	292.381
Cre16.g675100	XM_043071264.1	CPLD53	Conserved in the Plant Lineage and Diatoms	2.43569	0.206844	3.38228e-10	1662.62
Cre10.g426050	XM_043066552.1		putative C-terminal peptidase	2.65113	0.169188	2.68533e-20	386.842
Cre06.g271100	XM_001696440.2	CDKG1	Cyclin dependent kinase	1.44333	0.105173	0.00108853	2101.15
Cre02.g097950	XM_043059665.1			2.47738	0.167484	1.55041e-16	1313.59
Cre09.g389319	XM_043065504.1			1.8008	0.153024	9.59996e-06	3233.3
Cre10.g444183	XM_043066843.1			5.75448	0.482719	1.12823e-20	89.8073
Cre10.g434650	XM_001702598.2	CTR3	Copper transport accessory protein	5.09827	0.126561	1.13196e-226	4647.21
Cre07.g340850	XM_001692481.2	CYP743A2	Cytochrome P450, CYP197 superfamily	3.265	0.185292	5.80887e-32	1411.3
Cre16.g693203	XM_043071755.1			2.05188	0.140456	6.58768e-12	1273.63
Cre13.g591350	XM_043069769.1		Major facilitator superfamily transporter	2.30409	0.109528	2.60718e-30	1418.58
Cre16.g673001	XM_001695867.2	FAD4	Fatty acide desaturase 4	2.24278	0.161175	1.26603e-12	988.607
Cre13.g565260	XM_043069254.1			2.02246	0.174212	2.95205e-07	676.235
Cre03.g206250	XM_043061506.1			1.68598	0.167822	0.00184003	245.564
Cre07.g333500	XM_001691080.2			1.69174	0.129954	6.05243e-06	1566.03
Cre02.g095000	XM_001699805.2	PLA2	Phospholipase A2	1.84186	0.205297	0.00174684	134.795
Cre10.g451950	XM_001698466.2	AAT1	Alanine aminotransferase	1.81523	0.155011	8.41616e-06	9868.23
Cre06.g263550	XM_043062830.1	SELU1	SELU homolog	3.66778	0.167941	3.67383e-54	575.867
Cre17.g717300	XM_043072190.1		Dual-Specificity Protein Phosphatase	1.40404	0.104159	0.00417685	1411.16
Cre06.g303300	XM_001691356.2	CYN37	Cyclophilin 37	1.5706	0.160505	0.013418	1104.23
Cre02.g092250	XM_043059450.1	FKB42	Peptidyl-prolyl cis-trans isomerase, FKBP-type	3.86459	0.224079	5.51991e-35	899.865
Cre08.g363400	XM_043064868.1			1.7351	0.203351	0.010963	483.605
Cre11.g467724	XM_001701118.2			1.75025	0.211398	0.0136758	318.913
Cre01.g053950	XM_043059014.1			3.58121	0.157295	9.00631e-58	4442.08
Cre07.g346950	XM_043064484.1			7.42333	0.192754	6.36997e-240	22470.4
Cre06.g260150	XM_043062780.1	FAP393	Flagellar Associated Protein 393	1.95558	0.258933	0.00842132	173.263
Cre12.g489900	XM_001691064.2		Adenylate/guanylate cyclase	2.5149	0.133255	1.29446e-27	3091
Cre06.g311550	XM_043063804.1			1.4126	0.127061	0.0381168	931.915
Cre14.g627950	XM_043070325.1		3-oxo-5-alpha-steroid 4-dehydrogenase family protein	1.8101	0.21592	0.00676116	281.032
Cre13.g564850	XM_043069244.1			1.49254	0.15405	0.0445901	583.642
Cre09.g407350	XM_043066203.1		N-acetyltransferase	3.86386	0.610027	0.000133675	26.2317
Cre05.g236039	XM_001697755.2			9.32037	0.227696	1.11541e-288	6107.73
Cre10.g446200	XM_001698416.2			1.70291	0.168288	0.00127726	301.719
Cre05.g232200	XM_043062147.1	NDA3	Mitochondrial NADH dehydrogenase	1.55999	0.131884	0.00096022	7911.85
Cre13.g577100	XM_001693730.2	ACP2	Acyl-carrier protein 2	1.53845	0.152039	0.014015	31885.3
Cre03.g163400	XM_043060743.1			2.11272	0.178639	3.44264e-08	486.508
Cre01.g003950	XM_043058162.1			2.36779	0.305901	0.000367924	1446.4
Cre07.g349600	XM_001692535.2	ISCA2	Iron-sulphur cluster biosynthesis family protein 2	1.73941	0.150169	4.57132e-05	532.971
Cre06.g278250	XM_043063170.1			6.17058	1.39626	0.00804272	8.20821
Cre09.g393900	XM_001694542.2		Putative GTP cyclohydrolase	2.33542	0.171048	6.22389e-13	1484.07
Cre11.g467623	XM_043067376.1			1.87887	0.252615	0.0175233	175.995
Cre03.g213201	XM_043061595.1	CCS2	Cytochrome c assembly facor	2.55481	0.115015	3.78162e-39	958.316
Cre14.g630895	XM_043070395.1			23.573	4.24233	6.10242e-06	53.6145
Cre04.g222800	XM_001692140.2	LCID1	Low-CO2 inducible protein D	5.85962	0.204934	4.84239e-121	10034.8
Cre06.g278650	XM_043063224.1			1.80571	0.133108	9.97659e-08	879.628
Cre11.g467679	XM_001698695.2			2.99533	0.181403	7.6564e-26	688.183
Cre12.g527250	XM_001696824.2			3.96805	0.245146	2.39223e-31	413.817
Cre16.g694000	XM_043071770.1			1.56036	0.140581	0.00276651	703.246
Cre16.g674602	XM_043071246.1	NA	NA	2.15093	0.27851	0.00153272	432.967
Cre07.g346850	XM_043064480.1			11.8632	0.329519	6.35262e-235	8571.17
Cre09.g398956	XM_043065914.1			3.6176	0.811957	0.0412339	12.4712
Cre10.g466500	XM_001698590.2	CPL12	glyoxylase family protein; Conserved in plant lineage	2.34015	0.246273	3.21102e-06	3164.15
Cre04.g228850	XM_043062066.1			1.63975	0.160934	0.00288827	472.75
Cre10.g463500	XM_043067201.1			5.56515	0.31063	2.59395e-46	905.734
Cre12.g493200	XM_043067952.1			2.3724	0.207492	3.02727e-09	162.574
Cre12.g547050	XM_043068898.1			2.88312	0.196206	1.26934e-19	694.367
Cre10.g466150	XM_043067257.1			2.0035	0.2171	0.000184901	244.787
Cre16.g655500	XM_043070886.1			2.16303	0.154704	5.3718e-12	1276.4
Cre01.g007500	XM_043058226.1		Sodium:solute symporter	3.23725	0.471944	0.000108788	165.273
Cre10.g444216	XM_043066844.1			5.61236	0.498715	3.36388e-18	74.2577
Cre14.g609500	XM_043069950.1		PWR motif protein	3.4084	0.231384	4.02519e-23	650.552
Cre04.g213950	XM_043061647.1		Scavenger receptor cysteine rich (SRCR) protein	2.12585	0.283889	0.00299817	166.551
Cre02.g084400	XM_001701668.2	PFH9	Prolyl 4-hydroxylase 9	5.93281	0.241274	7.19401e-90	1460.35
Cre11.g481104	XM_043067737.1			3.73124	0.187687	2.11818e-45	567.681
Cre06.g299500	XM_043063571.1			3.80457	0.305167	5.74244e-18	284.345
Cre12.g544450	XM_043068839.1		Predicted protein of CSE family	2.74186	0.217835	1.45967e-13	1600.63
Cre03.g203569	XM_043061429.1			4.76452	0.352782	2.62935e-24	309.295
Cre10.g422876	XM_043066507.1	NA	NA	3.71734	0.58169	0.000148083	31.6817
Cre16.g660800	XM_001697811.2	TIM44	Mitochondrial inner membrane translocase subunit	1.68322	0.147365	0.000173801	768.027
Cre10.g430800	XM_043066642.1			1.76035	0.153297	3.84376e-05	1129.34
Cre01.g008550	XM_043058250.1			2.78723	0.221564	8.33931e-14	1247.11
Cre02.g143550	XM_001694932.2	ELIP3	Early light-induced LHC-like protein	2.89579	0.166529	1.09338e-27	3677.49
Cre03.g206452	XM_043061512.1			2.63462	0.160234	3.34413e-22	615.758
Cre09.g415500	XM_001696772.2	TCA1	Translation factor for chloroplast petA RNA	1.55467	0.132484	0.00123142	885.582
Cre17.g737800	XM_043072584.1	NA	NA	1.79465	0.141675	1.28564e-06	880.07
Cre01.g038250	XM_001689607.2	SDC1	Serine decarboxylase	1.32611	0.0981209	0.0299288	4494.71
Cre03.g146447	XM_043060456.1			1.62721	0.104016	1.14693e-07	1226.52
Cre02.g115150	XM_001699833.1			1.55673	0.137606	0.00219063	359.892
Cre16.g692901	XM_043071750.1		Putative metallochaperone	2.00124	0.128281	6.29897e-13	2587.51
Cre03.g144987	XM_043060403.1			1.43507	0.100556	0.000685757	1223.1
Cre13.g602750	XM_043069808.1			1.53249	0.109406	5.9621e-05	1156.89
Cre02.g085450	XM_001701677.2	CPX1	Coproporphyrinogen III oxidase	2.31841	0.166801	2.9615e-13	16720.4
Cre06.g278194	XM_001697948.2	FAP236	Flagellar Associated Protein 236	1.63326	0.145387	0.000604404	1284.68
Cre06.g260450	XM_043062785.1	LCI20	Putative 2-oxoglutarate/malate translocator	4.29123	0.161999	9.36915e-89	5081.15
Cre08.g380000	XM_043065246.1		UbiE/COQ5 methyltransferase family protein	1.52742	0.157256	0.0269356	5458.68
Cre16.g669525	XM_043071132.1	NA	NA	1.97584	0.153661	1.6105e-08	591.785
Cre16.g650350	XM_001698196.3			1.85396	0.177051	7.37125e-05	262.056
Cre12.g555700	XM_043069083.1		DnaJ-like protein	4.19347	0.511473	3.15734e-08	4497.71
Cre05.g248300	XM_043062552.1	NRAMP4	Manganese/metal transporter, NRAMP homolog	2.40714	0.237451	2.11361e-07	730.191
Cre07.g341952	XM_001692366.2			1.85416	0.189614	0.000317013	665.139
Cre16.g662600	XM_001697900.2	BST1	Bestrophin 1	3.76618	0.252349	1.15011e-25	4271.74
Cre03.g171950	XM_043060894.1	PEPC2	Phosphoenolpyruvate carboxylase 2	2.29796	0.168653	1.405e-12	2778.94
Cre09.g397475	XM_043065848.1			2.73354	0.328964	7.99764e-06	70.1236
Cre08.g367400	XM_043064961.1	LHCSR3B	Stress-related chlorophyll a/b binding protein 3	5.80831	0.237808	6.38486e-88	11294.5
Cre12.g485600	XM_043067831.1	SNRK2M	snRK1 family in Chlamydomonas, subgroup 2	3.22741	0.138429	1.43e-55	6410.5
Cre01.g029600	XM_043058615.1			2.27922	0.192403	2.40865e-09	330.7
Cre06.g281300	XM_001695390.2			1.73772	0.218455	0.0250022	176.833
Cre06.g298150	XM_043063547.1			2.24449	0.190065	4.65442e-09	1059.09
Cre03.g204465	XM_043061456.1		GT90 family protein 36	2.16487	0.322773	0.0111752	134.547
Cre06.g289300	XM_043063395.1			3.10294	0.560536	0.00676116	85.2163
Cre08.g360950	XM_043064813.1			1.68339	0.183582	0.00751298	1642.9
Cre16.g652600	XM_043070827.1			4.65592	0.309579	7.99782e-30	669.637
Cre10.g451600	XM_043066979.1		Lectin-domain glycosyl hydrolase	9.85208	1.96383	0.000313684	77.8264
Cre05.g234647	XM_001700597.2			2.11613	0.278552	0.00254417	105.778
Cre14.g611800	XM_043070001.1			1.74223	0.157185	0.000118505	560.569
Cre02.g143650	XM_043060250.1			4.10547	0.189568	1.3893e-57	1303.6
Cre10.g423200	XM_043066514.1			2.00593	0.118947	3.51683e-15	1819.21
Cre09.g391901	XM_043065613.1			2.75459	0.314654	1.53667e-06	133.259
Cre01.g053850	XM_043059012.1			2.3049	0.228059	6.8983e-07	371.205
Cre09.g395732	XM_043065771.1			4.54827	0.219802	6.29035e-56	2209.82
Cre14.g631950	XM_043070423.1			3.27688	0.419411	3.43091e-06	43.3739
Cre07.g351950	XM_043064576.1	ZRT1	Zinc-nutrition responsive transporter	5.6063	0.332538	3.97997e-41	251.039
Cre16.g676537	XM_043071303.1			2.45399	0.253243	6.1848e-07	194.65
Cre11.g467527	XM_001701376.2			1.95376	0.128048	8.82666e-12	3840.03
Cre02.g105800	XM_043059800.1			2.21584	0.162336	6.58768e-12	1828.6
Cre07.g353250	XM_043064602.1			1.85285	0.160049	5.88311e-06	700.281
Cre01.g000150	XM_043058072.1	ZRT2	Zinc-nutrition responsive permease transporter	4.82397	0.193807	9.76905e-84	3453.06
Cre11.g467730	XM_043067493.1			1.88283	0.243517	0.0105913	245.611
Cre06.g255800	XM_043062697.1			3.11758	0.269761	4.46334e-13	1110.08
Cre09.g409550	XM_043066241.1			2.3072	0.174679	6.80131e-12	628.207
Cre03.g202950	XM_043061410.1	CRX1	Calredoxin 1	1.7459	0.178522	0.00127558	5406.66
Cre11.g467672	XM_043067424.1			2.54997	0.461622	0.0266173	37.9028
Cre17.g740050	XM_043072624.1			4.04323	0.687143	0.000442821	53.8665
Cre09.g391541	XM_001694681.2			1.40972	0.128256	0.0449392	926.894
Cre13.g607600	XM_001699048.2		Similar to riboflavin biosynthesis protein RibF	1.71706	0.148245	6.89875e-05	474.541
Cre02.g078300	XM_001701606.2	GPX1	Glutathione peroxidase 1, selenoprotein	2.00731	0.1371	1.86186e-11	783.27
Cre07.g320350	XM_001700791.2		Chloroplast DnaJ-like protein 5	1.55854	0.141795	0.00332324	1700.56
Cre04.g232602	XM_001703645.2	GRX4	Glutaredoxin 4, CGFS type	1.97503	0.125469	8.0536e-13	601.404
Cre12.g547100	XM_001693919.2	CGL2	putative methyltransferase	3.20202	0.306636	6.29744e-11	253.569
Cre03.g151950	XM_001695604.2	LZY1B	Zygote-specific Cys-rich small protein	1.97214	0.206093	0.000120801	176.973
Cre11.g467540	XM_043067295.1	GOX7	Glyoxal oxidase 7	5.66722	0.297853	1.09206e-52	378.34
Cre17.g710600	XM_043072069.1		Protein tyrosine kinase	2.96329	0.592779	0.0310229	24.1157
Cre02.g143600	XM_043060244.1	FEE1	Feruloyl esterase	1.705	0.164194	0.000785263	411.583
Cre10.g452800	XM_001698292.2	LCIB1	Low-CO2-inducible protein B	2.36757	0.24506	1.50929e-06	40960.6
Cre18.g748547	XM_001695099.2			1.8189	0.147551	1.76908e-06	303.174
Cre03.g160750	XM_043060695.1	MTP3	Metal Transport Protein 3	1.79313	0.197231	0.00241504	279.451
Cre02.g095076	XM_043059545.1		Major facilitator superfamily transporter	1.60615	0.140565	0.000727388	645.749
Cre07.g334900	XM_043064250.1			1.90966	0.169634	4.91442e-06	1517.34
Cre17.g700050	XM_043071899.1			3.02588	0.389085	1.0865e-05	92.2359
Cre04.g223300	XM_001692145.2	CCP1	Low-CO2-inducible chloroplast envelope protein	5.52741	0.204068	7.8427e-106	28938.8
Cre03.g155001	XM_043060579.1	ISA1	Isoamylase, starch debranching enzyme 1	2.36087	0.128371	5.39541e-24	3316.87
Cre04.g217903	XM_043061739.1			1.82335	0.168383	5.34595e-05	1026.04
Cre10.g434350	XM_001702418.2	CTR2	CTR type copper ion transporter	6.68154	0.170772	3.22675e-239	5777.47
Cre13.g586850	XM_043069681.1			3.16832	0.149615	4.84499e-45	1688.19
Cre01.g020750	XM_001689457.2			1.75895	0.125319	9.82493e-08	758.102
Cre04.g222750	XM_001692236.2	CCP2	Low-CO2-inducible membrane protein	5.38455	0.250404	7.87693e-66	11195.1
Cre03.g146547	XM_001695650.2			1.70796	0.176469	0.00250318	396.463
Cre02.g098700	XM_043059675.1			2.43125	0.3939	0.010305	54.1236
Cre12.g560668	XM_043069170.1			1.68808	0.170803	0.00234769	701.488
Cre13.g587250	XM_043069687.1			2.51857	0.195624	8.55904e-13	1203.87
Cre16.g668600	XM_001699113.2			2.37309	0.177287	9.78039e-13	999.25
Cre02.g096700	XM_043059645.1			3.94096	0.196438	4.49197e-48	2245.93
Cre02.g106050	XM_043059804.1			2.30586	0.221056	2.35883e-07	164.075
Cre17.g698400	XM_001691740.2	LCI31	Low-CO2-inducible protein 31	2.85708	0.142968	4.08237e-36	3115.52
Cre12.g561100	XM_043069174.1			2.65908	0.161052	1.19881e-22	992.144
Cre17.g717400	XM_043072192.1	NA	NA	1.76659	0.172733	0.000425373	742.239
Cre06.g264100	XM_043062840.1			1.95412	0.215646	0.000450701	1098.64
Cre11.g479900	XM_001697331.3			2.09346	0.137247	1.83685e-13	7514.61
Cre17.g720400	XM_001697054.2	HMA1	heavy metal transporting ATPase	1.51251	0.141099	0.0103353	4306.43
Cre16.g651050	XM_001698190.2	CYC6	Cytochrome c6	11.7538	0.258114	0	19334.1
Cre09.g406983	XM_043066192.1	NA	NA	1.45581	0.105601	0.000715923	1004.88
Cre17.g736511	XM_043072555.1	NA	NA	5.11731	0.672554	6.61697e-08	30.3284
Cre03.g160700	XM_043060694.1			2.77684	0.363923	5.53107e-05	142.158
Cre14.g623650	XM_001692676.2		Alcohol dehydrogenase	2.90687	0.299011	1.36496e-08	157.658
Cre26.g756747	XM_043072975.1			6.1098	0.428256	1.97755e-30	2383.27
Cre12.g521400	XM_001697000.3			1.88742	0.120458	1.61417e-11	1572.83
Cre12.g521700	XM_043068386.1	SSS1A	Soluble starch synthase IA	1.5911	0.174244	0.0237695	477.258
Cre03.g177350	XM_001703378.2			2.54029	0.169645	1.58626e-17	3418.04
Cre17.g734596	XM_001692887.2			1.61628	0.13087	0.000124863	555.963
Cre01.g004750	XM_043058172.1			2.45834	0.279657	1.05052e-05	625.973
Cre08.g366950	XM_043064952.1			2.21812	0.161343	4.24611e-12	665.312
Cre10.g466950	XM_043067268.1			-6.37545	1.52959	0.0154443	26.9417
Cre01.g047265	XM_043058906.1	PHC52	Pherophorin-chlamydomonas homolog 52	-1.65367	0.186431	0.0158898	842.178
Cre09.g399402	XM_043065935.1			-7.91833	1.60809	0.000759322	32.9903
Cre09.g411633	XM_043066278.1			-2.61461	0.426015	0.00585867	88.7357
Cre01.g014250	XM_043058366.1	OPR2	OctotricoPeptide Repeat protein 2	-1.54563	0.161242	0.024468	1032.18
Cre06.g283950	XM_001695292.2	LHCBM4	Light-harvesting Chlorophyll a/b binding protein of LHCII	-2.90198	0.422736	0.000324548	3945.6
Cre17.g698299	XM_043071861.1	NA	NA	-1.89388	0.278516	0.0431258	336.654
Cre10.g423850	XM_043066520.1	NA	NA	-7.49609	1.38822	0.000143198	20.9357
Cre02.g102776	XM_043059747.1			-3.12656	0.275521	1.1995e-12	295.105
Cre18.g750047	XM_043072829.1	FMG1A	Flagella Membrane Glycoprotein 1A	-3.63283	0.334705	3.98833e-13	583.441
Cre09.g417401	XM_043066400.1	NA	NA	-7.5266	1.92071	0.0233299	35.8036
Cre13.g587600	XM_043069696.1			-2.44604	0.287693	2.77542e-05	228.927
Cre13.g577352	XM_043069484.1			-5.76009	0.60539	4.07079e-13	519.003
Cre12.g548000	XM_043068918.1			-1.97992	0.268535	0.00977746	2480.79
Cre09.g396438	XM_043065798.1			-2.72799	0.202317	1.74116e-15	5332.52
Cre03.g180800	XM_043061042.1		Histone deacetylase complex protein	-1.63628	0.0987027	8.88684e-09	2170.57
Cre03.g146567	XM_043060459.1			-2.22484	0.188499	6.37858e-09	980.424
Cre10.g456600	XM_043067072.1			-1.56073	0.157058	0.0128145	465.023
Cre04.g223500	XM_043061940.1			-2.26856	0.289157	0.000527431	590.558
Cre24.g755997	XM_043072959.1	PHC18	Pherophorin-like Flagellar Associated Protein 150	-2.62578	0.197564	2.28811e-14	31145.5
Cre14.g632831	XM_001692593.2			-22.4164	4.2481	2.57319e-05	25.2873
Cre12.g527100	XM_043068508.1			-22.4957	2.57425	8.43012e-15	111.756
Cre14.g628200	XM_043070330.1			-1.80126	0.249269	0.042528	872.494
Cre04.g220050	XM_043061875.1			-2.11188	0.316117	0.015299	153.733
Cre06.g284950	XM_043063323.1			-1.83173	0.212114	0.00356665	521.261
Cre03.g170300	XM_043060864.1		Subtilisin-like protease	-22.242	2.49199	1.98694e-15	46.009
Cre12.g529800	XM_043068546.1			-4.11455	0.873252	0.0129394	38.2428
Cre03.g199250	XM_001693329.2		Adenylate/guanylate cyclase	-9.17691	1.22635	2.12572e-09	192.558
Cre09.g399100	XM_043065920.1	OPR42	OctotricoPeptide Repeat protein 42	-1.94431	0.172364	2.61819e-06	450.997
Cre04.g222100	XM_043061919.1			-3.36069	0.69808	0.0246237	73.3718
Cre07.g332800	XM_001690551.2			-1.8893	0.26774	0.0300967	1319.76
Cre13.g583400	XM_043069617.1	OPR57	OctotricoPeptide Repeat protein 57	-1.71802	0.165438	0.000647379	660.781
Cre07.g346418	XM_043064469.1			-1.87569	0.259652	0.0253615	141.092
Cre16.g681400	XM_043071433.1			-1.8389	0.26216	0.0442823	1083.93
Cre09.g399400	XM_043065933.1	FAP199	Lipase-Domain Containing Flagellar Associated Protein 199	-1.97824	0.2314	0.00103572	6252.17
Cre09.g397702	XM_043065858.1			-2.45268	0.283074	1.61768e-05	174.204
Cre01.g014200	XM_043058365.1			-2.60224	0.30736	1.05771e-05	66.7118
Cre08.g362850	XM_043064854.1			-1.94149	0.284456	0.031157	80.7684
Cre03.g203550	XM_043061426.1		GT90 family protein 3	-7.2057	1.8687	0.0301113	17.5508
Cre03.g156550	XM_043060610.1			-1.59323	0.187347	0.0490796	156.366
Cre17.g709900	XM_043072057.1			-2.49601	0.402208	0.00757175	132.769
Cre14.g628850	XM_043070344.1		Adenylate/guanylate cyclase	-2.39555	0.281912	4.01642e-05	464.2
Cre17.g734125	XM_043072494.1	NA	NA	-4.20468	0.402735	1.96462e-13	406.96
Cre16.g650400	XM_001698195.2	CPL20	Hypothetical zinc-dependent DNA-binding protein	-2.82739	0.555425	0.0331229	45.0856
Cre16.g650425	XM_043070786.1	NA	NA	-2.04609	0.251681	0.001387	251.242
Cre01.g038550	XM_043058761.1	SQD2	Sulfoquinovosyldiacylglycerol synthase	-1.47074	0.138121	0.0225194	286.113
Cre05.g238600	XM_043062322.1	PHC36	Pherophorin-chlamydomonas homolog 36	-5.53894	0.709683	1.21859e-08	45.2723
Cre07.g324500	XM_043064026.1	MMP22	Matrix metalloproteinase	-1.62251	0.18097	0.0201177	284.59
Cre12.g488173	XM_043067874.1			-1.82465	0.239874	0.02023	98.0722
Cre05.g246800	XM_001700707.2	GUN4	Tetrapyrrole-binding protein, chloroplast precursor	-1.3765	0.117409	0.0433821	2098.74
Cre03.g160650	XM_043060692.1			-22.5238	3.29348	5.03587e-09	44.0194
Cre12.g557500	XM_043069120.1			-2.23504	0.321288	0.00476869	637.561
Cre01.g027350	XM_043058580.1		tRNA (guanosine-2'-O)-methyltransferase	-9.05262	2.44268	0.0325338	70.9265
Cre01.g008250	XM_043058244.1			-3.58939	0.703048	0.00865038	25.9401
Cre08.g364751	XM_043064890.1		bZIP transcription factor	-3.20635	0.46113	8.81363e-05	692.275
Cre12.g510050	XM_001690995.2	CHL27B	Copper target homolog 1, chloroplast precursor, functional variant	-1.65659	0.0949185	3.95599e-10	11910.8
Cre13.g590950	XM_043069762.1			-1.86518	0.194416	0.000403048	163.851
Cre12.g495050	XM_043067984.1	OPR51	OctotricoPeptide Repeat protein 51	-2.86648	0.380364	4.96622e-05	79.9846
Cre02.g074758	XM_043059121.1		Adenylate/guanylate cyclase	-9.15125	1.35806	1.35637e-07	47.3224
Cre03.g146367	XM_001691612.2			-1.72505	0.20002	0.0105913	1042.97
Cre07.g336650	XM_043064276.1	MLH3	DNA mismatch repair protein	-8.39811	2.05255	0.0113524	35.1721
Cre04.g216902	XM_043061716.1	ODA16	Outer Arm Dynein-IFT adaptor	-8.40403	2.27235	0.0367956	44.5581
Cre03.g183750	XM_043061079.1	OPR16	OctotricoPeptide Repeat protein 16	-1.49826	0.117671	0.00100953	692.823
Cre06.g269865	XM_043062920.1		S-adenosyl-L-methionine-dependent methyltransferase	-5.93602	1.37844	0.01235	11.7815
Cre08.g385000	XM_043065351.1			-1.84336	0.230192	0.00925488	221.468
Cre04.g217000	XM_043061719.1			-1.67685	0.207504	0.036405	424.407
Cre15.g639750	XM_043070626.1	NCL9	Nuclear Control of chloroplast Like 9	-1.64392	0.162076	0.00696593	242.184
Cre16.g685725	XM_043071547.1			-22.5171	3.05944	5.18514e-10	31.6341
Cre09.g400849	XM_043066002.1			-2.08525	0.30297	0.0297179	82.1234
Cre14.g623439	XM_043070232.1			-3.3966	0.323951	3.9394e-11	123.245
Cre03.g146567	XM_043060459.1			-1.64103	0.18508	0.0447345	980.424
Cre14.g632831	XM_001692593.2			-21.4475	4.24967	0.000196301	25.2873
Cre04.g229226	XM_043062074.1			-8.2864	1.28179	2.30894e-06	25.6296
Cre05.g238935	XM_043062330.1			-1.61602	0.12984	0.000270134	734.675
Cre09.g393850	XM_043065695.1		Mitogen-Activated Protein Kinase Kinase Kinase	-2.07558	0.264957	0.00499021	343.688
Cre17.g734773	XM_043072517.1	NA	NA	-8.33308	1.76579	0.00346815	18.8037
Cre05.g244701	XM_043062485.1			-2.55545	0.319151	0.000145681	82.6088
Cre16.g649833	XM_043070779.1			-8.72171	2.0433	0.0145721	34.2464
Cre16.g681400	XM_043071433.1			-2.11964	0.263374	0.00233329	1083.93
Cre03.g144011	XM_043060364.1			-9.29137	1.3263	8.29601e-08	99.2209
Cre17.g709900	XM_043072057.1			-3.14284	0.428583	7.92658e-05	132.769
Cre09.g402050	XM_043066054.1			-2.43506	0.417266	0.048282	203.221
Cre09.g397803	XM_043065860.1			-1.92477	0.263054	0.0377093	163.57
Cre11.g467528	XM_043067284.1	CAV4	Voltage-gated Ca2+ channel, alpha subunit	-11.2202	1.82103	3.4808e-06	243.673
Cre12.g510050	XM_001690995.2	CHL27B	Copper target homolog 1, chloroplast precursor, functional variant	-1.72502	0.094936	6.77163e-12	11910.8
Cre02.g074758	XM_043059121.1		Adenylate/guanylate cyclase	-8.33036	1.36046	1.14138e-05	47.3224
Cre15.g639750	XM_043070626.1	NCL9	Nuclear Control of chloroplast Like 9	-1.64392	0.162076	0.00696593	242.184
Cre09.g400849	XM_043066002.1			-2.08525	0.30297	0.0297179	82.1234
Cre14.g623439	XM_043070232.1			-3.3966	0.323951	3.9394e-11	123.245
Cre03.g146567	XM_043060459.1			-1.64103	0.18508	0.0447345	980.424
Cre04.g229226	XM_043062074.1			-8.2864	1.28179	2.30894e-06	25.6296
Cre05.g238935	XM_043062330.1			-1.61602	0.12984	0.000270134	734.675
Cre09.g393850	XM_043065695.1		Mitogen-Activated Protein Kinase Kinase Kinase	-2.07558	0.264957	0.00499021	343.688
Cre17.g734773	XM_043072517.1	NA	NA	-8.33308	1.76579	0.00346815	18.8037
Cre05.g244701	XM_043062485.1			-2.55545	0.319151	0.000145681	82.6088
Cre16.g649833	XM_043070779.1			-8.72171	2.0433	0.0145721	34.2464
Cre16.g681400	XM_043071433.1			-2.11964	0.263374	0.00233329	1083.93
Cre03.g144011	XM_043060364.1			-9.29137	1.3263	8.29601e-08	99.2209
Cre17.g709900	XM_043072057.1			-3.14284	0.428583	7.92658e-05	132.769
Cre09.g402050	XM_043066054.1			-2.43506	0.417266	0.048282	203.221
Cre09.g397803	XM_043065860.1			-1.92477	0.263054	0.0377093	163.57
Cre11.g467528	XM_043067284.1	CAV4	Voltage-gated Ca2+ channel, alpha subunit	-11.2202	1.82103	3.4808e-06	243.673
Cre12.g510050	XM_001690995.2	CHL27B	Copper target homolog 1, chloroplast precursor, functional variant	-1.72502	0.094936	6.77163e-12	11910.8
Cre02.g074758	XM_043059121.1		Adenylate/guanylate cyclase	-8.33036	1.36046	1.14138e-05	47.3224

## Sheet: apx2-apx2 (1nM Cu)
locus_id	transcript_id	geneSymbol	Description	log2FoldChange	lfcSE	padj	baseMean
Cre01.g039450	XM_043058770.1			5.2928	0.534394	3.22187e-13	79.7673
Cre02.g112333	XM_043059906.1			2.57167	0.286224	6.58213e-06	1834.5
Cre05.g237800	XM_001697738.2		Adenylate/guanylate cyclase	3.74486	0.255032	3.56301e-24	1075.73
Cre16.g657250	XM_043070917.1	GOX19	Glyoxal oxidase 19	2.34369	0.198604	3.09395e-09	2991.01
Cre16.g667850	XM_001692074.2	NSG10	dUTP diphosphatase	2.0537	0.257845	0.00457057	205.324
Cre01.g029700	XM_043058617.1			5.80647	0.11667	0	15826.7
Cre06.g292249	XM_043063442.1		Putative pherophorin-chlamydomonas homolog	2.10421	0.247729	0.000977223	658.983
Cre10.g440800	XM_001690310.2			2.32685	0.257889	3.95424e-05	126.298
Cre04.g223350	XM_043061936.1		Adenylate/guanylate cyclase	2.71137	0.182021	2.5964e-18	2002.05
Cre17.g734644	XM_043072509.1	SQE1	Squalene epoxidase	2.3078	0.118857	2.75911e-25	3138.98
Cre02.g143650	XM_043060249.1			2.19415	0.199824	4.36841e-07	2156.3
Cre17.g723500	XM_043072301.1			2.14829	0.144806	7.16367e-13	2007.5
Cre17.g730550	XM_001701494.2			1.99162	0.284674	0.0419406	747.655
Cre06.g281600	XM_001695392.3	LCI23	Low-CO2-inducible protein 23	3.05467	0.267142	4.50894e-12	3218.06
Cre17.g708750	XM_043072043.1	NSG1	Nitrogen-starvation/gametogenesis expressed protein	2.10643	0.264492	0.00309044	389.113
Cre12.g506750	XM_043068162.1	NA	NA	2.51673	0.399651	0.0138009	70.2184
Cre16.g651000	XM_001698105.2	RFA3	Replication protein A, 70 kDa DNA-binding subunit	2.87612	0.321196	9.70252e-07	121.686
Cre10.g426800	XM_043066569.1			2.38854	0.133832	1.86264e-22	9738.52
Cre10.g439700	XM_001690495.2	CGL28	conserved expressed putative RNA binding protein	1.78472	0.134753	1.06012e-06	14842.5
Cre06.g273100	XM_001696418.2			2.3997	0.192005	8.56906e-11	453.856
Cre07.g346050	XM_043064459.1	CHL27A	Copper response defect 1 protein	2.79994	0.175714	7.09862e-22	13555.4
Cre17.g734773	XM_043072518.1	NA	NA	8.50527	1.51323	9.67394e-05	31.6131
Cre14.g609900	XM_043069956.1			2.81182	0.26923	3.91559e-09	207.423
Cre01.g053000	XM_043058997.1	GPD2	Glycerol-3-phosphate dehydrogenase/dihydroxyacetone-3-phosphate reductase	2.43096	0.215044	6.47129e-09	324.108
Cre03.g176900	XM_043060977.1			2.15564	0.244357	0.000288932	165.781
Cre01.g004750	XM_043058171.1			3.69866	0.35391	7.2879e-12	168.076
Cre07.g321750	XM_043063983.1			3.51662	0.691916	0.0249988	217.489
Cre12.g490500	XM_001691069.2	LCAA1	Magnesium protoporphyrin IX monomethyl ester oxidative cyclase, YCF54 subunit	1.58984	0.12886	0.000579067	11281.2
Cre06.g278161	XM_043063106.1			3.18551	0.525764	0.00343829	23.9736
Cre01.g034850	XM_043058702.1			2.10148	0.189564	1.12901e-06	721.952
Cre16.g667250	XM_043071081.1			1.66791	0.178851	0.0173261	3925.87
Cre10.g423850	XM_043066520.1	NA	NA	7.94769	1.38897	7.89656e-05	20.9357
Cre17.g730100	XM_001701464.2	RSEP1	Intramembrane metalloprotease	2.12449	0.227841	0.00010718	1866.3
Cre03.g151650	XM_001695609.2		S-adenosyl-L-methionine-dependent methyltransferase	2.58487	0.355623	0.000977223	558.376
Cre12.g512300	XM_043068253.1			2.10807	0.307599	0.0281765	546.516
Cre03.g187750	XM_043061135.1			2.00839	0.266248	0.0141642	170.419
Cre13.g570600	XM_043069366.1	CTR1	CTR type copper ion transporter	2.33491	0.131544	1.78589e-21	1861.78
Cre12.g535250	XM_043068636.1			2.00206	0.190056	2.12037e-05	940.537
Cre02.g087050	XM_043059353.1			5.16381	0.397652	7.26967e-23	171.527
Cre02.g099900	XM_043059695.1	NA	NA	3.59829	0.571807	0.000660784	42.9232
Cre01.g016600	XM_001689424.2	PSBS1	chloroplast Photosystem II-associated 22 kDa protein	6.69034	1.42026	0.00611294	12.422
Cre04.g223250	XM_043061935.1	LCIE1	Low-CO2 inducible protein E	4.30912	0.299143	1.49726e-25	1544.63
Cre10.g431350	XM_001702626.2		Putative triacylglycerol lipase	2.10358	0.166852	8.18528e-09	4992.33
Cre03.g199450	XM_043061316.1	MINE2	Chloroplast division site determinant	2.60287	0.415821	0.0111261	48.4962
Cre12.g492650	XM_043067942.1	FAS2	Fasciclin-like protein 2	2.3952	0.271217	3.95424e-05	807.333
Cre01.g047600	XM_043058910.1		Short-chain dehydrogenase/reductase	1.97996	0.22071	0.00103536	654.305
Cre13.g603500	XM_043069825.1			1.46776	0.114217	0.00442702	12762.2
Cre03.g173550	XM_001703243.3			1.77061	0.12604	1.93867e-07	2217.19
Cre17.g700950	XM_001691551.2	FDX5	Ferredoxin 5	9.7164	0.390601	5.22812e-107	8968.8
Cre01.g047650	XM_043058911.1			2.83002	0.20757	4.82333e-16	1057.11
Cre02.g084450	XM_043059302.1	PFH10	Prolyl 4-hydroxylase 10	4.45106	0.368335	3.44869e-18	3641.25
Cre02.g112266	XM_043059904.1			2.7832	0.236793	1.48617e-11	145.898
Cre02.g107000	XM_001699911.2			2.52082	0.210128	1.22411e-10	127.101
Cre16.g655950	XM_043070897.1	TRP2	Transient receptor potential ion channel protein	24.0119	4.24722	9.83251e-06	136.369
Cre10.g426850	XM_043066570.1			2.77776	0.427737	0.00343829	84.0926
Cre12.g537000	XM_001692927.2			2.08539	0.283742	0.012411	235.422
Cre01.g020223	XM_043058460.1	FUM2	Fumarate hydratase 2	1.72777	0.179145	0.00498029	602.916
Cre06.g281600	XM_043063272.1	LCI23	Low-CO2-inducible protein 23	2.81517	0.246609	5.14008e-11	14602.6
Cre17.g740950	XM_001701055.2	LHL4	LHC-like protein	2.35427	0.316039	0.00204955	387.313
Cre09.g398993	XM_001694670.2		4-hydroxyphenylpyruvate dioxygenase	4.77547	0.221277	3.91743e-62	473.393
Cre03.g179450	XM_043061018.1		Scavenger receptor cysteine rich (SRCR) protein	2.74765	0.430112	0.00498029	41.5116
Cre11.g477350	XM_043067652.1			2.33419	0.13859	3.15867e-19	1574.29
Cre03.g204577	XM_001699336.2		DnaJ-like protein	3.68519	0.506216	1.79608e-05	3269.99
Cre02.g145950	XM_043060310.1			2.464	0.281674	3.07393e-05	132.811
Cre10.g439500	XM_001690498.2			4.55655	0.457557	2.41649e-12	388.449
Cre04.g217963	XM_043061799.1	NA	NA	1.60007	0.149737	0.00611294	422.91
Cre16.g652300	XM_043070820.1		Chlamydomonas-specific membrane protein family A	2.53068	0.442699	0.0453078	47.9891
Cre09.g410700	XM_001696734.2	MDH5	NADP-Malate Dehydrogenase 5	1.65061	0.149316	0.00149664	19690.6
Cre12.g507800	XM_043068195.1			4.26565	0.209243	7.81084e-52	2026.74
Cre16.g684022	XM_043071505.1			1.59509	0.162442	0.0226846	780.413
Cre10.g444250	XM_043066845.1			3.9375	0.193036	2.70402e-49	335.668
Cre16.g663450	XM_043071031.1	BST3	Bestrophin 3	1.84972	0.148221	1.75629e-06	13876.8
Cre06.g299600	XM_001691239.2	ZRT4	Zinc-nutrition responsive transporter	2.59781	0.229081	7.74252e-10	528.739
Cre13.g563100	XM_001693353.2			1.97709	0.21252	0.000532862	382.754
Cre01.g045200	XM_001689671.2			2.31284	0.219196	4.068e-07	600.325
Cre03.g179500	XM_001703358.2		Prolyl 4-hydroxylase 13	8.78293	0.448757	3.61701e-64	712.411
Cre12.g547300	XM_043068902.1			1.95844	0.121221	8.48575e-13	901.187
Cre07.g355150	XM_043064640.1	ZRT5	Zinc-nutrition responsive transporter	1.84846	0.153531	5.48758e-06	1327.87
Cre14.g634365	XM_043070485.1	NA	NA	2.78881	0.347531	3.95424e-05	60178.7
Cre06.g307500	XM_001691171.2	LCIC1	Low-CO2 inducible protein C	2.35296	0.376119	0.028473	39520.1
Cre10.g436450	XM_043066727.1			5.81908	1.1866	0.00498029	37.8565
Cre16.g686501	XM_043071576.1			1.96396	0.21107	0.000600297	737.513
Cre17.g720900	XM_043072258.1			5.66064	0.727606	3.09451e-08	289.943
Cre16.g690130	XM_001699135.2			1.63154	0.159937	0.00767034	1108.06
Cre10.g433800	XM_043066686.1		Predicted protein of CSE family	2.72277	0.437008	0.00783693	89.0144
Cre16.g685100	XM_001691880.2			2.05635	0.209376	6.45535e-05	3003.68
Cre06.g278199	XM_043063132.1			3.17878	0.464547	0.000345289	36.3642
Cre02.g080800	XM_043059233.1			1.61275	0.160582	0.0128275	451.576
Cre09.g393950	XM_043065699.1	FTSHI3	Putative chloroplast-import FtsH-like ATPase	1.54354	0.151449	0.029232	589.215
Cre13.g566000	XM_043069276.1		Putative monofunctional formate-tetrahydrofolate ligase	1.84027	0.244907	0.0495373	1767.81
Cre16.g657200	XM_001697783.2	GOX17	Glyoxal oxidase 17	5.40262	0.406183	1.61559e-24	4989.97
Cre01.g017701	XM_043058422.1	NA	NA	1.86148	0.242101	0.032217	5110.85
Cre16.g685000	XM_001691878.2			2.46367	0.183229	4.55247e-13	6819.99
Cre07.g346900	XM_043064481.1			10.0019	0.167711	0	33154.2
Cre05.g236650	XM_043062273.1		Adenylate/guanylate cyclase	2.18345	0.235718	7.22569e-05	1153.41
Cre02.g095137	XM_043059600.1	PFR1	Pyruvate ferredoxin oxidoreductase	3.19252	0.258082	7.08054e-15	164.873
Cre07.g321800	XM_001700804.2			5.03496	0.677265	4.83464e-07	230.885
Cre06.g265300	XM_001696498.2		Chlamydomonas specific family S protein	11.8237	1.23346	6.6673e-16	177.146
Cre06.g255700	XM_043062695.1	NA	NA	2.47552	0.244288	3.00618e-07	1655.69
Cre06.g264700	XM_001696505.2		Chlamydomonas specific family S protein	13.14	1.28787	2.1157e-18	482.432
Cre07.g334750	XM_043064246.1		Phosphoprotein phosphatase 2C-related	2.83727	0.174055	3.1803e-23	728.982
Cre06.g309000	XM_001691161.2	NAR1B	Formate/nitrite transporter	2.91363	0.217221	5.01098e-16	25231.8
Cre17.g707137	XM_043072017.1			1.56294	0.111892	6.8961e-05	1155.2
Cre17.g720350	XM_001697143.2	MINE1	chloroplast division site-determinant MinE	2.6395	0.350169	0.000356679	70.0429
Cre01.g005150	XM_001702054.2	SGA1	Serine glyoxylate aminotransferase	2.02954	0.184135	3.85624e-06	7369.29
Cre03.g162800	XM_043060732.1	LCI1	Low-CO2-inducible membrane protein	3.38075	0.349004	2.15646e-09	22702.8
Cre08.g367500	XM_001696012.2	LHCSR3A	Stress-related chlorophyll a/b binding protein 2	4.58052	0.229966	1.31062e-51	10540.9
Cre17.g701700	XM_001691545.2	FAB2	Plastid acyl-ACP desaturase	1.56823	0.11494	0.000103506	8603.71
Cre14.g631750	XM_043070419.1		bZIP transcription factor	1.83226	0.194607	0.00211653	479.331
Cre10.g462816	XM_043067190.1			2.74661	0.250818	8.26947e-10	276.049
Cre12.g542300	XM_043068783.1	GLYK1	Glycerate kinase	1.94657	0.198029	0.000228119	1841.34
Cre16.g663950	XM_001701405.2	ERG3	Delta-7-sterol-C5(6)-desaturase	2.16372	0.175382	7.26602e-09	1172.69
Cre03.g191250	XM_001691828.2	LCI34	Low-CO2-inducible protein 34	1.49466	0.0952808	3.14689e-05	13962.9
Cre01.g055600	XM_043059055.1		Putative kinesin-like motor protein	2.1719	0.335887	0.041266	69.4498
Cre09.g397250	XM_001694566.2	FAD5A	Palmitate delta-7 desaturase	1.30683	0.088403	0.04375	8613
Cre08.g372200	XM_001701276.2			4.30628	0.245462	2.11968e-38	17439.2
Cre10.g460326	XM_001698544.2			2.78907	0.448124	0.00645477	92.6251
Cre04.g221600	XM_001692225.2			4.03207	0.468762	2.07009e-08	85.0953
Cre07.g345650	XM_043064453.1	NA	NA	4.26562	0.313879	1.42185e-22	116.757
Cre04.g217907	XM_043061743.1		Protein of unknown function	1.87427	0.0999032	8.06496e-16	1287.59
Cre03.g212977	XM_043061593.1			2.32253	0.187288	4.28729e-10	5534.32
Cre12.g522950	XM_043068404.1	MIND1	Chloroplast septum site-determining protein	2.46267	0.32929	0.00103313	140.632
Cre03.g168100	XM_001703458.2			1.89764	0.25022	0.0292539	3945.2
Cre10.g443050	XM_043066825.1	PFH3	Prolyl 4-hydroxylase 3	2.32001	0.214424	1.50488e-07	11736.1
Cre04.g221301	XM_043061904.1	CYCD5	D-type cyclin	3.09142	0.37726	5.01644e-06	120.343
Cre05.g234100	XM_001702155.2	CYP745A1	Cytochrome P450, CYP197 superfamily	1.65055	0.124178	2.52267e-05	991.162
Cre04.g221550	XM_043061909.1	CVDE1	Chlorophycean Violaxanthin De-epoxidase	2.51764	0.182892	3.72887e-14	2617.64
Cre16.g669450	XM_043071130.1			1.97024	0.228254	0.00233329	231.179
Cre10.g439450	XM_043066772.1			2.01269	0.193921	2.73774e-05	678.481
Cre01.g004700	XM_001702059.2			1.86404	0.23905	0.0271575	157.915
Cre17.g720950	XM_001697059.2		3-oxo-5-alpha-steroid 4-dehydrogenase family protein	3.66111	0.253488	5.66124e-23	3355.01
Cre06.g295400	XM_001691276.2		Mitochondrial substrate carrier protein	1.86829	0.193025	0.000814486	1923.89
Cre01.g003950	XM_043058161.1			1.55563	0.15396	0.0276042	5106.35
Cre10.g422550	XM_001702539.3			2.48124	0.256535	1.38972e-06	121.366
Cre16.g675100	XM_043071264.1	CPLD53	Conserved in the Plant Lineage and Diatoms	2.75628	0.205529	4.70221e-15	1662.62
Cre10.g444183	XM_043066843.1			4.49049	0.381543	2.66195e-17	89.8073
Cre10.g434650	XM_001702598.2	CTR3	Copper transport accessory protein	5.44027	0.132242	1.63994e-243	4647.21
Cre07.g340850	XM_001692481.2	CYP743A2	Cytochrome P450, CYP197 superfamily	1.84149	0.185146	0.000660784	1411.3
Cre07.g346950	XM_043064484.1			8.13648	0.2033	3.60668e-266	22470.4
Cre14.g615350	XM_001698952.2	THB2	Truncated hemoglobin	2.79072	0.443178	0.00537779	40.8146
Cre05.g236039	XM_001697755.2			9.88005	0.268865	1.16223e-235	6107.73
Cre02.g118600	XM_001702368.2	FTSZ1	Plastid division protein	2.58737	0.313368	5.89837e-05	167.323
Cre12.g488500	XM_043067878.1	ARC6	Accumulation and replication of chloroplast	2.77141	0.442116	0.00611294	58.0665
Cre06.g278250	XM_043063170.1			6.98472	1.37967	0.00162537	8.20821
Cre09.g393900	XM_001694542.2		Putative GTP cyclohydrolase	1.75554	0.171043	0.00114331	1484.07
Cre04.g222800	XM_001692140.2	LCID1	Low-CO2 inducible protein D	3.77571	0.203857	3.04159e-39	10034.8
Cre12.g527250	XM_001696824.2			2.53591	0.231756	7.58146e-09	413.817
Cre07.g346850	XM_043064480.1			12.8502	0.656229	1.22485e-69	8571.17
Cre10.g463500	XM_043067201.1			3.1905	0.302318	1.17065e-10	905.734
Cre12.g547050	XM_043068898.1			1.76398	0.197755	0.0108027	694.367
Cre10.g444216	XM_043066844.1			4.07786	0.372296	4.73372e-14	74.2577
Cre09.g399250	XM_043065927.1		Ketoacid isomerase-like protein	2.32969	0.362006	0.0219531	89.6547
Cre14.g609500	XM_043069950.1		PWR motif protein	3.08514	0.230245	5.91563e-17	650.552
Cre02.g084400	XM_001701668.2	PFH9	Prolyl 4-hydroxylase 9	6.65804	0.239848	1.09369e-119	1460.35
Cre11.g481104	XM_043067737.1			1.94271	0.18441	4.65294e-05	567.681
Cre06.g299500	XM_043063571.1			2.54733	0.297552	3.05549e-05	284.345
Cre12.g544450	XM_043068839.1		Predicted protein of CSE family	2.70544	0.195949	1.20402e-15	1600.63
Cre03.g203569	XM_043061429.1			4.28125	0.321509	1.01638e-21	309.295
Cre16.g692901	XM_043071750.1		Putative metallochaperone	1.44583	0.128912	0.0453078	2587.51
Cre02.g085450	XM_001701677.2	CPX1	Coproporphyrinogen III oxidase	2.51871	0.16678	3.83393e-17	16720.4
Cre06.g260450	XM_043062785.1	LCI20	Putative 2-oxoglutarate/malate translocator	2.09852	0.160822	2.05087e-09	5081.15
Cre08.g380000	XM_043065246.1		UbiE/COQ5 methyltransferase family protein	1.66465	0.15709	0.00253169	5458.68
Cre05.g248450	XM_043062556.1	CAH5	Mitochondrial carbonic anhydrase	2.73362	0.369267	0.000339924	26516
Cre10.g439250	XM_001690502.2			2.30448	0.365926	0.0315787	46.1219
Cre09.g394065	XM_001694624.2	FAP414	Flagellar Associated Protein 414	2.15212	0.197863	1.06012e-06	410.031
Cre12.g530900	XM_001692987.2			1.43592	0.104095	0.00304858	2406.88
Cre08.g367400	XM_043064961.1	LHCSR3B	Stress-related chlorophyll a/b binding protein 3	4.6897	0.238362	5.04549e-51	11294.5
Cre12.g485600	XM_043067831.1	SNRK2M	snRK1 family in Chlamydomonas, subgroup 2	1.67456	0.138819	0.000155565	6410.5
Cre01.g029600	XM_043058615.1			1.82208	0.192474	0.00215575	330.7
Cre02.g092350	XM_001701736.2	CYP51G1	Cytochrome P450, CYP51 superfamily	1.85022	0.130437	1.53937e-08	1813.51
Cre16.g652600	XM_043070827.1			2.70782	0.305316	3.84e-06	669.637
Cre02.g143650	XM_043060250.1			2.37781	0.184595	2.43231e-11	1303.6
Cre09.g395732	XM_043065771.1			1.99616	0.216996	0.000547119	2209.82
Cre07.g351950	XM_043064576.1	ZRT1	Zinc-nutrition responsive transporter	5.78988	0.536865	1.95894e-16	251.039
Cre11.g467527	XM_001701376.2			2.132	0.128062	4.01796e-16	3840.03
Cre01.g000150	XM_043058072.1	ZRT2	Zinc-nutrition responsive permease transporter	4.37162	0.195438	1.62907e-63	3453.06
Cre09.g412400	XM_001696656.2			2.7915	0.469768	0.0128763	49.5628
Cre06.g255800	XM_043062697.1			2.87864	0.271825	1.18206e-09	1110.08
Cre03.g184500	XM_001691934.2			2.53983	0.377678	0.0047334	120.884
Cre11.g467672	XM_043067424.1			2.51576	0.421393	0.028473	37.9028
Cre17.g740050	XM_043072624.1			3.42282	0.439472	5.8645e-06	53.8665
Cre12.g547100	XM_001693919.2	CGL2	putative methyltransferase	2.5504	0.307168	6.4333e-05	253.569
Cre03.g151950	XM_001695604.2	LZY1B	Zygote-specific Cys-rich small protein	2.27697	0.209714	2.24074e-07	176.973
Cre11.g467540	XM_043067295.1	GOX7	Glyoxal oxidase 7	5.73742	0.300961	1.01573e-52	378.34
Cre17.g741750	XM_043072661.1			2.07872	0.280085	0.0112176	99.3766
Cre04.g223300	XM_001692145.2	CCP1	Low-CO2-inducible chloroplast envelope protein	3.43291	0.203713	6.05178e-30	28938.8
Cre10.g434350	XM_001702418.2	CTR2	CTR type copper ion transporter	4.93037	0.164414	6.90667e-123	5777.47
Cre04.g222750	XM_001692236.2	CCP2	Low-CO2-inducible membrane protein	2.68811	0.24913	2.91831e-09	11195.1
Cre02.g096700	XM_043059645.1			2.05235	0.195059	1.10839e-05	2245.93
Cre09.g404800	XM_043066143.1			2.64031	0.466796	0.0377493	27.6099
Cre16.g651050	XM_001698190.2	CYC6	Cytochrome c6	13.1549	0.440211	2.41519e-164	19334.1
Cre26.g756747	XM_043072975.1			4.07794	0.43213	2.79446e-10	2383.27
Cre01.g004750	XM_043058172.1			4.17578	0.285467	7.74982e-26	625.973
Cre15.g639750	XM_043070626.1	NCL9	Nuclear Control of chloroplast Like 9	-1.64392	0.162076	0.00696593	242.184
Cre02.g107400	XM_043059824.1			-22.835	3.36934	1.93134e-08	99.0374
Cre16.g685725	XM_043071547.1			-22.5171	3.05944	5.18514e-10	31.6341
Cre09.g400849	XM_043066002.1			-2.08525	0.30297	0.0297179	82.1234
Cre14.g623439	XM_043070232.1			-3.3966	0.323951	3.9394e-11	123.245
Cre03.g146567	XM_043060459.1			-1.64103	0.18508	0.0447345	980.424
Cre04.g229226	XM_043062074.1			-8.2864	1.28179	2.30894e-06	25.6296
Cre05.g238935	XM_043062330.1			-1.61602	0.12984	0.000270134	734.675
Cre09.g393850	XM_043065695.1		Mitogen-Activated Protein Kinase Kinase Kinase	-2.07558	0.264957	0.00499021	343.688
Cre17.g734773	XM_043072517.1	NA	NA	-8.33308	1.76579	0.00346815	18.8037
Cre05.g244701	XM_043062485.1			-2.55545	0.319151	0.000145681	82.6088
Cre16.g649833	XM_043070779.1			-8.72171	2.0433	0.0145721	34.2464
Cre16.g681400	XM_043071433.1			-2.11964	0.263374	0.00233329	1083.93
Cre03.g144011	XM_043060364.1			-9.29137	1.3263	8.29601e-08	99.2209
Cre17.g709900	XM_043072057.1			-3.14284	0.428583	7.92658e-05	132.769
Cre09.g402050	XM_043066054.1			-2.43506	0.417266	0.048282	203.221
Cre09.g397803	XM_043065860.1			-1.92477	0.263054	0.0377093	163.57
Cre11.g467528	XM_043067284.1	CAV4	Voltage-gated Ca2+ channel, alpha subunit	-11.2202	1.82103	3.4808e-06	243.673
Cre12.g510050	XM_001690995.2	CHL27B	Copper target homolog 1, chloroplast precursor, functional variant	-1.72502	0.094936	6.77163e-12	11910.8
Cre02.g074758	XM_043059121.1		Adenylate/guanylate cyclase	-8.33036	1.36046	1.14138e-05	47.3224
